# Supplementary material for: Pan-genome insights into type VI secretion systems and their functional repertoires in Enterobacter
Source: mSystems. 2026 Apr 16;11(5):e01781-25. doi: 10.1128/msystems.01781-25 (PMC13185608; doi:10.1128/msystems.01781-25)
Supplement: Table S1 — Taxonomic assignment of genomes based on GTDB-Tk analysis. [file msystems.01781-25-s0002.xlsx]

## Sheet: Sheet1
user_genome	classification	fastani_reference	fastani_reference_radius	fastani_taxonomy	fastani_ani	fastani_af	closest_placement_reference	closest_placement_radius	closest_placement_taxonomy	closest_placement_ani	closest_placement_af	pplacer_taxonomy	classification_method	note	other_related_references(genome_id,species_name,radius,ANI,AF)	msa_percent	translation_table	red_value	warnings
GCA_000025565.1_ASM2556v1_genomic	d__Bacteria;p__Proteobacteria;c__Gammaproteobacteria;o__Enterobacterales;f__Enterobacteriaceae;g__Enterobacter;s__Enterobacter cloacae	GCF_000025565.1	95	d__Bacteria;p__Proteobacteria;c__Gammaproteobacteria;o__Enterobacterales;f__Enterobacteriaceae;g__Enterobacter;s__Enterobacter cloacae	100	1	GCF_000025565.1	95	d__Bacteria;p__Proteobacteria;c__Gammaproteobacteria;o__Enterobacterales;f__Enterobacteriaceae;g__Enterobacter;s__Enterobacter cloacae	100	1	d__Bacteria;p__Proteobacteria;c__Gammaproteobacteria;o__Enterobacterales;f__Enterobacteriaceae;g__Enterobacter;s__	taxonomic classification defined by topology and ANI	topological placement and ANI have congruent species assignments	GCF_002939185.1, s__Enterobacter sichuanensis, 95.0, 89.29, 0.85; GCF_001521715.1, s__Enterobacter asburiae, 96.8818, 89.17, 0.79; GCF_001022965.1, s__Enterobacter cloacae_L, 95.0, 89.17, 0.83; GCF_007035645.1, s__Enterobacter asburiae_B, 96.8818, 89.11, 0.85; GCF_001729805.1, s__Enterobacter roggenkampii, 95.0, 89.1, 0.81; GCF_004402045.1, s__Enterobacter nimipressuralis_A, 95.0, 89.03, 0.84; GC…	97.6	11	N/A	N/A
GCA_000155995.1_ASM15599v1_genomic	d__Bacteria;p__Proteobacteria;c__Gammaproteobacteria;o__Enterobacterales;f__Enterobacteriaceae;g__Enterobacter;s__Enterobacter cancerogenus	GCF_019047785.1	95	d__Bacteria;p__Proteobacteria;c__Gammaproteobacteria;o__Enterobacterales;f__Enterobacteriaceae;g__Enterobacter;s__Enterobacter cancerogenus	98.71	0.95	GCF_019047785.1	95	d__Bacteria;p__Proteobacteria;c__Gammaproteobacteria;o__Enterobacterales;f__Enterobacteriaceae;g__Enterobacter;s__Enterobacter cancerogenus	98.71	0.95	d__Bacteria;p__Proteobacteria;c__Gammaproteobacteria;o__Enterobacterales;f__Enterobacteriaceae;g__Enterobacter;s__	taxonomic classification defined by topology and ANI	topological placement and ANI have congruent species assignments	GCF_004331265.1, s__Enterobacter wuhouensis, 95.0, 87.55, 0.83; GCF_009176645.1, s__Enterobacter oligotrophicus, 95.0, 87.5, 0.83; GCF_003594935.1, s__Enterobacter huaxiensis, 95.0, 87.43, 0.82; GCF_900324475.1, s__Enterobacter bugandensis, 95.0, 87.41, 0.79; GCF_000211415.1, s__Enterobacter mori, 95.0, 87.41, 0.77; GCF_003634515.1, s__Enterobacter asburiae_A, 96.0274, 87.39, 0.79; GCF_900322725.…	97.58	11	N/A	N/A
GCA_000164865.1_ASM16486v1_genomic	d__Bacteria;p__Proteobacteria;c__Gammaproteobacteria;o__Enterobacterales;f__Enterobacteriaceae;g__Enterobacter_B;s__Enterobacter_B lignolyticus	GCF_000164865.1	95	d__Bacteria;p__Proteobacteria;c__Gammaproteobacteria;o__Enterobacterales;f__Enterobacteriaceae;g__Enterobacter_B;s__Enterobacter_B lignolyticus	100	1	GCF_000164865.1	95	d__Bacteria;p__Proteobacteria;c__Gammaproteobacteria;o__Enterobacterales;f__Enterobacteriaceae;g__Enterobacter_B;s__Enterobacter_B lignolyticus	100	1	d__Bacteria;p__Proteobacteria;c__Gammaproteobacteria;o__Enterobacterales;f__Enterobacteriaceae;g__Enterobacter_B;s__	taxonomic classification defined by topology and ANI	topological placement and ANI have congruent species assignments	GCA_019237635.1, s__Enterobacter_B sp019237635, 95.0, 91.49, 0.82	95.21	11	N/A	N/A
GCA_000213995.1_ASM21399v1_genomic	d__Bacteria;p__Proteobacteria;c__Gammaproteobacteria;o__Enterobacterales;f__Enterobacteriaceae;g__Enterobacter;s__Enterobacter hormaechei	GCF_001875655.1	95	d__Bacteria;p__Proteobacteria;c__Gammaproteobacteria;o__Enterobacterales;f__Enterobacteriaceae;g__Enterobacter;s__Enterobacter hormaechei	99.95	0.99	GCF_001875655.1	95	d__Bacteria;p__Proteobacteria;c__Gammaproteobacteria;o__Enterobacterales;f__Enterobacteriaceae;g__Enterobacter;s__Enterobacter hormaechei	99.95	0.99	d__Bacteria;p__Proteobacteria;c__Gammaproteobacteria;o__Enterobacterales;f__Enterobacteriaceae;g__Enterobacter;s__	taxonomic classification defined by topology and ANI	topological placement and ANI have congruent species assignments	GCF_011078175.1, s__Enterobacter cloacae_Q, 95.0, 94.6, 0.9; GCF_001729745.1, s__Enterobacter hormaechei_A, 95.0, 94.49, 0.86; GCF_900322725.1, s__Enterobacter quasihormaechei, 95.0, 93.37, 0.84; GCF_013375935.1, s__Enterobacter cloacae_O, 95.0, 91.19, 0.84; GCF_900324475.1, s__Enterobacter bugandensis, 95.0, 88.94, 0.81; GCF_003594915.1, s__Enterobacter chuandaensis, 95.0, 88.94, 0.82; GCF_01175…	95.95	11	N/A	N/A
GCA_000224675.1_ASM22467v1_genomic	d__Bacteria;p__Proteobacteria;c__Gammaproteobacteria;o__Enterobacterales;f__Enterobacteriaceae;g__Enterobacter;s__Enterobacter soli	GCF_001654845.1	95	d__Bacteria;p__Proteobacteria;c__Gammaproteobacteria;o__Enterobacterales;f__Enterobacteriaceae;g__Enterobacter;s__Enterobacter soli	100	1	GCF_001654845.1	95	d__Bacteria;p__Proteobacteria;c__Gammaproteobacteria;o__Enterobacterales;f__Enterobacteriaceae;g__Enterobacter;s__Enterobacter soli	100	1	d__Bacteria;p__Proteobacteria;c__Gammaproteobacteria;o__Enterobacterales;f__Enterobacteriaceae;g__Enterobacter;s__	taxonomic classification defined by topology and ANI	topological placement and ANI have congruent species assignments	GCF_013927005.1, s__Enterobacter sp013927005, 95.0, 94.46, 0.85; GCF_014169315.1, s__Enterobacter cloacae_P, 95.0, 87.39, 0.72; GCF_009176645.1, s__Enterobacter oligotrophicus, 95.0, 87.24, 0.82; GCF_001521715.1, s__Enterobacter asburiae, 96.8818, 87.07, 0.74; GCF_009755685.1, s__Enterobacter sp000568095, 95.0476, 87.02, 0.79; GCF_003634515.1, s__Enterobacter asburiae_A, 96.0274, 86.96, 0.77; GCF…	98.53	11	N/A	N/A
GCA_000235765.3_ASM23576v3_genomic	d__Bacteria;p__Proteobacteria;c__Gammaproteobacteria;o__Enterobacterales;f__Enterobacteriaceae;g__Enterobacter;s__Enterobacter cloacae	GCF_000025565.1	95	d__Bacteria;p__Proteobacteria;c__Gammaproteobacteria;o__Enterobacterales;f__Enterobacteriaceae;g__Enterobacter;s__Enterobacter cloacae	95.36	0.91	GCF_000025565.1	95	d__Bacteria;p__Proteobacteria;c__Gammaproteobacteria;o__Enterobacterales;f__Enterobacteriaceae;g__Enterobacter;s__Enterobacter cloacae	95.36	0.91	d__Bacteria;p__Proteobacteria;c__Gammaproteobacteria;o__Enterobacterales;f__Enterobacteriaceae;g__Enterobacter;s__	taxonomic classification defined by topology and ANI	topological placement and ANI have congruent species assignments	GCF_002939185.1, s__Enterobacter sichuanensis, 95.0, 89.47, 0.85; GCF_001022965.1, s__Enterobacter cloacae_L, 95.0, 89.37, 0.86; GCF_001521715.1, s__Enterobacter asburiae, 96.8818, 89.34, 0.81; GCF_004402045.1, s__Enterobacter nimipressuralis_A, 95.0, 89.25, 0.86; GCF_007035645.1, s__Enterobacter asburiae_B, 96.8818, 89.22, 0.85; GCF_001729805.1, s__Enterobacter roggenkampii, 95.0, 89.17, 0.83; G…	97.52	11	N/A	N/A
GCA_000239975.1_ASM23997v1_genomic	d__Bacteria;p__Proteobacteria;c__Gammaproteobacteria;o__Enterobacterales;f__Enterobacteriaceae;g__Enterobacter;s__Enterobacter ludwigii	GCF_001750725.1	95	d__Bacteria;p__Proteobacteria;c__Gammaproteobacteria;o__Enterobacterales;f__Enterobacteriaceae;g__Enterobacter;s__Enterobacter ludwigii	98.74	0.94	GCF_001750725.1	95	d__Bacteria;p__Proteobacteria;c__Gammaproteobacteria;o__Enterobacterales;f__Enterobacteriaceae;g__Enterobacter;s__Enterobacter ludwigii	98.74	0.94	d__Bacteria;p__Proteobacteria;c__Gammaproteobacteria;o__Enterobacterales;f__Enterobacteriaceae;g__Enterobacter;s__	taxonomic classification defined by topology and ANI	topological placement and ANI have congruent species assignments	GCF_001521715.1, s__Enterobacter asburiae, 96.8818, 89.04, 0.81; GCF_007035645.1, s__Enterobacter asburiae_B, 96.8818, 88.92, 0.83; GCF_002208095.1, s__Enterobacter cloacae_M, 96.7528, 88.89, 0.82; GCF_003634515.1, s__Enterobacter asburiae_A, 96.0274, 88.87, 0.84; GCF_000493015.1, s__Enterobacter sp000493015, 95.7595, 88.83, 0.85; GCF_008080435.1, s__Enterobacter asburiae_C, 95.5575, 88.82, 0.83;…	97.6	11	N/A	N/A
GCA_000286275.1_ASM28627v1_genomic	d__Bacteria;p__Proteobacteria;c__Gammaproteobacteria;o__Enterobacterales;f__Enterobacteriaceae;g__Enterobacter;s__Enterobacter kobei	GCF_001729765.1	95	d__Bacteria;p__Proteobacteria;c__Gammaproteobacteria;o__Enterobacterales;f__Enterobacteriaceae;g__Enterobacter;s__Enterobacter kobei	98.9	0.91	GCF_001729765.1	95	d__Bacteria;p__Proteobacteria;c__Gammaproteobacteria;o__Enterobacterales;f__Enterobacteriaceae;g__Enterobacter;s__Enterobacter kobei	98.9	0.91	d__Bacteria;p__Proteobacteria;c__Gammaproteobacteria;o__Enterobacterales;f__Enterobacteriaceae;g__Enterobacter;s__	taxonomic classification defined by topology and ANI	topological placement and ANI have congruent species assignments	GCF_011754535.1, s__Enterobacter cloacae_N, 95.0, 91.39, 0.87; GCF_001984825.2, s__Enterobacter chengduensis, 95.0, 91.34, 0.87; GCF_900324475.1, s__Enterobacter bugandensis, 95.0, 91.13, 0.87; GCF_001521715.1, s__Enterobacter asburiae, 96.8818, 91.12, 0.82; GCF_003594915.1, s__Enterobacter chuandaensis, 95.0, 91.11, 0.86; GCF_007035645.1, s__Enterobacter asburiae_B, 96.8818, 91.07, 0.86; GCF_008…	97.4	11	N/A	N/A
GCA_000315775.1_ASM31577v1_genomic	d__Bacteria;p__Proteobacteria;c__Gammaproteobacteria;o__Enterobacterales;f__Enterobacteriaceae;g__Enterobacter;s__Enterobacter hormaechei_A	GCF_001729745.1	95	d__Bacteria;p__Proteobacteria;c__Gammaproteobacteria;o__Enterobacterales;f__Enterobacteriaceae;g__Enterobacter;s__Enterobacter hormaechei_A	95.95	0.89	GCF_900322725.1	95	d__Bacteria;p__Proteobacteria;c__Gammaproteobacteria;o__Enterobacterales;f__Enterobacteriaceae;g__Enterobacter;s__Enterobacter quasihormaechei	93.61	0.86	d__Bacteria;p__Proteobacteria;c__Gammaproteobacteria;o__Enterobacterales;f__Enterobacteriaceae;g__Enterobacter;s__	ANI	topological placement and ANI have incongruent species assignments	GCF_011078175.1, s__Enterobacter cloacae_Q, 95.0, 95.12, 0.9; GCF_001875655.1, s__Enterobacter hormaechei, 95.0, 95.11, 0.87; GCF_013375935.1, s__Enterobacter cloacae_O, 95.0, 91.39, 0.85; GCF_900324475.1, s__Enterobacter bugandensis, 95.0, 89.06, 0.82; GCF_003594915.1, s__Enterobacter chuandaensis, 95.0, 88.82, 0.83; GCF_011754535.1, s__Enterobacter cloacae_N, 95.0, 88.65, 0.8; GCF_001521715.1, …	96.78	11	N/A	N/A
GCA_000328885.1_SOAPdenovo_genomic	d__Bacteria;p__Proteobacteria;c__Gammaproteobacteria;o__Enterobacterales;f__Enterobacteriaceae;g__Enterobacter;s__Enterobacter hormaechei_A	GCF_001729745.1	95	d__Bacteria;p__Proteobacteria;c__Gammaproteobacteria;o__Enterobacterales;f__Enterobacteriaceae;g__Enterobacter;s__Enterobacter hormaechei_A	95.94	0.89	GCF_900322725.1	95	d__Bacteria;p__Proteobacteria;c__Gammaproteobacteria;o__Enterobacterales;f__Enterobacteriaceae;g__Enterobacter;s__Enterobacter quasihormaechei	93.58	0.85	d__Bacteria;p__Proteobacteria;c__Gammaproteobacteria;o__Enterobacterales;f__Enterobacteriaceae;g__Enterobacter;s__	ANI	topological placement and ANI have incongruent species assignments	GCF_011078175.1, s__Enterobacter cloacae_Q, 95.0, 95.15, 0.9; GCF_001875655.1, s__Enterobacter hormaechei, 95.0, 95.12, 0.86; GCF_013375935.1, s__Enterobacter cloacae_O, 95.0, 91.48, 0.84; GCF_900324475.1, s__Enterobacter bugandensis, 95.0, 89.12, 0.82; GCF_003594915.1, s__Enterobacter chuandaensis, 95.0, 88.83, 0.81; GCF_011754535.1, s__Enterobacter cloacae_N, 95.0, 88.69, 0.81; GCF_000211415.1,…	96.78	11	N/A	N/A
GCA_000328905.1_ASM32890v1_genomic	d__Bacteria;p__Proteobacteria;c__Gammaproteobacteria;o__Enterobacterales;f__Enterobacteriaceae;g__Enterobacter;s__Enterobacter hormaechei_A	GCF_001729745.1	95	d__Bacteria;p__Proteobacteria;c__Gammaproteobacteria;o__Enterobacterales;f__Enterobacteriaceae;g__Enterobacter;s__Enterobacter hormaechei_A	95.96	0.9	GCF_900322725.1	95	d__Bacteria;p__Proteobacteria;c__Gammaproteobacteria;o__Enterobacterales;f__Enterobacteriaceae;g__Enterobacter;s__Enterobacter quasihormaechei	93.57	0.86	d__Bacteria;p__Proteobacteria;c__Gammaproteobacteria;o__Enterobacterales;f__Enterobacteriaceae;g__Enterobacter;s__	ANI	topological placement and ANI have incongruent species assignments	GCF_001875655.1, s__Enterobacter hormaechei, 95.0, 95.14, 0.87; GCF_011078175.1, s__Enterobacter cloacae_Q, 95.0, 95.12, 0.9; GCF_013375935.1, s__Enterobacter cloacae_O, 95.0, 91.42, 0.86; GCF_900324475.1, s__Enterobacter bugandensis, 95.0, 89.06, 0.83; GCF_003594915.1, s__Enterobacter chuandaensis, 95.0, 88.89, 0.83; GCF_011754535.1, s__Enterobacter cloacae_N, 95.0, 88.68, 0.81; GCF_009755685.1,…	96.78	11	N/A	N/A
GCA_000422225.1_E_cloacae_Hanford_v1.0_genomic	d__Bacteria;p__Proteobacteria;c__Gammaproteobacteria;o__Enterobacterales;f__Enterobacteriaceae;g__Enterobacter;s__Enterobacter ludwigii	GCF_001750725.1	95	d__Bacteria;p__Proteobacteria;c__Gammaproteobacteria;o__Enterobacterales;f__Enterobacteriaceae;g__Enterobacter;s__Enterobacter ludwigii	98.77	0.94	GCF_001750725.1	95	d__Bacteria;p__Proteobacteria;c__Gammaproteobacteria;o__Enterobacterales;f__Enterobacteriaceae;g__Enterobacter;s__Enterobacter ludwigii	98.77	0.94	d__Bacteria;p__Proteobacteria;c__Gammaproteobacteria;o__Enterobacterales;f__Enterobacteriaceae;g__Enterobacter;s__	taxonomic classification defined by topology and ANI	topological placement and ANI have congruent species assignments	GCF_001521715.1, s__Enterobacter asburiae, 96.8818, 88.88, 0.8; GCF_007035645.1, s__Enterobacter asburiae_B, 96.8818, 88.85, 0.82; GCF_003634515.1, s__Enterobacter asburiae_A, 96.0274, 88.8, 0.83; GCF_004402045.1, s__Enterobacter nimipressuralis_A, 95.0, 88.79, 0.83; GCF_008364625.1, s__Enterobacter dykesii, 96.5795, 88.79, 0.88; GCF_008080435.1, s__Enterobacter asburiae_C, 95.5575, 88.73, 0.84; …	97.7	11	N/A	N/A
GCA_000467655.2_EC_38VIM1_genomic	d__Bacteria;p__Proteobacteria;c__Gammaproteobacteria;o__Enterobacterales;f__Enterobacteriaceae;g__Enterobacter;s__Enterobacter roggenkampii	GCF_001729805.1	95	d__Bacteria;p__Proteobacteria;c__Gammaproteobacteria;o__Enterobacterales;f__Enterobacteriaceae;g__Enterobacter;s__Enterobacter roggenkampii	98.47	0.89	GCF_001729805.1	95	d__Bacteria;p__Proteobacteria;c__Gammaproteobacteria;o__Enterobacterales;f__Enterobacteriaceae;g__Enterobacter;s__Enterobacter roggenkampii	98.47	0.89	d__Bacteria;p__Proteobacteria;c__Gammaproteobacteria;o__Enterobacterales;f__Enterobacteriaceae;g__Enterobacter;s__	taxonomic classification defined by topology and ANI	topological placement and ANI have congruent species assignments	GCF_008364555.1, s__Enterobacter vonholyi, 95.0, 94.36, 0.89; GCF_009755685.1, s__Enterobacter sp000568095, 95.0476, 94.2, 0.87; GCF_008364625.1, s__Enterobacter dykesii, 96.5795, 93.46, 0.88; GCF_007035645.1, s__Enterobacter asburiae_B, 96.8818, 93.38, 0.85; GCF_003634515.1, s__Enterobacter asburiae_A, 96.0274, 93.34, 0.84; GCF_002208095.1, s__Enterobacter cloacae_M, 96.7528, 93.3, 0.82; GCF_001…	96.72	11	N/A	N/A
GCA_000478345.1_ASM47834v1_genomic	d__Bacteria;p__Proteobacteria;c__Gammaproteobacteria;o__Enterobacterales;f__Enterobacteriaceae;g__Enterobacter;s__Enterobacter hormaechei_A	GCF_001729745.1	95	d__Bacteria;p__Proteobacteria;c__Gammaproteobacteria;o__Enterobacterales;f__Enterobacteriaceae;g__Enterobacter;s__Enterobacter hormaechei_A	95.96	0.89	GCF_900322725.1	95	d__Bacteria;p__Proteobacteria;c__Gammaproteobacteria;o__Enterobacterales;f__Enterobacteriaceae;g__Enterobacter;s__Enterobacter quasihormaechei	93.54	0.85	d__Bacteria;p__Proteobacteria;c__Gammaproteobacteria;o__Enterobacterales;f__Enterobacteriaceae;g__Enterobacter;s__	ANI	topological placement and ANI have incongruent species assignments	GCF_011078175.1, s__Enterobacter cloacae_Q, 95.0, 95.15, 0.9; GCF_001875655.1, s__Enterobacter hormaechei, 95.0, 95.15, 0.87; GCF_013375935.1, s__Enterobacter cloacae_O, 95.0, 91.49, 0.85; GCF_900324475.1, s__Enterobacter bugandensis, 95.0, 89.09, 0.83; GCF_003594915.1, s__Enterobacter chuandaensis, 95.0, 88.88, 0.83; GCF_011754535.1, s__Enterobacter cloacae_N, 95.0, 88.71, 0.81; GCF_000493015.1,…	96.78	11	N/A	N/A
GCA_000492455.1_Ente_cloa_UCI_11_V1_genomic	d__Bacteria;p__Proteobacteria;c__Gammaproteobacteria;o__Enterobacterales;f__Enterobacteriaceae;g__Enterobacter;s__Enterobacter hormaechei_A	GCF_001729745.1	95	d__Bacteria;p__Proteobacteria;c__Gammaproteobacteria;o__Enterobacterales;f__Enterobacteriaceae;g__Enterobacter;s__Enterobacter hormaechei_A	95.9	0.89	GCF_900322725.1	95	d__Bacteria;p__Proteobacteria;c__Gammaproteobacteria;o__Enterobacterales;f__Enterobacteriaceae;g__Enterobacter;s__Enterobacter quasihormaechei	93.64	0.85	d__Bacteria;p__Proteobacteria;c__Gammaproteobacteria;o__Enterobacterales;f__Enterobacteriaceae;g__Enterobacter;s__	ANI	topological placement and ANI have incongruent species assignments	GCF_011078175.1, s__Enterobacter cloacae_Q, 95.0, 95.17, 0.89; GCF_001875655.1, s__Enterobacter hormaechei, 95.0, 95.05, 0.87; GCF_013375935.1, s__Enterobacter cloacae_O, 95.0, 91.42, 0.84; GCF_900324475.1, s__Enterobacter bugandensis, 95.0, 89.19, 0.84; GCF_003594915.1, s__Enterobacter chuandaensis, 95.0, 88.89, 0.85; GCF_011754535.1, s__Enterobacter cloacae_N, 95.0, 88.71, 0.79; GCF_007035645.1…	96.78	11	N/A	N/A
GCA_000492495.1_Ente_cloa_UCI_9_V1_genomic	d__Bacteria;p__Proteobacteria;c__Gammaproteobacteria;o__Enterobacterales;f__Enterobacteriaceae;g__Enterobacter;s__Enterobacter hormaechei_A	GCF_001729745.1	95	d__Bacteria;p__Proteobacteria;c__Gammaproteobacteria;o__Enterobacterales;f__Enterobacteriaceae;g__Enterobacter;s__Enterobacter hormaechei_A	99.01	0.93	GCF_001729745.1	95	d__Bacteria;p__Proteobacteria;c__Gammaproteobacteria;o__Enterobacterales;f__Enterobacteriaceae;g__Enterobacter;s__Enterobacter hormaechei_A	99.01	0.93	d__Bacteria;p__Proteobacteria;c__Gammaproteobacteria;o__Enterobacterales;f__Enterobacteriaceae;g__Enterobacter;s__	taxonomic classification defined by topology and ANI	topological placement and ANI have congruent species assignments	GCF_001875655.1, s__Enterobacter hormaechei, 95.0, 94.44, 0.9; GCF_011078175.1, s__Enterobacter cloacae_Q, 95.0, 94.25, 0.9; GCF_900322725.1, s__Enterobacter quasihormaechei, 95.0, 93.69, 0.88; GCF_013375935.1, s__Enterobacter cloacae_O, 95.0, 91.52, 0.88; GCF_900324475.1, s__Enterobacter bugandensis, 95.0, 89.07, 0.83; GCF_003594915.1, s__Enterobacter chuandaensis, 95.0, 88.69, 0.83; GCF_0117545…	97.62	11	N/A	N/A
GCA_000492575.1_Ente_cloa_UCI_5_V1_genomic	d__Bacteria;p__Proteobacteria;c__Gammaproteobacteria;o__Enterobacterales;f__Enterobacteriaceae;g__Enterobacter;s__Enterobacter hormaechei_A	GCF_001729745.1	95	d__Bacteria;p__Proteobacteria;c__Gammaproteobacteria;o__Enterobacterales;f__Enterobacteriaceae;g__Enterobacter;s__Enterobacter hormaechei_A	95.81	0.91	GCF_900322725.1	95	d__Bacteria;p__Proteobacteria;c__Gammaproteobacteria;o__Enterobacterales;f__Enterobacteriaceae;g__Enterobacter;s__Enterobacter quasihormaechei	93.62	0.83	d__Bacteria;p__Proteobacteria;c__Gammaproteobacteria;o__Enterobacterales;f__Enterobacteriaceae;g__Enterobacter;s__	ANI	topological placement and ANI have incongruent species assignments	GCF_001875655.1, s__Enterobacter hormaechei, 95.0, 95.13, 0.86; GCF_011078175.1, s__Enterobacter cloacae_Q, 95.0, 95.12, 0.9; GCF_013375935.1, s__Enterobacter cloacae_O, 95.0, 91.39, 0.84; GCF_900324475.1, s__Enterobacter bugandensis, 95.0, 89.08, 0.83; GCF_003594915.1, s__Enterobacter chuandaensis, 95.0, 88.8, 0.84; GCF_001521715.1, s__Enterobacter asburiae, 96.8818, 88.77, 0.76; GCF_011754535.1…	95.95	11	N/A	N/A
GCA_000492615.1_Ente_cloa_UCI_3_V1_genomic	d__Bacteria;p__Proteobacteria;c__Gammaproteobacteria;o__Enterobacterales;f__Enterobacteriaceae;g__Enterobacter;s__Enterobacter hormaechei_A	GCF_001729745.1	95	d__Bacteria;p__Proteobacteria;c__Gammaproteobacteria;o__Enterobacterales;f__Enterobacteriaceae;g__Enterobacter;s__Enterobacter hormaechei_A	99.02	0.92	GCF_001729745.1	95	d__Bacteria;p__Proteobacteria;c__Gammaproteobacteria;o__Enterobacterales;f__Enterobacteriaceae;g__Enterobacter;s__Enterobacter hormaechei_A	99.02	0.92	d__Bacteria;p__Proteobacteria;c__Gammaproteobacteria;o__Enterobacterales;f__Enterobacteriaceae;g__Enterobacter;s__	taxonomic classification defined by topology and ANI	topological placement and ANI have congruent species assignments	GCF_001875655.1, s__Enterobacter hormaechei, 95.0, 94.48, 0.86; GCF_011078175.1, s__Enterobacter cloacae_Q, 95.0, 94.13, 0.9; GCF_900322725.1, s__Enterobacter quasihormaechei, 95.0, 93.69, 0.84; GCF_013375935.1, s__Enterobacter cloacae_O, 95.0, 91.48, 0.83; GCF_900324475.1, s__Enterobacter bugandensis, 95.0, 89.01, 0.8; GCF_003594915.1, s__Enterobacter chuandaensis, 95.0, 88.68, 0.82; GCF_0015217…	97.62	11	N/A	N/A
GCA_000492675.1_Ente_cloa_BWH_31_V1_genomic	d__Bacteria;p__Proteobacteria;c__Gammaproteobacteria;o__Enterobacterales;f__Enterobacteriaceae;g__Enterobacter;s__Enterobacter cloacae_M	GCF_002208095.1	96.7528	d__Bacteria;p__Proteobacteria;c__Gammaproteobacteria;o__Enterobacterales;f__Enterobacteriaceae;g__Enterobacter;s__Enterobacter cloacae_M	98.44	0.87	N/A	N/A	N/A	N/A	N/A	d__Bacteria;p__Proteobacteria;c__Gammaproteobacteria;o__Enterobacterales;f__Enterobacteriaceae;g__Enterobacter;s__	ANI	topological placement and ANI have incongruent species assignments	GCF_002208095.1, s__Enterobacter cloacae_M, 96.7528, 98.44, 0.87; GCF_007035645.1, s__Enterobacter asburiae_B, 96.8818, 96.8, 0.89; GCF_001521715.1, s__Enterobacter asburiae, 96.8818, 96.76, 0.87; GCF_008364625.1, s__Enterobacter dykesii, 96.5795, 96.29, 0.92; GCF_003634515.1, s__Enterobacter asburiae_A, 96.0274, 95.44, 0.86; GCF_000493015.1, s__Enterobacter sp000493015, 95.7595, 95.07, 0.88; GCF…	97.56	11	N/A	N/A
GCA_000492715.1_Ente_cloa_BWH_29_V1_genomic	d__Bacteria;p__Proteobacteria;c__Gammaproteobacteria;o__Enterobacterales;f__Enterobacteriaceae;g__Enterobacter;s__Enterobacter hormaechei_A	GCF_001729745.1	95	d__Bacteria;p__Proteobacteria;c__Gammaproteobacteria;o__Enterobacterales;f__Enterobacteriaceae;g__Enterobacter;s__Enterobacter hormaechei_A	95.84	0.89	N/A	N/A	N/A	N/A	N/A	d__Bacteria;p__Proteobacteria;c__Gammaproteobacteria;o__Enterobacterales;f__Enterobacteriaceae;g__Enterobacter;s__	ANI	topological placement and ANI have incongruent species assignments	GCF_001729745.1, s__Enterobacter hormaechei_A, 95.0, 95.84, 0.89; GCF_001875655.1, s__Enterobacter hormaechei, 95.0, 95.02, 0.89; GCF_011078175.1, s__Enterobacter cloacae_Q, 95.0, 94.91, 0.9; GCF_900322725.1, s__Enterobacter quasihormaechei, 95.0, 93.69, 0.86; GCF_013375935.1, s__Enterobacter cloacae_O, 95.0, 91.49, 0.85; GCF_900324475.1, s__Enterobacter bugandensis, 95.0, 89.13, 0.82; GCF_003594…	95.95	11	N/A	N/A
GCA_000492895.1_Ente_cloa_complex_MGH_34_V1_genomic	d__Bacteria;p__Proteobacteria;c__Gammaproteobacteria;o__Enterobacterales;f__Enterobacteriaceae;g__Enterobacter;s__Enterobacter roggenkampii	GCF_001729805.1	95	d__Bacteria;p__Proteobacteria;c__Gammaproteobacteria;o__Enterobacterales;f__Enterobacteriaceae;g__Enterobacter;s__Enterobacter roggenkampii	98.4	0.9	GCF_001729805.1	95	d__Bacteria;p__Proteobacteria;c__Gammaproteobacteria;o__Enterobacterales;f__Enterobacteriaceae;g__Enterobacter;s__Enterobacter roggenkampii	98.4	0.9	d__Bacteria;p__Proteobacteria;c__Gammaproteobacteria;o__Enterobacterales;f__Enterobacteriaceae;g__Enterobacter;s__	taxonomic classification defined by topology and ANI	topological placement and ANI have congruent species assignments	GCF_008364555.1, s__Enterobacter vonholyi, 95.0, 94.3, 0.91; GCF_009755685.1, s__Enterobacter sp000568095, 95.0476, 94.29, 0.89; GCF_008364625.1, s__Enterobacter dykesii, 96.5795, 93.44, 0.88; GCF_002208095.1, s__Enterobacter cloacae_M, 96.7528, 93.38, 0.84; GCF_007035645.1, s__Enterobacter asburiae_B, 96.8818, 93.36, 0.87; GCF_001521715.1, s__Enterobacter asburiae, 96.8818, 93.31, 0.84; GCF_0036…	97.56	11	N/A	N/A
GCA_000512375.1_ASM51237v1_genomic	d__Bacteria;p__Proteobacteria;c__Gammaproteobacteria;o__Enterobacterales;f__Enterobacteriaceae;g__Enterobacter;s__Enterobacter ludwigii	GCF_001750725.1	95	d__Bacteria;p__Proteobacteria;c__Gammaproteobacteria;o__Enterobacterales;f__Enterobacteriaceae;g__Enterobacter;s__Enterobacter ludwigii	98.72	0.92	GCF_001750725.1	95	d__Bacteria;p__Proteobacteria;c__Gammaproteobacteria;o__Enterobacterales;f__Enterobacteriaceae;g__Enterobacter;s__Enterobacter ludwigii	98.72	0.92	d__Bacteria;p__Proteobacteria;c__Gammaproteobacteria;o__Enterobacterales;f__Enterobacteriaceae;g__Enterobacter;s__	taxonomic classification defined by topology and ANI	topological placement and ANI have congruent species assignments	GCF_001521715.1, s__Enterobacter asburiae, 96.8818, 88.97, 0.79; GCF_007035645.1, s__Enterobacter asburiae_B, 96.8818, 88.94, 0.83; GCF_002208095.1, s__Enterobacter cloacae_M, 96.7528, 88.87, 0.74; GCF_003634515.1, s__Enterobacter asburiae_A, 96.0274, 88.85, 0.81; GCF_008364625.1, s__Enterobacter dykesii, 96.5795, 88.83, 0.85; GCF_000493015.1, s__Enterobacter sp000493015, 95.7595, 88.78, 0.84; GC…	97.52	11	N/A	N/A
GCA_000515295.1_ASM51529v1_genomic	d__Bacteria;p__Proteobacteria;c__Gammaproteobacteria;o__Enterobacterales;f__Enterobacteriaceae;g__Enterobacter;s__Enterobacter bugandensis	GCF_900324475.1	95	d__Bacteria;p__Proteobacteria;c__Gammaproteobacteria;o__Enterobacterales;f__Enterobacteriaceae;g__Enterobacter;s__Enterobacter bugandensis	98.49	0.94	GCF_900324475.1	95	d__Bacteria;p__Proteobacteria;c__Gammaproteobacteria;o__Enterobacterales;f__Enterobacteriaceae;g__Enterobacter;s__Enterobacter bugandensis	98.49	0.94	d__Bacteria;p__Proteobacteria;c__Gammaproteobacteria;o__Enterobacterales;f__Enterobacteriaceae;g__Enterobacter;s__	taxonomic classification defined by topology and ANI	topological placement and ANI have congruent species assignments	GCF_011754535.1, s__Enterobacter cloacae_N, 95.0, 94.24, 0.91; GCF_003594915.1, s__Enterobacter chuandaensis, 95.0, 93.91, 0.88; GCF_007035645.1, s__Enterobacter asburiae_B, 96.8818, 91.86, 0.87; GCF_001521715.1, s__Enterobacter asburiae, 96.8818, 91.85, 0.85; GCF_002208095.1, s__Enterobacter cloacae_M, 96.7528, 91.81, 0.87; GCF_001729805.1, s__Enterobacter roggenkampii, 95.0, 91.8, 0.88; GCF_003…	97.62	11	N/A	N/A
GCA_000534035.1_Ente_cloa_UCI_50_V1_genomic	d__Bacteria;p__Proteobacteria;c__Gammaproteobacteria;o__Enterobacterales;f__Enterobacteriaceae;g__Enterobacter;s__Enterobacter hormaechei_A	GCF_001729745.1	95	d__Bacteria;p__Proteobacteria;c__Gammaproteobacteria;o__Enterobacterales;f__Enterobacteriaceae;g__Enterobacter;s__Enterobacter hormaechei_A	99.03	0.92	GCF_001729745.1	95	d__Bacteria;p__Proteobacteria;c__Gammaproteobacteria;o__Enterobacterales;f__Enterobacteriaceae;g__Enterobacter;s__Enterobacter hormaechei_A	99.03	0.92	d__Bacteria;p__Proteobacteria;c__Gammaproteobacteria;o__Enterobacterales;f__Enterobacteriaceae;g__Enterobacter;s__	taxonomic classification defined by topology and ANI	topological placement and ANI have congruent species assignments	GCF_001875655.1, s__Enterobacter hormaechei, 95.0, 94.52, 0.85; GCF_011078175.1, s__Enterobacter cloacae_Q, 95.0, 94.23, 0.89; GCF_900322725.1, s__Enterobacter quasihormaechei, 95.0, 93.61, 0.86; GCF_013375935.1, s__Enterobacter cloacae_O, 95.0, 91.47, 0.83; GCF_900324475.1, s__Enterobacter bugandensis, 95.0, 89.04, 0.81; GCF_002208095.1, s__Enterobacter cloacae_M, 96.7528, 88.77, 0.81; GCF_00359…	97.62	11	N/A	N/A
GCA_000534055.1_Ente_cloa_UCI_49_V1_genomic	d__Bacteria;p__Proteobacteria;c__Gammaproteobacteria;o__Enterobacterales;f__Enterobacteriaceae;g__Enterobacter;s__Enterobacter asburiae_B	GCF_007035645.1	96.8818	d__Bacteria;p__Proteobacteria;c__Gammaproteobacteria;o__Enterobacterales;f__Enterobacteriaceae;g__Enterobacter;s__Enterobacter asburiae_B	98.36	0.93	GCF_007035645.1	96.8818	d__Bacteria;p__Proteobacteria;c__Gammaproteobacteria;o__Enterobacterales;f__Enterobacteriaceae;g__Enterobacter;s__Enterobacter asburiae_B	98.36	0.93	d__Bacteria;p__Proteobacteria;c__Gammaproteobacteria;o__Enterobacterales;f__Enterobacteriaceae;g__Enterobacter;s__	taxonomic classification defined by topology and ANI	topological placement and ANI have congruent species assignments	GCF_001521715.1, s__Enterobacter asburiae, 96.8818, 96.87, 0.85; GCF_002208095.1, s__Enterobacter cloacae_M, 96.7528, 96.71, 0.89; GCF_008364625.1, s__Enterobacter dykesii, 96.5795, 96.52, 0.92; GCF_003634515.1, s__Enterobacter asburiae_A, 96.0274, 95.61, 0.86; GCF_000493015.1, s__Enterobacter sp000493015, 95.7595, 95.18, 0.87; GCF_008080435.1, s__Enterobacter asburiae_C, 95.5575, 95.05, 0.82; GC…	97.56	11	N/A	N/A
GCA_000534155.1_Ente_cloa_UCI_39_V1_genomic	d__Bacteria;p__Proteobacteria;c__Gammaproteobacteria;o__Enterobacterales;f__Enterobacteriaceae;g__Enterobacter;s__Enterobacter roggenkampii	GCF_001729805.1	95	d__Bacteria;p__Proteobacteria;c__Gammaproteobacteria;o__Enterobacterales;f__Enterobacteriaceae;g__Enterobacter;s__Enterobacter roggenkampii	98.24	0.91	GCF_001729805.1	95	d__Bacteria;p__Proteobacteria;c__Gammaproteobacteria;o__Enterobacterales;f__Enterobacteriaceae;g__Enterobacter;s__Enterobacter roggenkampii	98.24	0.91	d__Bacteria;p__Proteobacteria;c__Gammaproteobacteria;o__Enterobacterales;f__Enterobacteriaceae;g__Enterobacter;s__	taxonomic classification defined by topology and ANI	topological placement and ANI have congruent species assignments	GCF_008364555.1, s__Enterobacter vonholyi, 95.0, 94.4, 0.91; GCF_009755685.1, s__Enterobacter sp000568095, 95.0476, 94.33, 0.88; GCF_008364625.1, s__Enterobacter dykesii, 96.5795, 93.48, 0.9; GCF_002208095.1, s__Enterobacter cloacae_M, 96.7528, 93.44, 0.88; GCF_007035645.1, s__Enterobacter asburiae_B, 96.8818, 93.41, 0.87; GCF_001521715.1, s__Enterobacter asburiae, 96.8818, 93.39, 0.84; GCF_00363…	97.56	11	N/A	N/A
GCA_000534175.1_Ente_cloa_UCI_36_V1_genomic	d__Bacteria;p__Proteobacteria;c__Gammaproteobacteria;o__Enterobacterales;f__Enterobacteriaceae;g__Enterobacter;s__Enterobacter hormaechei_A	GCF_001729745.1	95	d__Bacteria;p__Proteobacteria;c__Gammaproteobacteria;o__Enterobacterales;f__Enterobacteriaceae;g__Enterobacter;s__Enterobacter hormaechei_A	95.88	0.89	N/A	N/A	N/A	N/A	N/A	d__Bacteria;p__Proteobacteria;c__Gammaproteobacteria;o__Enterobacterales;f__Enterobacteriaceae;g__Enterobacter;s__	ANI	topological placement and ANI have incongruent species assignments	GCF_001729745.1, s__Enterobacter hormaechei_A, 95.0, 95.88, 0.89; GCF_011078175.1, s__Enterobacter cloacae_Q, 95.0, 94.87, 0.9; GCF_001875655.1, s__Enterobacter hormaechei, 95.0, 94.84, 0.87; GCF_900322725.1, s__Enterobacter quasihormaechei, 95.0, 93.64, 0.86; GCF_013375935.1, s__Enterobacter cloacae_O, 95.0, 91.39, 0.87; GCF_900324475.1, s__Enterobacter bugandensis, 95.0, 89.12, 0.83; GCF_003594…	96.78	11	N/A	N/A
GCA_000534215.1_Ente_cloa_UCI_30_V1_genomic	d__Bacteria;p__Proteobacteria;c__Gammaproteobacteria;o__Enterobacterales;f__Enterobacteriaceae;g__Enterobacter;s__Enterobacter hormaechei_A	GCF_001729745.1	95	d__Bacteria;p__Proteobacteria;c__Gammaproteobacteria;o__Enterobacterales;f__Enterobacteriaceae;g__Enterobacter;s__Enterobacter hormaechei_A	95.94	0.89	GCF_900322725.1	95	d__Bacteria;p__Proteobacteria;c__Gammaproteobacteria;o__Enterobacterales;f__Enterobacteriaceae;g__Enterobacter;s__Enterobacter quasihormaechei	93.62	0.87	d__Bacteria;p__Proteobacteria;c__Gammaproteobacteria;o__Enterobacterales;f__Enterobacteriaceae;g__Enterobacter;s__	ANI	topological placement and ANI have incongruent species assignments	GCF_011078175.1, s__Enterobacter cloacae_Q, 95.0, 95.08, 0.89; GCF_001875655.1, s__Enterobacter hormaechei, 95.0, 95.04, 0.88; GCF_013375935.1, s__Enterobacter cloacae_O, 95.0, 91.49, 0.86; GCF_900324475.1, s__Enterobacter bugandensis, 95.0, 89.2, 0.83; GCF_003594915.1, s__Enterobacter chuandaensis, 95.0, 88.98, 0.82; GCF_011754535.1, s__Enterobacter cloacae_N, 95.0, 88.8, 0.83; GCF_001521715.1, …	96.78	11	N/A	N/A
GCA_000534275.1_Ente_cloa_UCI_24_V1_genomic	d__Bacteria;p__Proteobacteria;c__Gammaproteobacteria;o__Enterobacterales;f__Enterobacteriaceae;g__Enterobacter;s__Enterobacter kobei	GCF_001729765.1	95	d__Bacteria;p__Proteobacteria;c__Gammaproteobacteria;o__Enterobacterales;f__Enterobacteriaceae;g__Enterobacter;s__Enterobacter kobei	98.76	0.91	GCF_001729765.1	95	d__Bacteria;p__Proteobacteria;c__Gammaproteobacteria;o__Enterobacterales;f__Enterobacteriaceae;g__Enterobacter;s__Enterobacter kobei	98.76	0.91	d__Bacteria;p__Proteobacteria;c__Gammaproteobacteria;o__Enterobacterales;f__Enterobacteriaceae;g__Enterobacter;s__	taxonomic classification defined by topology and ANI	topological placement and ANI have congruent species assignments	GCF_001984825.2, s__Enterobacter chengduensis, 95.0, 91.43, 0.87; GCF_011754535.1, s__Enterobacter cloacae_N, 95.0, 91.37, 0.87; GCF_900324475.1, s__Enterobacter bugandensis, 95.0, 91.15, 0.85; GCF_001521715.1, s__Enterobacter asburiae, 96.8818, 91.09, 0.82; GCF_003594915.1, s__Enterobacter chuandaensis, 95.0, 91.09, 0.86; GCF_007035645.1, s__Enterobacter asburiae_B, 96.8818, 91.05, 0.84; GCF_000…	97.6	11	N/A	N/A
GCA_000534295.1_Ente_cloa_UCI_23_V1_genomic	d__Bacteria;p__Proteobacteria;c__Gammaproteobacteria;o__Enterobacterales;f__Enterobacteriaceae;g__Enterobacter;s__Enterobacter hormaechei_A	GCF_001729745.1	95	d__Bacteria;p__Proteobacteria;c__Gammaproteobacteria;o__Enterobacterales;f__Enterobacteriaceae;g__Enterobacter;s__Enterobacter hormaechei_A	95.86	0.91	GCF_900322725.1	95	d__Bacteria;p__Proteobacteria;c__Gammaproteobacteria;o__Enterobacterales;f__Enterobacteriaceae;g__Enterobacter;s__Enterobacter quasihormaechei	93.6	0.85	d__Bacteria;p__Proteobacteria;c__Gammaproteobacteria;o__Enterobacterales;f__Enterobacteriaceae;g__Enterobacter;s__	ANI	topological placement and ANI have incongruent species assignments	GCF_001875655.1, s__Enterobacter hormaechei, 95.0, 95.12, 0.85; GCF_011078175.1, s__Enterobacter cloacae_Q, 95.0, 95.07, 0.9; GCF_013375935.1, s__Enterobacter cloacae_O, 95.0, 91.43, 0.83; GCF_900324475.1, s__Enterobacter bugandensis, 95.0, 89.12, 0.83; GCF_003594915.1, s__Enterobacter chuandaensis, 95.0, 88.92, 0.85; GCF_011754535.1, s__Enterobacter cloacae_N, 95.0, 88.73, 0.8; GCF_001521715.1, …	96.78	11	N/A	N/A
GCA_000534455.1_Ente_cloa_BIDMC_8_V2_genomic	d__Bacteria;p__Proteobacteria;c__Gammaproteobacteria;o__Enterobacterales;f__Enterobacteriaceae;g__Enterobacter;s__Enterobacter hormaechei_A	GCF_001729745.1	95	d__Bacteria;p__Proteobacteria;c__Gammaproteobacteria;o__Enterobacterales;f__Enterobacteriaceae;g__Enterobacter;s__Enterobacter hormaechei_A	95.81	0.92	N/A	N/A	N/A	N/A	N/A	d__Bacteria;p__Proteobacteria;c__Gammaproteobacteria;o__Enterobacterales;f__Enterobacteriaceae;g__Enterobacter;s__	ANI	topological placement and ANI have incongruent species assignments	GCF_001729745.1, s__Enterobacter hormaechei_A, 95.0, 95.81, 0.92; GCF_011078175.1, s__Enterobacter cloacae_Q, 95.0, 94.97, 0.9; GCF_001875655.1, s__Enterobacter hormaechei, 95.0, 94.87, 0.86; GCF_900322725.1, s__Enterobacter quasihormaechei, 95.0, 93.59, 0.85; GCF_013375935.1, s__Enterobacter cloacae_O, 95.0, 91.38, 0.84; GCF_900324475.1, s__Enterobacter bugandensis, 95.0, 89.15, 0.83; GCF_003594…	96.78	11	N/A	N/A
GCA_000632395.1_ASM63239v1_genomic	d__Bacteria;p__Proteobacteria;c__Gammaproteobacteria;o__Enterobacterales;f__Enterobacteriaceae;g__Enterobacter;s__Enterobacter asburiae	GCF_001521715.1	96.8818	d__Bacteria;p__Proteobacteria;c__Gammaproteobacteria;o__Enterobacterales;f__Enterobacteriaceae;g__Enterobacter;s__Enterobacter asburiae	98.58	0.91	GCF_001521715.1	96.8818	d__Bacteria;p__Proteobacteria;c__Gammaproteobacteria;o__Enterobacterales;f__Enterobacteriaceae;g__Enterobacter;s__Enterobacter asburiae	98.58	0.91	d__Bacteria;p__Proteobacteria;c__Gammaproteobacteria;o__Enterobacterales;f__Enterobacteriaceae;g__Enterobacter;s__	taxonomic classification defined by topology and ANI	topological placement and ANI have congruent species assignments	GCF_007035645.1, s__Enterobacter asburiae_B, 96.8818, 96.92, 0.92; GCF_002208095.1, s__Enterobacter cloacae_M, 96.7528, 96.73, 0.94; GCF_008364625.1, s__Enterobacter dykesii, 96.5795, 96.21, 0.92; GCF_003634515.1, s__Enterobacter asburiae_A, 96.0274, 96.05, 0.92; GCF_000493015.1, s__Enterobacter sp000493015, 95.7595, 95.39, 0.92; GCF_008080435.1, s__Enterobacter asburiae_C, 95.5575, 95.26, 0.9; G…	97.56	11	N/A	N/A
GCA_000692295.1_Ente_cloa_CHS_79_V1_genomic	d__Bacteria;p__Proteobacteria;c__Gammaproteobacteria;o__Enterobacterales;f__Enterobacteriaceae;g__Enterobacter;s__Enterobacter roggenkampii	GCF_001729805.1	95	d__Bacteria;p__Proteobacteria;c__Gammaproteobacteria;o__Enterobacterales;f__Enterobacteriaceae;g__Enterobacter;s__Enterobacter roggenkampii	98.27	0.89	GCF_001729805.1	95	d__Bacteria;p__Proteobacteria;c__Gammaproteobacteria;o__Enterobacterales;f__Enterobacteriaceae;g__Enterobacter;s__Enterobacter roggenkampii	98.27	0.89	d__Bacteria;p__Proteobacteria;c__Gammaproteobacteria;o__Enterobacterales;f__Enterobacteriaceae;g__Enterobacter;s__	taxonomic classification defined by topology and ANI	topological placement and ANI have congruent species assignments	GCF_008364555.1, s__Enterobacter vonholyi, 95.0, 94.3, 0.9; GCF_009755685.1, s__Enterobacter sp000568095, 95.0476, 94.14, 0.88; GCF_008364625.1, s__Enterobacter dykesii, 96.5795, 93.41, 0.9; GCF_002208095.1, s__Enterobacter cloacae_M, 96.7528, 93.38, 0.83; GCF_007035645.1, s__Enterobacter asburiae_B, 96.8818, 93.36, 0.86; GCF_001521715.1, s__Enterobacter asburiae, 96.8818, 93.29, 0.82; GCF_003634…	97.56	11	N/A	N/A
GCA_000692315.1_Ente_cloa_MGH_53_V1_genomic	d__Bacteria;p__Proteobacteria;c__Gammaproteobacteria;o__Enterobacterales;f__Enterobacteriaceae;g__Enterobacter;s__Enterobacter hormaechei_A	GCF_001729745.1	95	d__Bacteria;p__Proteobacteria;c__Gammaproteobacteria;o__Enterobacterales;f__Enterobacteriaceae;g__Enterobacter;s__Enterobacter hormaechei_A	95.83	0.9	GCF_900322725.1	95	d__Bacteria;p__Proteobacteria;c__Gammaproteobacteria;o__Enterobacterales;f__Enterobacteriaceae;g__Enterobacter;s__Enterobacter quasihormaechei	93.54	0.83	d__Bacteria;p__Proteobacteria;c__Gammaproteobacteria;o__Enterobacterales;f__Enterobacteriaceae;g__Enterobacter;s__	ANI	topological placement and ANI have incongruent species assignments	GCF_011078175.1, s__Enterobacter cloacae_Q, 95.0, 95.1, 0.93; GCF_001875655.1, s__Enterobacter hormaechei, 95.0, 95.07, 0.87; GCF_013375935.1, s__Enterobacter cloacae_O, 95.0, 91.38, 0.84; GCF_900324475.1, s__Enterobacter bugandensis, 95.0, 89.07, 0.83; GCF_003594915.1, s__Enterobacter chuandaensis, 95.0, 88.84, 0.84; GCF_011754535.1, s__Enterobacter cloacae_N, 95.0, 88.64, 0.78; GCF_001521715.1,…	96.78	11	N/A	N/A
GCA_000692335.1_Ente_cloa_MGH_54_V1_genomic	d__Bacteria;p__Proteobacteria;c__Gammaproteobacteria;o__Enterobacterales;f__Enterobacteriaceae;g__Enterobacter;s__Enterobacter roggenkampii	GCF_001729805.1	95	d__Bacteria;p__Proteobacteria;c__Gammaproteobacteria;o__Enterobacterales;f__Enterobacteriaceae;g__Enterobacter;s__Enterobacter roggenkampii	98.51	0.92	GCF_001729805.1	95	d__Bacteria;p__Proteobacteria;c__Gammaproteobacteria;o__Enterobacterales;f__Enterobacteriaceae;g__Enterobacter;s__Enterobacter roggenkampii	98.51	0.92	d__Bacteria;p__Proteobacteria;c__Gammaproteobacteria;o__Enterobacterales;f__Enterobacteriaceae;g__Enterobacter;s__	taxonomic classification defined by topology and ANI	topological placement and ANI have congruent species assignments	GCF_008364555.1, s__Enterobacter vonholyi, 95.0, 94.37, 0.91; GCF_009755685.1, s__Enterobacter sp000568095, 95.0476, 94.25, 0.88; GCF_008364625.1, s__Enterobacter dykesii, 96.5795, 93.5, 0.89; GCF_002208095.1, s__Enterobacter cloacae_M, 96.7528, 93.41, 0.87; GCF_007035645.1, s__Enterobacter asburiae_B, 96.8818, 93.4, 0.86; GCF_001521715.1, s__Enterobacter asburiae, 96.8818, 93.39, 0.84; GCF_00363…	97.56	11	N/A	N/A
GCA_000692355.1_Ente_cloa_UCI_29_V1_genomic	d__Bacteria;p__Proteobacteria;c__Gammaproteobacteria;o__Enterobacterales;f__Enterobacteriaceae;g__Enterobacter;s__Enterobacter kobei	GCF_001729765.1	95	d__Bacteria;p__Proteobacteria;c__Gammaproteobacteria;o__Enterobacterales;f__Enterobacteriaceae;g__Enterobacter;s__Enterobacter kobei	98.73	0.89	GCF_001729765.1	95	d__Bacteria;p__Proteobacteria;c__Gammaproteobacteria;o__Enterobacterales;f__Enterobacteriaceae;g__Enterobacter;s__Enterobacter kobei	98.73	0.89	d__Bacteria;p__Proteobacteria;c__Gammaproteobacteria;o__Enterobacterales;f__Enterobacteriaceae;g__Enterobacter;s__	taxonomic classification defined by topology and ANI	topological placement and ANI have congruent species assignments	GCF_001984825.2, s__Enterobacter chengduensis, 95.0, 91.38, 0.85; GCF_011754535.1, s__Enterobacter cloacae_N, 95.0, 91.33, 0.84; GCF_003594915.1, s__Enterobacter chuandaensis, 95.0, 91.08, 0.87; GCF_001521715.1, s__Enterobacter asburiae, 96.8818, 91.06, 0.81; GCF_900324475.1, s__Enterobacter bugandensis, 95.0, 91.05, 0.86; GCF_007035645.1, s__Enterobacter asburiae_B, 96.8818, 90.96, 0.84; GCF_003…	97.4	11	N/A	N/A
GCA_000694955.1_Lell_amni_CHS_78_V1_genomic	d__Bacteria;p__Proteobacteria;c__Gammaproteobacteria;o__Enterobacterales;f__Enterobacteriaceae;g__Enterobacter;s__Enterobacter hormaechei_A	GCF_001729745.1	95	d__Bacteria;p__Proteobacteria;c__Gammaproteobacteria;o__Enterobacterales;f__Enterobacteriaceae;g__Enterobacter;s__Enterobacter hormaechei_A	99	0.89	GCF_001729745.1	95	d__Bacteria;p__Proteobacteria;c__Gammaproteobacteria;o__Enterobacterales;f__Enterobacteriaceae;g__Enterobacter;s__Enterobacter hormaechei_A	99	0.89	d__Bacteria;p__Proteobacteria;c__Gammaproteobacteria;o__Enterobacterales;f__Enterobacteriaceae;g__Enterobacter;s__	taxonomic classification defined by topology and ANI	topological placement and ANI have congruent species assignments	GCF_001875655.1, s__Enterobacter hormaechei, 95.0, 94.4, 0.84; GCF_011078175.1, s__Enterobacter cloacae_Q, 95.0, 94.22, 0.86; GCF_900322725.1, s__Enterobacter quasihormaechei, 95.0, 93.93, 0.85; GCF_013375935.1, s__Enterobacter cloacae_O, 95.0, 91.53, 0.82; GCF_900324475.1, s__Enterobacter bugandensis, 95.0, 89.08, 0.79; GCF_003594915.1, s__Enterobacter chuandaensis, 95.0, 88.82, 0.8; GCF_0117545…	97.62	11	N/A	N/A
GCA_000724505.1_ASM72450v1_genomic	d__Bacteria;p__Proteobacteria;c__Gammaproteobacteria;o__Enterobacterales;f__Enterobacteriaceae;g__Enterobacter;s__Enterobacter hormaechei_A	GCF_001729745.1	95	d__Bacteria;p__Proteobacteria;c__Gammaproteobacteria;o__Enterobacterales;f__Enterobacteriaceae;g__Enterobacter;s__Enterobacter hormaechei_A	95.91	0.91	GCF_900322725.1	95	d__Bacteria;p__Proteobacteria;c__Gammaproteobacteria;o__Enterobacterales;f__Enterobacteriaceae;g__Enterobacter;s__Enterobacter quasihormaechei	93.99	0.84	d__Bacteria;p__Proteobacteria;c__Gammaproteobacteria;o__Enterobacterales;f__Enterobacteriaceae;g__Enterobacter;s__	ANI	topological placement and ANI have incongruent species assignments	GCF_001875655.1, s__Enterobacter hormaechei, 95.0, 95.11, 0.87; GCF_011078175.1, s__Enterobacter cloacae_Q, 95.0, 95.09, 0.9; GCF_013375935.1, s__Enterobacter cloacae_O, 95.0, 91.44, 0.84; GCF_900324475.1, s__Enterobacter bugandensis, 95.0, 89.08, 0.83; GCF_003594915.1, s__Enterobacter chuandaensis, 95.0, 88.88, 0.83; GCF_002208095.1, s__Enterobacter cloacae_M, 96.7528, 88.71, 0.74; GCF_001521715…	96.78	11	N/A	N/A
GCA_000747015.1_ASM74701v1_genomic	d__Bacteria;p__Proteobacteria;c__Gammaproteobacteria;o__Enterobacterales;f__Enterobacteriaceae;g__Enterobacter;s__Enterobacter hormaechei_A	GCF_001729745.1	95	d__Bacteria;p__Proteobacteria;c__Gammaproteobacteria;o__Enterobacterales;f__Enterobacteriaceae;g__Enterobacter;s__Enterobacter hormaechei_A	95.92	0.88	GCF_900322725.1	95	d__Bacteria;p__Proteobacteria;c__Gammaproteobacteria;o__Enterobacterales;f__Enterobacteriaceae;g__Enterobacter;s__Enterobacter quasihormaechei	93.5	0.88	d__Bacteria;p__Proteobacteria;c__Gammaproteobacteria;o__Enterobacterales;f__Enterobacteriaceae;g__Enterobacter;s__	ANI	topological placement and ANI have incongruent species assignments	GCF_011078175.1, s__Enterobacter cloacae_Q, 95.0, 95.18, 0.87; GCF_001875655.1, s__Enterobacter hormaechei, 95.0, 95.1, 0.89; GCF_013375935.1, s__Enterobacter cloacae_O, 95.0, 91.43, 0.87; GCF_900324475.1, s__Enterobacter bugandensis, 95.0, 89.07, 0.83; GCF_003594915.1, s__Enterobacter chuandaensis, 95.0, 88.86, 0.82; GCF_011754535.1, s__Enterobacter cloacae_N, 95.0, 88.59, 0.82; GCF_000211415.1,…	95.57	11	N/A	N/A
GCA_000750275.1_ASM75027v1_genomic	d__Bacteria;p__Proteobacteria;c__Gammaproteobacteria;o__Enterobacterales;f__Enterobacteriaceae;g__Enterobacter;s__Enterobacter hormaechei_A	GCF_001729745.1	95	d__Bacteria;p__Proteobacteria;c__Gammaproteobacteria;o__Enterobacterales;f__Enterobacteriaceae;g__Enterobacter;s__Enterobacter hormaechei_A	98.98	0.92	GCF_001729745.1	95	d__Bacteria;p__Proteobacteria;c__Gammaproteobacteria;o__Enterobacterales;f__Enterobacteriaceae;g__Enterobacter;s__Enterobacter hormaechei_A	98.98	0.92	d__Bacteria;p__Proteobacteria;c__Gammaproteobacteria;o__Enterobacterales;f__Enterobacteriaceae;g__Enterobacter;s__	taxonomic classification defined by topology and ANI	topological placement and ANI have congruent species assignments	GCF_001875655.1, s__Enterobacter hormaechei, 95.0, 94.56, 0.83; GCF_011078175.1, s__Enterobacter cloacae_Q, 95.0, 94.28, 0.89; GCF_900322725.1, s__Enterobacter quasihormaechei, 95.0, 94.01, 0.87; GCF_013375935.1, s__Enterobacter cloacae_O, 95.0, 91.53, 0.83; GCF_900324475.1, s__Enterobacter bugandensis, 95.0, 88.95, 0.83; GCF_003594915.1, s__Enterobacter chuandaensis, 95.0, 88.7, 0.83; GCF_001521…	97.62	11	N/A	N/A
GCA_000755525.1_ASM75552v1_genomic	d__Bacteria;p__Proteobacteria;c__Gammaproteobacteria;o__Enterobacterales;f__Enterobacteriaceae;g__Enterobacter;s__Enterobacter cloacae	GCF_000025565.1	95	d__Bacteria;p__Proteobacteria;c__Gammaproteobacteria;o__Enterobacterales;f__Enterobacteriaceae;g__Enterobacter;s__Enterobacter cloacae	99.96	1	GCF_000025565.1	95	d__Bacteria;p__Proteobacteria;c__Gammaproteobacteria;o__Enterobacterales;f__Enterobacteriaceae;g__Enterobacter;s__Enterobacter cloacae	99.96	1	d__Bacteria;p__Proteobacteria;c__Gammaproteobacteria;o__Enterobacterales;f__Enterobacteriaceae;g__Enterobacter;s__	taxonomic classification defined by topology and ANI	topological placement and ANI have congruent species assignments	GCF_002939185.1, s__Enterobacter sichuanensis, 95.0, 89.27, 0.85; GCF_001022965.1, s__Enterobacter cloacae_L, 95.0, 89.22, 0.82; GCF_001521715.1, s__Enterobacter asburiae, 96.8818, 89.11, 0.79; GCF_004402045.1, s__Enterobacter nimipressuralis_A, 95.0, 89.03, 0.86; GCF_001729805.1, s__Enterobacter roggenkampii, 95.0, 89.02, 0.81; GCF_007035645.1, s__Enterobacter asburiae_B, 96.8818, 89.02, 0.85; G…	97.58	11	N/A	N/A
GCA_000770155.1_ASM77015v1_genomic	d__Bacteria;p__Proteobacteria;c__Gammaproteobacteria;o__Enterobacterales;f__Enterobacteriaceae;g__Enterobacter;s__Enterobacter cloacae	GCF_000025565.1	95	d__Bacteria;p__Proteobacteria;c__Gammaproteobacteria;o__Enterobacterales;f__Enterobacteriaceae;g__Enterobacter;s__Enterobacter cloacae	98.71	0.94	GCF_000025565.1	95	d__Bacteria;p__Proteobacteria;c__Gammaproteobacteria;o__Enterobacterales;f__Enterobacteriaceae;g__Enterobacter;s__Enterobacter cloacae	98.71	0.94	d__Bacteria;p__Proteobacteria;c__Gammaproteobacteria;o__Enterobacterales;f__Enterobacteriaceae;g__Enterobacter;s__	taxonomic classification defined by topology and ANI	topological placement and ANI have congruent species assignments	GCF_002939185.1, s__Enterobacter sichuanensis, 95.0, 89.3, 0.84; GCF_001022965.1, s__Enterobacter cloacae_L, 95.0, 89.24, 0.86; GCF_001521715.1, s__Enterobacter asburiae, 96.8818, 89.21, 0.8; GCF_001729805.1, s__Enterobacter roggenkampii, 95.0, 89.17, 0.82; GCF_007035645.1, s__Enterobacter asburiae_B, 96.8818, 89.13, 0.83; GCF_009755685.1, s__Enterobacter sp000568095, 95.0476, 89.08, 0.83; GCF_00…	97.6	11	N/A	N/A
GCA_000783675.2_ASM78367v2_genomic	d__Bacteria;p__Proteobacteria;c__Gammaproteobacteria;o__Enterobacterales;f__Enterobacteriaceae;g__Enterobacter;s__Enterobacter cloacae_M	GCF_002208095.1	96.7528	d__Bacteria;p__Proteobacteria;c__Gammaproteobacteria;o__Enterobacterales;f__Enterobacteriaceae;g__Enterobacter;s__Enterobacter cloacae_M	98.05	0.9	GCF_002208095.1	96.7528	d__Bacteria;p__Proteobacteria;c__Gammaproteobacteria;o__Enterobacterales;f__Enterobacteriaceae;g__Enterobacter;s__Enterobacter cloacae_M	98.05	0.9	d__Bacteria;p__Proteobacteria;c__Gammaproteobacteria;o__Enterobacterales;f__Enterobacteriaceae;g__Enterobacter;s__	taxonomic classification defined by topology and ANI	topological placement and ANI have congruent species assignments	GCF_007035645.1, s__Enterobacter asburiae_B, 96.8818, 96.69, 0.9; GCF_001521715.1, s__Enterobacter asburiae, 96.8818, 96.65, 0.86; GCF_008364625.1, s__Enterobacter dykesii, 96.5795, 96.27, 0.91; GCF_003634515.1, s__Enterobacter asburiae_A, 96.0274, 95.39, 0.85; GCF_000493015.1, s__Enterobacter sp000493015, 95.7595, 95.01, 0.88; GCF_008080435.1, s__Enterobacter asburiae_C, 95.5575, 94.75, 0.85; GC…	97.36	11	N/A	N/A
GCA_000783835.2_ASM78383v2_genomic	d__Bacteria;p__Proteobacteria;c__Gammaproteobacteria;o__Enterobacterales;f__Enterobacteriaceae;g__Enterobacter;s__Enterobacter hormaechei_A	GCF_001729745.1	95	d__Bacteria;p__Proteobacteria;c__Gammaproteobacteria;o__Enterobacterales;f__Enterobacteriaceae;g__Enterobacter;s__Enterobacter hormaechei_A	95.85	0.9	GCF_900322725.1	95	d__Bacteria;p__Proteobacteria;c__Gammaproteobacteria;o__Enterobacterales;f__Enterobacteriaceae;g__Enterobacter;s__Enterobacter quasihormaechei	93.52	0.84	d__Bacteria;p__Proteobacteria;c__Gammaproteobacteria;o__Enterobacterales;f__Enterobacteriaceae;g__Enterobacter;s__	ANI	topological placement and ANI have incongruent species assignments	GCF_011078175.1, s__Enterobacter cloacae_Q, 95.0, 95.18, 0.91; GCF_001875655.1, s__Enterobacter hormaechei, 95.0, 95.1, 0.86; GCF_013375935.1, s__Enterobacter cloacae_O, 95.0, 91.41, 0.83; GCF_900324475.1, s__Enterobacter bugandensis, 95.0, 89.07, 0.83; GCF_003594915.1, s__Enterobacter chuandaensis, 95.0, 88.89, 0.84; GCF_011754535.1, s__Enterobacter cloacae_N, 95.0, 88.7, 0.78; GCF_001521715.1, …	96.78	11	N/A	N/A
GCA_000783855.2_ASM78385v2_genomic	d__Bacteria;p__Proteobacteria;c__Gammaproteobacteria;o__Enterobacterales;f__Enterobacteriaceae;g__Enterobacter;s__Enterobacter hormaechei_A	GCF_001729745.1	95	d__Bacteria;p__Proteobacteria;c__Gammaproteobacteria;o__Enterobacterales;f__Enterobacteriaceae;g__Enterobacter;s__Enterobacter hormaechei_A	95.93	0.91	GCF_900322725.1	95	d__Bacteria;p__Proteobacteria;c__Gammaproteobacteria;o__Enterobacterales;f__Enterobacteriaceae;g__Enterobacter;s__Enterobacter quasihormaechei	93.69	0.88	d__Bacteria;p__Proteobacteria;c__Gammaproteobacteria;o__Enterobacterales;f__Enterobacteriaceae;g__Enterobacter;s__	ANI	topological placement and ANI have incongruent species assignments	GCF_011078175.1, s__Enterobacter cloacae_Q, 95.0, 95.21, 0.9; GCF_001875655.1, s__Enterobacter hormaechei, 95.0, 95.18, 0.89; GCF_013375935.1, s__Enterobacter cloacae_O, 95.0, 91.52, 0.88; GCF_900324475.1, s__Enterobacter bugandensis, 95.0, 89.12, 0.84; GCF_003594915.1, s__Enterobacter chuandaensis, 95.0, 88.94, 0.83; GCF_011754535.1, s__Enterobacter cloacae_N, 95.0, 88.79, 0.83; GCF_000493015.1,…	96.78	11	N/A	N/A
GCA_000784035.2_SPADES_assembly_of_Enterobacter_cloacae_ND10_genomic	d__Bacteria;p__Proteobacteria;c__Gammaproteobacteria;o__Enterobacterales;f__Enterobacteriaceae;g__Enterobacter;s__Enterobacter hormaechei_A	GCF_001729745.1	95	d__Bacteria;p__Proteobacteria;c__Gammaproteobacteria;o__Enterobacterales;f__Enterobacteriaceae;g__Enterobacter;s__Enterobacter hormaechei_A	95.85	0.88	N/A	N/A	N/A	N/A	N/A	d__Bacteria;p__Proteobacteria;c__Gammaproteobacteria;o__Enterobacterales;f__Enterobacteriaceae;g__Enterobacter;s__	ANI	topological placement and ANI have incongruent species assignments	GCF_001729745.1, s__Enterobacter hormaechei_A, 95.0, 95.85, 0.88; GCF_011078175.1, s__Enterobacter cloacae_Q, 95.0, 94.89, 0.89; GCF_001875655.1, s__Enterobacter hormaechei, 95.0, 94.79, 0.85; GCF_900322725.1, s__Enterobacter quasihormaechei, 95.0, 93.61, 0.86; GCF_013375935.1, s__Enterobacter cloacae_O, 95.0, 91.46, 0.85; GCF_900324475.1, s__Enterobacter bugandensis, 95.0, 89.14, 0.8; GCF_003594…	96.78	11	N/A	N/A
GCA_000784055.2_SPADES_assembly_of_Enterobacter_cloacae_ND13_genomic	d__Bacteria;p__Proteobacteria;c__Gammaproteobacteria;o__Enterobacterales;f__Enterobacteriaceae;g__Enterobacter;s__Enterobacter hormaechei_A	GCF_001729745.1	95	d__Bacteria;p__Proteobacteria;c__Gammaproteobacteria;o__Enterobacterales;f__Enterobacteriaceae;g__Enterobacter;s__Enterobacter hormaechei_A	95.82	0.89	N/A	N/A	N/A	N/A	N/A	d__Bacteria;p__Proteobacteria;c__Gammaproteobacteria;o__Enterobacterales;f__Enterobacteriaceae;g__Enterobacter;s__	ANI	topological placement and ANI have incongruent species assignments	GCF_001729745.1, s__Enterobacter hormaechei_A, 95.0, 95.82, 0.89; GCF_011078175.1, s__Enterobacter cloacae_Q, 95.0, 94.89, 0.89; GCF_001875655.1, s__Enterobacter hormaechei, 95.0, 94.79, 0.85; GCF_900322725.1, s__Enterobacter quasihormaechei, 95.0, 93.58, 0.86; GCF_013375935.1, s__Enterobacter cloacae_O, 95.0, 91.45, 0.84; GCF_900324475.1, s__Enterobacter bugandensis, 95.0, 89.18, 0.8; GCF_003594…	96.78	11	N/A	N/A
GCA_000784075.2_SPADES_assembly_of_Enterobacter_cloacae_ND18_genomic	d__Bacteria;p__Proteobacteria;c__Gammaproteobacteria;o__Enterobacterales;f__Enterobacteriaceae;g__Enterobacter;s__Enterobacter hormaechei_A	GCF_001729745.1	95	d__Bacteria;p__Proteobacteria;c__Gammaproteobacteria;o__Enterobacterales;f__Enterobacteriaceae;g__Enterobacter;s__Enterobacter hormaechei_A	95.84	0.89	N/A	N/A	N/A	N/A	N/A	d__Bacteria;p__Proteobacteria;c__Gammaproteobacteria;o__Enterobacterales;f__Enterobacteriaceae;g__Enterobacter;s__	ANI	topological placement and ANI have incongruent species assignments	GCF_001729745.1, s__Enterobacter hormaechei_A, 95.0, 95.84, 0.89; GCF_011078175.1, s__Enterobacter cloacae_Q, 95.0, 94.88, 0.89; GCF_001875655.1, s__Enterobacter hormaechei, 95.0, 94.78, 0.86; GCF_900322725.1, s__Enterobacter quasihormaechei, 95.0, 93.57, 0.86; GCF_013375935.1, s__Enterobacter cloacae_O, 95.0, 91.47, 0.85; GCF_900324475.1, s__Enterobacter bugandensis, 95.0, 89.14, 0.8; GCF_003594…	96.78	11	N/A	N/A
GCA_000784095.2_SPADES_assembly_of_Enterobacter_cloacae_ND20_genomic	d__Bacteria;p__Proteobacteria;c__Gammaproteobacteria;o__Enterobacterales;f__Enterobacteriaceae;g__Enterobacter;s__Enterobacter hormaechei_A	GCF_001729745.1	95	d__Bacteria;p__Proteobacteria;c__Gammaproteobacteria;o__Enterobacterales;f__Enterobacteriaceae;g__Enterobacter;s__Enterobacter hormaechei_A	95.85	0.87	N/A	N/A	N/A	N/A	N/A	d__Bacteria;p__Proteobacteria;c__Gammaproteobacteria;o__Enterobacterales;f__Enterobacteriaceae;g__Enterobacter;s__	ANI	topological placement and ANI have incongruent species assignments	GCF_001729745.1, s__Enterobacter hormaechei_A, 95.0, 95.85, 0.87; GCF_011078175.1, s__Enterobacter cloacae_Q, 95.0, 94.89, 0.87; GCF_001875655.1, s__Enterobacter hormaechei, 95.0, 94.81, 0.86; GCF_900322725.1, s__Enterobacter quasihormaechei, 95.0, 93.61, 0.86; GCF_013375935.1, s__Enterobacter cloacae_O, 95.0, 91.48, 0.85; GCF_900324475.1, s__Enterobacter bugandensis, 95.0, 89.24, 0.79; GCF_00359…	96.78	11	N/A	N/A
GCA_000784115.2_SPADES_assembly_of_Enterobacter_cloacae_ND21_genomic	d__Bacteria;p__Proteobacteria;c__Gammaproteobacteria;o__Enterobacterales;f__Enterobacteriaceae;g__Enterobacter;s__Enterobacter hormaechei_A	GCF_001729745.1	95	d__Bacteria;p__Proteobacteria;c__Gammaproteobacteria;o__Enterobacterales;f__Enterobacteriaceae;g__Enterobacter;s__Enterobacter hormaechei_A	95.83	0.89	N/A	N/A	N/A	N/A	N/A	d__Bacteria;p__Proteobacteria;c__Gammaproteobacteria;o__Enterobacterales;f__Enterobacteriaceae;g__Enterobacter;s__	ANI	topological placement and ANI have incongruent species assignments	GCF_001729745.1, s__Enterobacter hormaechei_A, 95.0, 95.83, 0.89; GCF_011078175.1, s__Enterobacter cloacae_Q, 95.0, 94.92, 0.88; GCF_001875655.1, s__Enterobacter hormaechei, 95.0, 94.75, 0.85; GCF_900322725.1, s__Enterobacter quasihormaechei, 95.0, 93.61, 0.85; GCF_013375935.1, s__Enterobacter cloacae_O, 95.0, 91.46, 0.83; GCF_900324475.1, s__Enterobacter bugandensis, 95.0, 89.19, 0.8; GCF_003594…	96.78	11	N/A	N/A
GCA_000784135.2_ASM78413v2_genomic	d__Bacteria;p__Proteobacteria;c__Gammaproteobacteria;o__Enterobacterales;f__Enterobacteriaceae;g__Enterobacter;s__Enterobacter hormaechei_A	GCF_001729745.1	95	d__Bacteria;p__Proteobacteria;c__Gammaproteobacteria;o__Enterobacterales;f__Enterobacteriaceae;g__Enterobacter;s__Enterobacter hormaechei_A	95.84	0.87	N/A	N/A	N/A	N/A	N/A	d__Bacteria;p__Proteobacteria;c__Gammaproteobacteria;o__Enterobacterales;f__Enterobacteriaceae;g__Enterobacter;s__	ANI	topological placement and ANI have incongruent species assignments	GCF_001729745.1, s__Enterobacter hormaechei_A, 95.0, 95.84, 0.87; GCF_011078175.1, s__Enterobacter cloacae_Q, 95.0, 94.83, 0.87; GCF_001875655.1, s__Enterobacter hormaechei, 95.0, 94.74, 0.86; GCF_900322725.1, s__Enterobacter quasihormaechei, 95.0, 93.48, 0.86; GCF_013375935.1, s__Enterobacter cloacae_O, 95.0, 91.34, 0.84; GCF_900324475.1, s__Enterobacter bugandensis, 95.0, 88.98, 0.79; GCF_00359…	87.99	11	N/A	N/A
GCA_000784155.2_SPADES_assembly_of_Enterobacter_cloacae_ND7_genomic	d__Bacteria;p__Proteobacteria;c__Gammaproteobacteria;o__Enterobacterales;f__Enterobacteriaceae;g__Enterobacter;s__Enterobacter hormaechei_A	GCF_001729745.1	95	d__Bacteria;p__Proteobacteria;c__Gammaproteobacteria;o__Enterobacterales;f__Enterobacteriaceae;g__Enterobacter;s__Enterobacter hormaechei_A	95.85	0.88	N/A	N/A	N/A	N/A	N/A	d__Bacteria;p__Proteobacteria;c__Gammaproteobacteria;o__Enterobacterales;f__Enterobacteriaceae;g__Enterobacter;s__	ANI	topological placement and ANI have incongruent species assignments	GCF_001729745.1, s__Enterobacter hormaechei_A, 95.0, 95.85, 0.88; GCF_011078175.1, s__Enterobacter cloacae_Q, 95.0, 94.91, 0.88; GCF_001875655.1, s__Enterobacter hormaechei, 95.0, 94.87, 0.85; GCF_900322725.1, s__Enterobacter quasihormaechei, 95.0, 93.54, 0.84; GCF_013375935.1, s__Enterobacter cloacae_O, 95.0, 91.42, 0.83; GCF_900324475.1, s__Enterobacter bugandensis, 95.0, 89.1, 0.8; GCF_0035949…	96.78	11	N/A	N/A
GCA_000784175.2_SPADES_assembly_of_Enterobacter_cloacae_ND8_genomic	d__Bacteria;p__Proteobacteria;c__Gammaproteobacteria;o__Enterobacterales;f__Enterobacteriaceae;g__Enterobacter;s__Enterobacter hormaechei_A	GCF_001729745.1	95	d__Bacteria;p__Proteobacteria;c__Gammaproteobacteria;o__Enterobacterales;f__Enterobacteriaceae;g__Enterobacter;s__Enterobacter hormaechei_A	95.84	0.89	N/A	N/A	N/A	N/A	N/A	d__Bacteria;p__Proteobacteria;c__Gammaproteobacteria;o__Enterobacterales;f__Enterobacteriaceae;g__Enterobacter;s__	ANI	topological placement and ANI have incongruent species assignments	GCF_001729745.1, s__Enterobacter hormaechei_A, 95.0, 95.84, 0.89; GCF_011078175.1, s__Enterobacter cloacae_Q, 95.0, 94.91, 0.89; GCF_001875655.1, s__Enterobacter hormaechei, 95.0, 94.76, 0.85; GCF_900322725.1, s__Enterobacter quasihormaechei, 95.0, 93.57, 0.86; GCF_013375935.1, s__Enterobacter cloacae_O, 95.0, 91.4, 0.84; GCF_900324475.1, s__Enterobacter bugandensis, 95.0, 89.12, 0.8; GCF_0035949…	96.78	11	N/A	N/A
GCA_000784195.2_SPADES_assembly_of_Enterobacter_cloacae_NDC_genomic	d__Bacteria;p__Proteobacteria;c__Gammaproteobacteria;o__Enterobacterales;f__Enterobacteriaceae;g__Enterobacter;s__Enterobacter hormaechei_A	GCF_001729745.1	95	d__Bacteria;p__Proteobacteria;c__Gammaproteobacteria;o__Enterobacterales;f__Enterobacteriaceae;g__Enterobacter;s__Enterobacter hormaechei_A	95.86	0.89	N/A	N/A	N/A	N/A	N/A	d__Bacteria;p__Proteobacteria;c__Gammaproteobacteria;o__Enterobacterales;f__Enterobacteriaceae;g__Enterobacter;s__	ANI	topological placement and ANI have incongruent species assignments	GCF_001729745.1, s__Enterobacter hormaechei_A, 95.0, 95.86, 0.89; GCF_011078175.1, s__Enterobacter cloacae_Q, 95.0, 94.88, 0.89; GCF_001875655.1, s__Enterobacter hormaechei, 95.0, 94.77, 0.85; GCF_900322725.1, s__Enterobacter quasihormaechei, 95.0, 93.59, 0.85; GCF_013375935.1, s__Enterobacter cloacae_O, 95.0, 91.45, 0.84; GCF_900324475.1, s__Enterobacter bugandensis, 95.0, 89.16, 0.79; GCF_00359…	96.78	11	N/A	N/A
GCA_000784865.1_ASM78486v1_genomic	d__Bacteria;p__Proteobacteria;c__Gammaproteobacteria;o__Enterobacterales;f__Enterobacteriaceae;g__Enterobacter;s__Enterobacter kobei	GCF_001729765.1	95	d__Bacteria;p__Proteobacteria;c__Gammaproteobacteria;o__Enterobacterales;f__Enterobacteriaceae;g__Enterobacter;s__Enterobacter kobei	98.8	0.88	GCF_001729765.1	95	d__Bacteria;p__Proteobacteria;c__Gammaproteobacteria;o__Enterobacterales;f__Enterobacteriaceae;g__Enterobacter;s__Enterobacter kobei	98.8	0.88	d__Bacteria;p__Proteobacteria;c__Gammaproteobacteria;o__Enterobacterales;f__Enterobacteriaceae;g__Enterobacter;s__	taxonomic classification defined by topology and ANI	topological placement and ANI have congruent species assignments	GCF_001984825.2, s__Enterobacter chengduensis, 95.0, 91.6, 0.85; GCF_011754535.1, s__Enterobacter cloacae_N, 95.0, 91.39, 0.84; GCF_001521715.1, s__Enterobacter asburiae, 96.8818, 91.22, 0.8; GCF_900324475.1, s__Enterobacter bugandensis, 95.0, 91.16, 0.86; GCF_002208095.1, s__Enterobacter cloacae_M, 96.7528, 91.11, 0.84; GCF_007035645.1, s__Enterobacter asburiae_B, 96.8818, 91.1, 0.84; GCF_003594…	97.28	11	N/A	N/A
GCA_000799205.1_ASM79920v1_genomic	d__Bacteria;p__Proteobacteria;c__Gammaproteobacteria;o__Enterobacterales;f__Enterobacteriaceae;g__Enterobacter;s__Enterobacter asburiae	GCF_001521715.1	96.8818	d__Bacteria;p__Proteobacteria;c__Gammaproteobacteria;o__Enterobacterales;f__Enterobacteriaceae;g__Enterobacter;s__Enterobacter asburiae	98.48	0.9	GCF_001521715.1	96.8818	d__Bacteria;p__Proteobacteria;c__Gammaproteobacteria;o__Enterobacterales;f__Enterobacteriaceae;g__Enterobacter;s__Enterobacter asburiae	98.48	0.9	d__Bacteria;p__Proteobacteria;c__Gammaproteobacteria;o__Enterobacterales;f__Enterobacteriaceae;g__Enterobacter;s__	taxonomic classification defined by topology and ANI	topological placement and ANI have congruent species assignments	GCF_007035645.1, s__Enterobacter asburiae_B, 96.8818, 96.79, 0.92; GCF_002208095.1, s__Enterobacter cloacae_M, 96.7528, 96.74, 0.92; GCF_008364625.1, s__Enterobacter dykesii, 96.5795, 96.18, 0.93; GCF_003634515.1, s__Enterobacter asburiae_A, 96.0274, 96.03, 0.9; GCF_000493015.1, s__Enterobacter sp000493015, 95.7595, 95.32, 0.9; GCF_008080435.1, s__Enterobacter asburiae_C, 95.5575, 95.21, 0.89; GC…	97.56	11	N/A	N/A
GCA_000802685.1_SPADES_assembly_of_Enterobacter_cloacae_ND15_genomic	d__Bacteria;p__Proteobacteria;c__Gammaproteobacteria;o__Enterobacterales;f__Enterobacteriaceae;g__Enterobacter;s__Enterobacter hormaechei_A	GCF_001729745.1	95	d__Bacteria;p__Proteobacteria;c__Gammaproteobacteria;o__Enterobacterales;f__Enterobacteriaceae;g__Enterobacter;s__Enterobacter hormaechei_A	95.85	0.89	GCF_900322725.1	95	d__Bacteria;p__Proteobacteria;c__Gammaproteobacteria;o__Enterobacterales;f__Enterobacteriaceae;g__Enterobacter;s__Enterobacter quasihormaechei	93.54	0.88	d__Bacteria;p__Proteobacteria;c__Gammaproteobacteria;o__Enterobacterales;f__Enterobacteriaceae;g__Enterobacter;s__	ANI	topological placement and ANI have incongruent species assignments	GCF_001875655.1, s__Enterobacter hormaechei, 95.0, 95.09, 0.89; GCF_011078175.1, s__Enterobacter cloacae_Q, 95.0, 95.09, 0.89; GCF_013375935.1, s__Enterobacter cloacae_O, 95.0, 91.44, 0.86; GCF_900324475.1, s__Enterobacter bugandensis, 95.0, 89.02, 0.83; GCF_003594915.1, s__Enterobacter chuandaensis, 95.0, 88.89, 0.81; GCF_011754535.1, s__Enterobacter cloacae_N, 95.0, 88.67, 0.81; GCF_000211415.1…	96.78	11	N/A	N/A
GCA_000802695.1_SPADES_assembly_of_Enterobacter_cloacae_ND11_genomic	d__Bacteria;p__Proteobacteria;c__Gammaproteobacteria;o__Enterobacterales;f__Enterobacteriaceae;g__Enterobacter;s__Enterobacter hormaechei_A	GCF_001729745.1	95	d__Bacteria;p__Proteobacteria;c__Gammaproteobacteria;o__Enterobacterales;f__Enterobacteriaceae;g__Enterobacter;s__Enterobacter hormaechei_A	95.86	0.88	N/A	N/A	N/A	N/A	N/A	d__Bacteria;p__Proteobacteria;c__Gammaproteobacteria;o__Enterobacterales;f__Enterobacteriaceae;g__Enterobacter;s__	ANI	topological placement and ANI have incongruent species assignments	GCF_001729745.1, s__Enterobacter hormaechei_A, 95.0, 95.86, 0.88; GCF_011078175.1, s__Enterobacter cloacae_Q, 95.0, 94.9, 0.89; GCF_001875655.1, s__Enterobacter hormaechei, 95.0, 94.82, 0.86; GCF_900322725.1, s__Enterobacter quasihormaechei, 95.0, 93.58, 0.86; GCF_013375935.1, s__Enterobacter cloacae_O, 95.0, 91.38, 0.85; GCF_900324475.1, s__Enterobacter bugandensis, 95.0, 89.14, 0.8; GCF_0035949…	96.78	11	N/A	N/A
GCA_000802715.1_SPADES_assembly_of_Enterobacter_cloacae_ND14_genomic	d__Bacteria;p__Proteobacteria;c__Gammaproteobacteria;o__Enterobacterales;f__Enterobacteriaceae;g__Enterobacter;s__Enterobacter hormaechei_A	GCF_001729745.1	95	d__Bacteria;p__Proteobacteria;c__Gammaproteobacteria;o__Enterobacterales;f__Enterobacteriaceae;g__Enterobacter;s__Enterobacter hormaechei_A	95.87	0.88	N/A	N/A	N/A	N/A	N/A	d__Bacteria;p__Proteobacteria;c__Gammaproteobacteria;o__Enterobacterales;f__Enterobacteriaceae;g__Enterobacter;s__	ANI	topological placement and ANI have incongruent species assignments	GCF_001729745.1, s__Enterobacter hormaechei_A, 95.0, 95.87, 0.88; GCF_011078175.1, s__Enterobacter cloacae_Q, 95.0, 94.9, 0.89; GCF_001875655.1, s__Enterobacter hormaechei, 95.0, 94.76, 0.86; GCF_900322725.1, s__Enterobacter quasihormaechei, 95.0, 93.6, 0.86; GCF_013375935.1, s__Enterobacter cloacae_O, 95.0, 91.4, 0.84; GCF_900324475.1, s__Enterobacter bugandensis, 95.0, 89.14, 0.8; GCF_003594915…	96.78	11	N/A	N/A
GCA_000802785.1_SPADES_assembly_of_Enterobacter_cloacae_ND19_genomic	d__Bacteria;p__Proteobacteria;c__Gammaproteobacteria;o__Enterobacterales;f__Enterobacteriaceae;g__Enterobacter;s__Enterobacter hormaechei_A	GCF_001729745.1	95	d__Bacteria;p__Proteobacteria;c__Gammaproteobacteria;o__Enterobacterales;f__Enterobacteriaceae;g__Enterobacter;s__Enterobacter hormaechei_A	95.9	0.88	N/A	N/A	N/A	N/A	N/A	d__Bacteria;p__Proteobacteria;c__Gammaproteobacteria;o__Enterobacterales;f__Enterobacteriaceae;g__Enterobacter;s__	ANI	topological placement and ANI have incongruent species assignments	GCF_001729745.1, s__Enterobacter hormaechei_A, 95.0, 95.9, 0.88; GCF_011078175.1, s__Enterobacter cloacae_Q, 95.0, 94.87, 0.88; GCF_001875655.1, s__Enterobacter hormaechei, 95.0, 94.78, 0.87; GCF_900322725.1, s__Enterobacter quasihormaechei, 95.0, 93.59, 0.87; GCF_013375935.1, s__Enterobacter cloacae_O, 95.0, 91.41, 0.86; GCF_900324475.1, s__Enterobacter bugandensis, 95.0, 89.14, 0.81; GCF_003594…	96.78	11	N/A	N/A
GCA_000802805.1_SPADES_assembly_of_Enterobacter_cloacae_ND4_genomic	d__Bacteria;p__Proteobacteria;c__Gammaproteobacteria;o__Enterobacterales;f__Enterobacteriaceae;g__Enterobacter;s__Enterobacter hormaechei_A	GCF_001729745.1	95	d__Bacteria;p__Proteobacteria;c__Gammaproteobacteria;o__Enterobacterales;f__Enterobacteriaceae;g__Enterobacter;s__Enterobacter hormaechei_A	95.85	0.88	N/A	N/A	N/A	N/A	N/A	d__Bacteria;p__Proteobacteria;c__Gammaproteobacteria;o__Enterobacterales;f__Enterobacteriaceae;g__Enterobacter;s__	ANI	topological placement and ANI have incongruent species assignments	GCF_001729745.1, s__Enterobacter hormaechei_A, 95.0, 95.85, 0.88; GCF_011078175.1, s__Enterobacter cloacae_Q, 95.0, 94.89, 0.88; GCF_001875655.1, s__Enterobacter hormaechei, 95.0, 94.79, 0.85; GCF_900322725.1, s__Enterobacter quasihormaechei, 95.0, 93.56, 0.85; GCF_013375935.1, s__Enterobacter cloacae_O, 95.0, 91.4, 0.84; GCF_900324475.1, s__Enterobacter bugandensis, 95.0, 89.12, 0.8; GCF_0035949…	96.78	11	N/A	N/A
GCA_000802825.1_SPADES_assembly_of_Enterobacter_cloacae_ND5_genomic	d__Bacteria;p__Proteobacteria;c__Gammaproteobacteria;o__Enterobacterales;f__Enterobacteriaceae;g__Enterobacter;s__Enterobacter hormaechei_A	GCF_001729745.1	95	d__Bacteria;p__Proteobacteria;c__Gammaproteobacteria;o__Enterobacterales;f__Enterobacteriaceae;g__Enterobacter;s__Enterobacter hormaechei_A	95.84	0.88	N/A	N/A	N/A	N/A	N/A	d__Bacteria;p__Proteobacteria;c__Gammaproteobacteria;o__Enterobacterales;f__Enterobacteriaceae;g__Enterobacter;s__	ANI	topological placement and ANI have incongruent species assignments	GCF_001729745.1, s__Enterobacter hormaechei_A, 95.0, 95.84, 0.88; GCF_011078175.1, s__Enterobacter cloacae_Q, 95.0, 94.89, 0.89; GCF_001875655.1, s__Enterobacter hormaechei, 95.0, 94.82, 0.85; GCF_900322725.1, s__Enterobacter quasihormaechei, 95.0, 93.57, 0.85; GCF_013375935.1, s__Enterobacter cloacae_O, 95.0, 91.41, 0.84; GCF_900324475.1, s__Enterobacter bugandensis, 95.0, 89.14, 0.8; GCF_003594…	96.78	11	N/A	N/A
GCA_000802845.1_SPADES_assembly_of_Enterobacter_cloacae_ND9_genomic	d__Bacteria;p__Proteobacteria;c__Gammaproteobacteria;o__Enterobacterales;f__Enterobacteriaceae;g__Enterobacter;s__Enterobacter hormaechei_A	GCF_001729745.1	95	d__Bacteria;p__Proteobacteria;c__Gammaproteobacteria;o__Enterobacterales;f__Enterobacteriaceae;g__Enterobacter;s__Enterobacter hormaechei_A	95.84	0.89	N/A	N/A	N/A	N/A	N/A	d__Bacteria;p__Proteobacteria;c__Gammaproteobacteria;o__Enterobacterales;f__Enterobacteriaceae;g__Enterobacter;s__	ANI	topological placement and ANI have incongruent species assignments	GCF_001729745.1, s__Enterobacter hormaechei_A, 95.0, 95.84, 0.89; GCF_011078175.1, s__Enterobacter cloacae_Q, 95.0, 94.92, 0.89; GCF_001875655.1, s__Enterobacter hormaechei, 95.0, 94.82, 0.85; GCF_900322725.1, s__Enterobacter quasihormaechei, 95.0, 93.57, 0.87; GCF_013375935.1, s__Enterobacter cloacae_O, 95.0, 91.41, 0.85; GCF_900324475.1, s__Enterobacter bugandensis, 95.0, 89.13, 0.8; GCF_003594…	96.78	11	N/A	N/A
GCA_000802865.1_SPADES_assembly_of_Enterobacter_cloacae_NDB_genomic	d__Bacteria;p__Proteobacteria;c__Gammaproteobacteria;o__Enterobacterales;f__Enterobacteriaceae;g__Enterobacter;s__Enterobacter hormaechei_A	GCF_001729745.1	95	d__Bacteria;p__Proteobacteria;c__Gammaproteobacteria;o__Enterobacterales;f__Enterobacteriaceae;g__Enterobacter;s__Enterobacter hormaechei_A	95.89	0.88	N/A	N/A	N/A	N/A	N/A	d__Bacteria;p__Proteobacteria;c__Gammaproteobacteria;o__Enterobacterales;f__Enterobacteriaceae;g__Enterobacter;s__	ANI	topological placement and ANI have incongruent species assignments	GCF_001729745.1, s__Enterobacter hormaechei_A, 95.0, 95.89, 0.88; GCF_011078175.1, s__Enterobacter cloacae_Q, 95.0, 94.89, 0.88; GCF_001875655.1, s__Enterobacter hormaechei, 95.0, 94.76, 0.86; GCF_900322725.1, s__Enterobacter quasihormaechei, 95.0, 93.58, 0.86; GCF_013375935.1, s__Enterobacter cloacae_O, 95.0, 91.41, 0.85; GCF_900324475.1, s__Enterobacter bugandensis, 95.0, 89.13, 0.8; GCF_003594…	96.78	11	N/A	N/A
GCA_000807405.4_ASM80740v4_genomic	d__Bacteria;p__Proteobacteria;c__Gammaproteobacteria;o__Enterobacterales;f__Enterobacteriaceae;g__Enterobacter;s__Enterobacter hormaechei_A	GCF_001729745.1	95	d__Bacteria;p__Proteobacteria;c__Gammaproteobacteria;o__Enterobacterales;f__Enterobacteriaceae;g__Enterobacter;s__Enterobacter hormaechei_A	95.88	0.91	N/A	N/A	N/A	N/A	N/A	d__Bacteria;p__Proteobacteria;c__Gammaproteobacteria;o__Enterobacterales;f__Enterobacteriaceae;g__Enterobacter;s__	ANI	topological placement and ANI have incongruent species assignments	GCF_001729745.1, s__Enterobacter hormaechei_A, 95.0, 95.88, 0.91; GCF_001875655.1, s__Enterobacter hormaechei, 95.0, 94.86, 0.86; GCF_011078175.1, s__Enterobacter cloacae_Q, 95.0, 94.85, 0.91; GCF_900322725.1, s__Enterobacter quasihormaechei, 95.0, 93.68, 0.83; GCF_013375935.1, s__Enterobacter cloacae_O, 95.0, 91.39, 0.86; GCF_900324475.1, s__Enterobacter bugandensis, 95.0, 89.15, 0.82; GCF_00359…	96.78	11	N/A	N/A
GCA_000807425.4_ASM80742v4_genomic	d__Bacteria;p__Proteobacteria;c__Gammaproteobacteria;o__Enterobacterales;f__Enterobacteriaceae;g__Enterobacter;s__Enterobacter hormaechei_A	GCF_001729745.1	95	d__Bacteria;p__Proteobacteria;c__Gammaproteobacteria;o__Enterobacterales;f__Enterobacteriaceae;g__Enterobacter;s__Enterobacter hormaechei_A	95.8	0.91	GCF_900322725.1	95	d__Bacteria;p__Proteobacteria;c__Gammaproteobacteria;o__Enterobacterales;f__Enterobacteriaceae;g__Enterobacter;s__Enterobacter quasihormaechei	93.55	0.8	d__Bacteria;p__Proteobacteria;c__Gammaproteobacteria;o__Enterobacterales;f__Enterobacteriaceae;g__Enterobacter;s__	ANI	topological placement and ANI have incongruent species assignments	GCF_011078175.1, s__Enterobacter cloacae_Q, 95.0, 95.29, 0.91; GCF_001875655.1, s__Enterobacter hormaechei, 95.0, 95.14, 0.86; GCF_013375935.1, s__Enterobacter cloacae_O, 95.0, 91.46, 0.84; GCF_900324475.1, s__Enterobacter bugandensis, 95.0, 89.15, 0.82; GCF_003594915.1, s__Enterobacter chuandaensis, 95.0, 88.92, 0.85; GCF_001521715.1, s__Enterobacter asburiae, 96.8818, 88.68, 0.76; GCF_011754535…	96.78	11	N/A	N/A
GCA_000807535.1_ASM80753v1_genomic	d__Bacteria;p__Proteobacteria;c__Gammaproteobacteria;o__Enterobacterales;f__Enterobacteriaceae;g__Enterobacter;s__Enterobacter hormaechei_A	GCF_001729745.1	95	d__Bacteria;p__Proteobacteria;c__Gammaproteobacteria;o__Enterobacterales;f__Enterobacteriaceae;g__Enterobacter;s__Enterobacter hormaechei_A	95.89	0.88	N/A	N/A	N/A	N/A	N/A	d__Bacteria;p__Proteobacteria;c__Gammaproteobacteria;o__Enterobacterales;f__Enterobacteriaceae;g__Enterobacter;s__	ANI	topological placement and ANI have incongruent species assignments	GCF_001729745.1, s__Enterobacter hormaechei_A, 95.0, 95.89, 0.88; GCF_011078175.1, s__Enterobacter cloacae_Q, 95.0, 94.89, 0.89; GCF_001875655.1, s__Enterobacter hormaechei, 95.0, 94.77, 0.85; GCF_900322725.1, s__Enterobacter quasihormaechei, 95.0, 93.55, 0.86; GCF_013375935.1, s__Enterobacter cloacae_O, 95.0, 91.4, 0.84; GCF_900324475.1, s__Enterobacter bugandensis, 95.0, 89.07, 0.81; GCF_003594…	96.78	11	N/A	N/A
GCA_000807735.1_ASM80773v1_genomic	d__Bacteria;p__Proteobacteria;c__Gammaproteobacteria;o__Enterobacterales;f__Enterobacteriaceae;g__Enterobacter;s__Enterobacter hormaechei_A	GCF_001729745.1	95	d__Bacteria;p__Proteobacteria;c__Gammaproteobacteria;o__Enterobacterales;f__Enterobacteriaceae;g__Enterobacter;s__Enterobacter hormaechei_A	95.88	0.91	N/A	N/A	N/A	N/A	N/A	d__Bacteria;p__Proteobacteria;c__Gammaproteobacteria;o__Enterobacterales;f__Enterobacteriaceae;g__Enterobacter;s__	ANI	topological placement and ANI have incongruent species assignments	GCF_001729745.1, s__Enterobacter hormaechei_A, 95.0, 95.88, 0.91; GCF_011078175.1, s__Enterobacter cloacae_Q, 95.0, 94.88, 0.91; GCF_001875655.1, s__Enterobacter hormaechei, 95.0, 94.83, 0.86; GCF_900322725.1, s__Enterobacter quasihormaechei, 95.0, 93.63, 0.85; GCF_013375935.1, s__Enterobacter cloacae_O, 95.0, 91.51, 0.86; GCF_900324475.1, s__Enterobacter bugandensis, 95.0, 89.15, 0.83; GCF_00359…	96.78	11	N/A	N/A
GCA_000814125.3_ASM81412v3_genomic	d__Bacteria;p__Proteobacteria;c__Gammaproteobacteria;o__Enterobacterales;f__Enterobacteriaceae;g__Enterobacter;s__Enterobacter hormaechei_A	GCF_001729745.1	95	d__Bacteria;p__Proteobacteria;c__Gammaproteobacteria;o__Enterobacterales;f__Enterobacteriaceae;g__Enterobacter;s__Enterobacter hormaechei_A	95.97	0.9	GCF_900322725.1	95	d__Bacteria;p__Proteobacteria;c__Gammaproteobacteria;o__Enterobacterales;f__Enterobacteriaceae;g__Enterobacter;s__Enterobacter quasihormaechei	93.88	0.85	d__Bacteria;p__Proteobacteria;c__Gammaproteobacteria;o__Enterobacterales;f__Enterobacteriaceae;g__Enterobacter;s__	ANI	topological placement and ANI have incongruent species assignments	GCF_001875655.1, s__Enterobacter hormaechei, 95.0, 95.22, 0.87; GCF_011078175.1, s__Enterobacter cloacae_Q, 95.0, 95.17, 0.9; GCF_013375935.1, s__Enterobacter cloacae_O, 95.0, 91.5, 0.83; GCF_900324475.1, s__Enterobacter bugandensis, 95.0, 89.1, 0.83; GCF_003594915.1, s__Enterobacter chuandaensis, 95.0, 88.93, 0.84; GCF_011754535.1, s__Enterobacter cloacae_N, 95.0, 88.72, 0.79; GCF_001521715.1, s…	96.78	11	N/A	N/A
GCA_000814205.1_ASM81420v1_genomic	d__Bacteria;p__Proteobacteria;c__Gammaproteobacteria;o__Enterobacterales;f__Enterobacteriaceae;g__Enterobacter;s__Enterobacter hormaechei	GCF_001875655.1	95	d__Bacteria;p__Proteobacteria;c__Gammaproteobacteria;o__Enterobacterales;f__Enterobacteriaceae;g__Enterobacter;s__Enterobacter hormaechei	99.76	0.9	GCF_001875655.1	95	d__Bacteria;p__Proteobacteria;c__Gammaproteobacteria;o__Enterobacterales;f__Enterobacteriaceae;g__Enterobacter;s__Enterobacter hormaechei	99.76	0.9	d__Bacteria;p__Proteobacteria;c__Gammaproteobacteria;o__Enterobacterales;f__Enterobacteriaceae;g__Enterobacter;s__	taxonomic classification defined by topology and ANI	topological placement and ANI have congruent species assignments	GCF_011078175.1, s__Enterobacter cloacae_Q, 95.0, 94.67, 0.89; GCF_001729745.1, s__Enterobacter hormaechei_A, 95.0, 94.56, 0.86; GCF_900322725.1, s__Enterobacter quasihormaechei, 95.0, 93.3, 0.82; GCF_013375935.1, s__Enterobacter cloacae_O, 95.0, 91.31, 0.81; GCF_900324475.1, s__Enterobacter bugandensis, 95.0, 89.11, 0.81; GCF_003594915.1, s__Enterobacter chuandaensis, 95.0, 88.92, 0.81; GCF_0117…	97.62	11	N/A	N/A
GCA_000814225.1_ASM81422v1_genomic	d__Bacteria;p__Proteobacteria;c__Gammaproteobacteria;o__Enterobacterales;f__Enterobacteriaceae;g__Enterobacter;s__Enterobacter hormaechei_A	GCF_001729745.1	95	d__Bacteria;p__Proteobacteria;c__Gammaproteobacteria;o__Enterobacterales;f__Enterobacteriaceae;g__Enterobacter;s__Enterobacter hormaechei_A	95.91	0.91	GCF_001729745.1	95	d__Bacteria;p__Proteobacteria;c__Gammaproteobacteria;o__Enterobacterales;f__Enterobacteriaceae;g__Enterobacter;s__Enterobacter hormaechei_A	95.91	0.91	d__Bacteria;p__Proteobacteria;c__Gammaproteobacteria;o__Enterobacterales;f__Enterobacteriaceae;g__Enterobacter;s__	taxonomic classification defined by topology and ANI	topological placement and ANI have congruent species assignments	GCF_011078175.1, s__Enterobacter cloacae_Q, 95.0, 95.05, 0.91; GCF_001875655.1, s__Enterobacter hormaechei, 95.0, 94.92, 0.88; GCF_900322725.1, s__Enterobacter quasihormaechei, 95.0, 93.67, 0.83; GCF_013375935.1, s__Enterobacter cloacae_O, 95.0, 91.48, 0.85; GCF_900324475.1, s__Enterobacter bugandensis, 95.0, 89.1, 0.84; GCF_003594915.1, s__Enterobacter chuandaensis, 95.0, 88.78, 0.84; GCF_011754…	95.95	11	N/A	N/A
GCA_000818595.1_ASM81859v1_genomic	d__Bacteria;p__Proteobacteria;c__Gammaproteobacteria;o__Enterobacterales;f__Enterobacteriaceae;g__Enterobacter;s__Enterobacter ludwigii	GCF_001750725.1	95	d__Bacteria;p__Proteobacteria;c__Gammaproteobacteria;o__Enterobacterales;f__Enterobacteriaceae;g__Enterobacter;s__Enterobacter ludwigii	100	1	GCF_001750725.1	95	d__Bacteria;p__Proteobacteria;c__Gammaproteobacteria;o__Enterobacterales;f__Enterobacteriaceae;g__Enterobacter;s__Enterobacter ludwigii	100	1	d__Bacteria;p__Proteobacteria;c__Gammaproteobacteria;o__Enterobacterales;f__Enterobacteriaceae;g__Enterobacter;s__	taxonomic classification defined by topology and ANI	topological placement and ANI have congruent species assignments	GCF_007035645.1, s__Enterobacter asburiae_B, 96.8818, 89.03, 0.82; GCF_001521715.1, s__Enterobacter asburiae, 96.8818, 89.02, 0.81; GCF_003634515.1, s__Enterobacter asburiae_A, 96.0274, 88.89, 0.83; GCF_008364625.1, s__Enterobacter dykesii, 96.5795, 88.86, 0.86; GCF_002208095.1, s__Enterobacter cloacae_M, 96.7528, 88.84, 0.81; GCF_001022965.1, s__Enterobacter cloacae_L, 95.0, 88.77, 0.82; GCF_008…	97.7	11	N/A	N/A
GCA_000818625.1_ASM81862v1_genomic	d__Bacteria;p__Proteobacteria;c__Gammaproteobacteria;o__Enterobacterales;f__Enterobacteriaceae;g__Enterobacter;s__Enterobacter cloacae	GCF_000025565.1	95	d__Bacteria;p__Proteobacteria;c__Gammaproteobacteria;o__Enterobacterales;f__Enterobacteriaceae;g__Enterobacter;s__Enterobacter cloacae	98.73	0.92	GCF_000025565.1	95	d__Bacteria;p__Proteobacteria;c__Gammaproteobacteria;o__Enterobacterales;f__Enterobacteriaceae;g__Enterobacter;s__Enterobacter cloacae	98.73	0.92	d__Bacteria;p__Proteobacteria;c__Gammaproteobacteria;o__Enterobacterales;f__Enterobacteriaceae;g__Enterobacter;s__	taxonomic classification defined by topology and ANI	topological placement and ANI have congruent species assignments	GCF_002939185.1, s__Enterobacter sichuanensis, 95.0, 89.32, 0.81; GCF_001022965.1, s__Enterobacter cloacae_L, 95.0, 89.22, 0.86; GCF_004402045.1, s__Enterobacter nimipressuralis_A, 95.0, 89.07, 0.85; GCF_007035645.1, s__Enterobacter asburiae_B, 96.8818, 89.03, 0.81; GCF_001729805.1, s__Enterobacter roggenkampii, 95.0, 89.03, 0.82; GCF_001521715.1, s__Enterobacter asburiae, 96.8818, 89.03, 0.79; G…	97.6	11	N/A	N/A
GCA_000938355.2_ASM93835v2_genomic	d__Bacteria;p__Proteobacteria;c__Gammaproteobacteria;o__Enterobacterales;f__Enterobacteriaceae;g__Enterobacter;s__Enterobacter hormaechei_A	GCF_001729745.1	95	d__Bacteria;p__Proteobacteria;c__Gammaproteobacteria;o__Enterobacterales;f__Enterobacteriaceae;g__Enterobacter;s__Enterobacter hormaechei_A	95.95	0.9	N/A	N/A	N/A	N/A	N/A	d__Bacteria;p__Proteobacteria;c__Gammaproteobacteria;o__Enterobacterales;f__Enterobacteriaceae;g__Enterobacter;s__	ANI	topological placement and ANI have incongruent species assignments	GCF_001729745.1, s__Enterobacter hormaechei_A, 95.0, 95.95, 0.9; GCF_011078175.1, s__Enterobacter cloacae_Q, 95.0, 94.89, 0.9; GCF_001875655.1, s__Enterobacter hormaechei, 95.0, 94.86, 0.86; GCF_900322725.1, s__Enterobacter quasihormaechei, 95.0, 94.03, 0.86; GCF_013375935.1, s__Enterobacter cloacae_O, 95.0, 91.38, 0.85; GCF_900324475.1, s__Enterobacter bugandensis, 95.0, 89.11, 0.84; GCF_0035949…	96.78	11	N/A	N/A
GCA_000952195.1_ASM95219v1_genomic	d__Bacteria;p__Proteobacteria;c__Gammaproteobacteria;o__Enterobacterales;f__Enterobacteriaceae;g__Enterobacter;s__Enterobacter hormaechei_A	GCF_001729745.1	95	d__Bacteria;p__Proteobacteria;c__Gammaproteobacteria;o__Enterobacterales;f__Enterobacteriaceae;g__Enterobacter;s__Enterobacter hormaechei_A	95.93	0.88	N/A	N/A	N/A	N/A	N/A	d__Bacteria;p__Proteobacteria;c__Gammaproteobacteria;o__Enterobacterales;f__Enterobacteriaceae;g__Enterobacter;s__	ANI	topological placement and ANI have incongruent species assignments	GCF_001729745.1, s__Enterobacter hormaechei_A, 95.0, 95.93, 0.88; GCF_011078175.1, s__Enterobacter cloacae_Q, 95.0, 94.89, 0.89; GCF_001875655.1, s__Enterobacter hormaechei, 95.0, 94.81, 0.85; GCF_900322725.1, s__Enterobacter quasihormaechei, 95.0, 93.62, 0.87; GCF_013375935.1, s__Enterobacter cloacae_O, 95.0, 91.43, 0.85; GCF_900324475.1, s__Enterobacter bugandensis, 95.0, 89.09, 0.8; GCF_003594…	96.72	11	N/A	N/A
GCA_000952215.1_ASM95221v1_genomic	d__Bacteria;p__Proteobacteria;c__Gammaproteobacteria;o__Enterobacterales;f__Enterobacteriaceae;g__Enterobacter;s__Enterobacter hormaechei_A	GCF_001729745.1	95	d__Bacteria;p__Proteobacteria;c__Gammaproteobacteria;o__Enterobacterales;f__Enterobacteriaceae;g__Enterobacter;s__Enterobacter hormaechei_A	95.9	0.88	N/A	N/A	N/A	N/A	N/A	d__Bacteria;p__Proteobacteria;c__Gammaproteobacteria;o__Enterobacterales;f__Enterobacteriaceae;g__Enterobacter;s__	ANI	topological placement and ANI have incongruent species assignments	GCF_001729745.1, s__Enterobacter hormaechei_A, 95.0, 95.9, 0.88; GCF_011078175.1, s__Enterobacter cloacae_Q, 95.0, 94.88, 0.88; GCF_001875655.1, s__Enterobacter hormaechei, 95.0, 94.8, 0.85; GCF_900322725.1, s__Enterobacter quasihormaechei, 95.0, 93.59, 0.86; GCF_013375935.1, s__Enterobacter cloacae_O, 95.0, 91.44, 0.83; GCF_900324475.1, s__Enterobacter bugandensis, 95.0, 89.06, 0.81; GCF_0035949…	96.72	11	N/A	N/A
GCA_000952275.1_ASM95227v1_genomic	d__Bacteria;p__Proteobacteria;c__Gammaproteobacteria;o__Enterobacterales;f__Enterobacteriaceae;g__Enterobacter;s__Enterobacter hormaechei_A	GCF_001729745.1	95	d__Bacteria;p__Proteobacteria;c__Gammaproteobacteria;o__Enterobacterales;f__Enterobacteriaceae;g__Enterobacter;s__Enterobacter hormaechei_A	95.88	0.89	N/A	N/A	N/A	N/A	N/A	d__Bacteria;p__Proteobacteria;c__Gammaproteobacteria;o__Enterobacterales;f__Enterobacteriaceae;g__Enterobacter;s__	ANI	topological placement and ANI have incongruent species assignments	GCF_001729745.1, s__Enterobacter hormaechei_A, 95.0, 95.88, 0.89; GCF_011078175.1, s__Enterobacter cloacae_Q, 95.0, 94.88, 0.9; GCF_001875655.1, s__Enterobacter hormaechei, 95.0, 94.82, 0.86; GCF_900322725.1, s__Enterobacter quasihormaechei, 95.0, 93.58, 0.85; GCF_013375935.1, s__Enterobacter cloacae_O, 95.0, 91.44, 0.84; GCF_900324475.1, s__Enterobacter bugandensis, 95.0, 89.15, 0.8; GCF_0035949…	96.78	11	N/A	N/A
GCA_000952285.1_ASM95228v1_genomic	d__Bacteria;p__Proteobacteria;c__Gammaproteobacteria;o__Enterobacterales;f__Enterobacteriaceae;g__Enterobacter;s__Enterobacter hormaechei_A	GCF_001729745.1	95	d__Bacteria;p__Proteobacteria;c__Gammaproteobacteria;o__Enterobacterales;f__Enterobacteriaceae;g__Enterobacter;s__Enterobacter hormaechei_A	95.86	0.88	N/A	N/A	N/A	N/A	N/A	d__Bacteria;p__Proteobacteria;c__Gammaproteobacteria;o__Enterobacterales;f__Enterobacteriaceae;g__Enterobacter;s__	ANI	topological placement and ANI have incongruent species assignments	GCF_001729745.1, s__Enterobacter hormaechei_A, 95.0, 95.86, 0.88; GCF_011078175.1, s__Enterobacter cloacae_Q, 95.0, 94.86, 0.89; GCF_001875655.1, s__Enterobacter hormaechei, 95.0, 94.76, 0.85; GCF_900322725.1, s__Enterobacter quasihormaechei, 95.0, 93.57, 0.86; GCF_013375935.1, s__Enterobacter cloacae_O, 95.0, 91.46, 0.83; GCF_900324475.1, s__Enterobacter bugandensis, 95.0, 89.08, 0.8; GCF_003594…	96.68	11	N/A	N/A
GCA_000952315.1_ASM95231v1_genomic	d__Bacteria;p__Proteobacteria;c__Gammaproteobacteria;o__Enterobacterales;f__Enterobacteriaceae;g__Enterobacter;s__Enterobacter hormaechei_A	GCF_001729745.1	95	d__Bacteria;p__Proteobacteria;c__Gammaproteobacteria;o__Enterobacterales;f__Enterobacteriaceae;g__Enterobacter;s__Enterobacter hormaechei_A	95.96	0.9	GCF_900322725.1	95	d__Bacteria;p__Proteobacteria;c__Gammaproteobacteria;o__Enterobacterales;f__Enterobacteriaceae;g__Enterobacter;s__Enterobacter quasihormaechei	93.61	0.89	d__Bacteria;p__Proteobacteria;c__Gammaproteobacteria;o__Enterobacterales;f__Enterobacteriaceae;g__Enterobacter;s__	ANI	topological placement and ANI have incongruent species assignments	GCF_001875655.1, s__Enterobacter hormaechei, 95.0, 95.17, 0.91; GCF_011078175.1, s__Enterobacter cloacae_Q, 95.0, 95.15, 0.9; GCF_013375935.1, s__Enterobacter cloacae_O, 95.0, 91.42, 0.87; GCF_900324475.1, s__Enterobacter bugandensis, 95.0, 89.09, 0.84; GCF_003594915.1, s__Enterobacter chuandaensis, 95.0, 88.9, 0.83; GCF_011754535.1, s__Enterobacter cloacae_N, 95.0, 88.65, 0.83; GCF_000211415.1, …	96.78	11	N/A	N/A
GCA_000952355.1_ASM95235v1_genomic	d__Bacteria;p__Proteobacteria;c__Gammaproteobacteria;o__Enterobacterales;f__Enterobacteriaceae;g__Enterobacter;s__Enterobacter hormaechei_A	GCF_001729745.1	95	d__Bacteria;p__Proteobacteria;c__Gammaproteobacteria;o__Enterobacterales;f__Enterobacteriaceae;g__Enterobacter;s__Enterobacter hormaechei_A	95.93	0.87	N/A	N/A	N/A	N/A	N/A	d__Bacteria;p__Proteobacteria;c__Gammaproteobacteria;o__Enterobacterales;f__Enterobacteriaceae;g__Enterobacter;s__	ANI	topological placement and ANI have incongruent species assignments	GCF_001729745.1, s__Enterobacter hormaechei_A, 95.0, 95.93, 0.87; GCF_011078175.1, s__Enterobacter cloacae_Q, 95.0, 94.91, 0.88; GCF_001875655.1, s__Enterobacter hormaechei, 95.0, 94.79, 0.85; GCF_900322725.1, s__Enterobacter quasihormaechei, 95.0, 93.62, 0.85; GCF_013375935.1, s__Enterobacter cloacae_O, 95.0, 91.39, 0.84; GCF_900324475.1, s__Enterobacter bugandensis, 95.0, 89.1, 0.81; GCF_003594…	96.78	11	N/A	N/A
GCA_000952375.1_ASM95237v1_genomic	d__Bacteria;p__Proteobacteria;c__Gammaproteobacteria;o__Enterobacterales;f__Enterobacteriaceae;g__Enterobacter;s__Enterobacter kobei	GCF_001729765.1	95	d__Bacteria;p__Proteobacteria;c__Gammaproteobacteria;o__Enterobacterales;f__Enterobacteriaceae;g__Enterobacter;s__Enterobacter kobei	99.13	0.92	GCF_001729765.1	95	d__Bacteria;p__Proteobacteria;c__Gammaproteobacteria;o__Enterobacterales;f__Enterobacteriaceae;g__Enterobacter;s__Enterobacter kobei	99.13	0.92	d__Bacteria;p__Proteobacteria;c__Gammaproteobacteria;o__Enterobacterales;f__Enterobacteriaceae;g__Enterobacter;s__	taxonomic classification defined by topology and ANI	topological placement and ANI have congruent species assignments	GCF_011754535.1, s__Enterobacter cloacae_N, 95.0, 91.32, 0.89; GCF_001984825.2, s__Enterobacter chengduensis, 95.0, 91.3, 0.87; GCF_003594915.1, s__Enterobacter chuandaensis, 95.0, 91.12, 0.86; GCF_001521715.1, s__Enterobacter asburiae, 96.8818, 91.04, 0.84; GCF_900324475.1, s__Enterobacter bugandensis, 95.0, 91.04, 0.88; GCF_007035645.1, s__Enterobacter asburiae_B, 96.8818, 90.97, 0.87; GCF_0083…	97.6	11	N/A	N/A
GCA_000952405.1_ASM95240v1_genomic	d__Bacteria;p__Proteobacteria;c__Gammaproteobacteria;o__Enterobacterales;f__Enterobacteriaceae;g__Enterobacter;s__Enterobacter hormaechei_A	GCF_001729745.1	95	d__Bacteria;p__Proteobacteria;c__Gammaproteobacteria;o__Enterobacterales;f__Enterobacteriaceae;g__Enterobacter;s__Enterobacter hormaechei_A	95.85	0.88	N/A	N/A	N/A	N/A	N/A	d__Bacteria;p__Proteobacteria;c__Gammaproteobacteria;o__Enterobacterales;f__Enterobacteriaceae;g__Enterobacter;s__	ANI	topological placement and ANI have incongruent species assignments	GCF_001729745.1, s__Enterobacter hormaechei_A, 95.0, 95.85, 0.88; GCF_011078175.1, s__Enterobacter cloacae_Q, 95.0, 94.86, 0.89; GCF_001875655.1, s__Enterobacter hormaechei, 95.0, 94.76, 0.85; GCF_900322725.1, s__Enterobacter quasihormaechei, 95.0, 93.57, 0.85; GCF_013375935.1, s__Enterobacter cloacae_O, 95.0, 91.41, 0.84; GCF_900324475.1, s__Enterobacter bugandensis, 95.0, 89.03, 0.8; GCF_003594…	96.78	11	N/A	N/A
GCA_000952415.1_ASM95241v1_genomic	d__Bacteria;p__Proteobacteria;c__Gammaproteobacteria;o__Enterobacterales;f__Enterobacteriaceae;g__Enterobacter;s__Enterobacter hormaechei_A	GCF_001729745.1	95	d__Bacteria;p__Proteobacteria;c__Gammaproteobacteria;o__Enterobacterales;f__Enterobacteriaceae;g__Enterobacter;s__Enterobacter hormaechei_A	95.87	0.88	N/A	N/A	N/A	N/A	N/A	d__Bacteria;p__Proteobacteria;c__Gammaproteobacteria;o__Enterobacterales;f__Enterobacteriaceae;g__Enterobacter;s__	ANI	topological placement and ANI have incongruent species assignments	GCF_001729745.1, s__Enterobacter hormaechei_A, 95.0, 95.87, 0.88; GCF_011078175.1, s__Enterobacter cloacae_Q, 95.0, 94.88, 0.89; GCF_001875655.1, s__Enterobacter hormaechei, 95.0, 94.8, 0.86; GCF_900322725.1, s__Enterobacter quasihormaechei, 95.0, 93.62, 0.85; GCF_013375935.1, s__Enterobacter cloacae_O, 95.0, 91.47, 0.83; GCF_900324475.1, s__Enterobacter bugandensis, 95.0, 89.13, 0.79; GCF_003594…	96.78	11	N/A	N/A
GCA_000952455.1_ASM95245v1_genomic	d__Bacteria;p__Proteobacteria;c__Gammaproteobacteria;o__Enterobacterales;f__Enterobacteriaceae;g__Enterobacter;s__Enterobacter hormaechei_A	GCF_001729745.1	95	d__Bacteria;p__Proteobacteria;c__Gammaproteobacteria;o__Enterobacterales;f__Enterobacteriaceae;g__Enterobacter;s__Enterobacter hormaechei_A	95.9	0.87	N/A	N/A	N/A	N/A	N/A	d__Bacteria;p__Proteobacteria;c__Gammaproteobacteria;o__Enterobacterales;f__Enterobacteriaceae;g__Enterobacter;s__	ANI	topological placement and ANI have incongruent species assignments	GCF_001729745.1, s__Enterobacter hormaechei_A, 95.0, 95.9, 0.87; GCF_011078175.1, s__Enterobacter cloacae_Q, 95.0, 94.87, 0.88; GCF_001875655.1, s__Enterobacter hormaechei, 95.0, 94.82, 0.85; GCF_900322725.1, s__Enterobacter quasihormaechei, 95.0, 93.61, 0.86; GCF_013375935.1, s__Enterobacter cloacae_O, 95.0, 91.48, 0.84; GCF_900324475.1, s__Enterobacter bugandensis, 95.0, 89.08, 0.79; GCF_003594…	96.78	11	N/A	N/A
GCA_000952505.1_ASM95250v1_genomic	d__Bacteria;p__Proteobacteria;c__Gammaproteobacteria;o__Enterobacterales;f__Enterobacteriaceae;g__Enterobacter;s__Enterobacter hormaechei_A	GCF_001729745.1	95	d__Bacteria;p__Proteobacteria;c__Gammaproteobacteria;o__Enterobacterales;f__Enterobacteriaceae;g__Enterobacter;s__Enterobacter hormaechei_A	95.87	0.87	N/A	N/A	N/A	N/A	N/A	d__Bacteria;p__Proteobacteria;c__Gammaproteobacteria;o__Enterobacterales;f__Enterobacteriaceae;g__Enterobacter;s__	ANI	topological placement and ANI have incongruent species assignments	GCF_001729745.1, s__Enterobacter hormaechei_A, 95.0, 95.87, 0.87; GCF_011078175.1, s__Enterobacter cloacae_Q, 95.0, 94.87, 0.88; GCF_001875655.1, s__Enterobacter hormaechei, 95.0, 94.82, 0.86; GCF_900322725.1, s__Enterobacter quasihormaechei, 95.0, 93.6, 0.86; GCF_013375935.1, s__Enterobacter cloacae_O, 95.0, 91.38, 0.85; GCF_900324475.1, s__Enterobacter bugandensis, 95.0, 89.12, 0.8; GCF_0035949…	95.95	11	N/A	N/A
GCA_000952515.1_ASM95251v1_genomic	d__Bacteria;p__Proteobacteria;c__Gammaproteobacteria;o__Enterobacterales;f__Enterobacteriaceae;g__Enterobacter;s__Enterobacter hormaechei_A	GCF_001729745.1	95	d__Bacteria;p__Proteobacteria;c__Gammaproteobacteria;o__Enterobacterales;f__Enterobacteriaceae;g__Enterobacter;s__Enterobacter hormaechei_A	95.88	0.89	N/A	N/A	N/A	N/A	N/A	d__Bacteria;p__Proteobacteria;c__Gammaproteobacteria;o__Enterobacterales;f__Enterobacteriaceae;g__Enterobacter;s__	ANI	topological placement and ANI have incongruent species assignments	GCF_001729745.1, s__Enterobacter hormaechei_A, 95.0, 95.88, 0.89; GCF_011078175.1, s__Enterobacter cloacae_Q, 95.0, 94.87, 0.9; GCF_001875655.1, s__Enterobacter hormaechei, 95.0, 94.79, 0.85; GCF_900322725.1, s__Enterobacter quasihormaechei, 95.0, 93.6, 0.85; GCF_013375935.1, s__Enterobacter cloacae_O, 95.0, 91.45, 0.84; GCF_900324475.1, s__Enterobacter bugandensis, 95.0, 89.09, 0.81; GCF_0035949…	96.78	11	N/A	N/A
GCA_000952555.1_ASM95255v1_genomic	d__Bacteria;p__Proteobacteria;c__Gammaproteobacteria;o__Enterobacterales;f__Enterobacteriaceae;g__Enterobacter;s__Enterobacter hormaechei_A	GCF_001729745.1	95	d__Bacteria;p__Proteobacteria;c__Gammaproteobacteria;o__Enterobacterales;f__Enterobacteriaceae;g__Enterobacter;s__Enterobacter hormaechei_A	95.89	0.87	N/A	N/A	N/A	N/A	N/A	d__Bacteria;p__Proteobacteria;c__Gammaproteobacteria;o__Enterobacterales;f__Enterobacteriaceae;g__Enterobacter;s__	ANI	topological placement and ANI have incongruent species assignments	GCF_001729745.1, s__Enterobacter hormaechei_A, 95.0, 95.89, 0.87; GCF_011078175.1, s__Enterobacter cloacae_Q, 95.0, 94.87, 0.89; GCF_001875655.1, s__Enterobacter hormaechei, 95.0, 94.81, 0.85; GCF_900322725.1, s__Enterobacter quasihormaechei, 95.0, 93.6, 0.87; GCF_013375935.1, s__Enterobacter cloacae_O, 95.0, 91.4, 0.85; GCF_900324475.1, s__Enterobacter bugandensis, 95.0, 89.11, 0.8; GCF_00359491…	96.78	11	N/A	N/A
GCA_000952575.1_ASM95257v1_genomic	d__Bacteria;p__Proteobacteria;c__Gammaproteobacteria;o__Enterobacterales;f__Enterobacteriaceae;g__Enterobacter;s__Enterobacter cloacae_M	GCF_002208095.1	96.7528	d__Bacteria;p__Proteobacteria;c__Gammaproteobacteria;o__Enterobacterales;f__Enterobacteriaceae;g__Enterobacter;s__Enterobacter cloacae_M	98.28	0.95	GCF_002208095.1	96.7528	d__Bacteria;p__Proteobacteria;c__Gammaproteobacteria;o__Enterobacterales;f__Enterobacteriaceae;g__Enterobacter;s__Enterobacter cloacae_M	98.28	0.95	d__Bacteria;p__Proteobacteria;c__Gammaproteobacteria;o__Enterobacterales;f__Enterobacteriaceae;g__Enterobacter;s__	taxonomic classification defined by topology and ANI	topological placement and ANI have congruent species assignments	GCF_001521715.1, s__Enterobacter asburiae, 96.8818, 96.75, 0.9; GCF_007035645.1, s__Enterobacter asburiae_B, 96.8818, 96.71, 0.94; GCF_008364625.1, s__Enterobacter dykesii, 96.5795, 96.28, 0.91; GCF_003634515.1, s__Enterobacter asburiae_A, 96.0274, 95.41, 0.92; GCF_000493015.1, s__Enterobacter sp000493015, 95.7595, 94.99, 0.92; GCF_008080435.1, s__Enterobacter asburiae_C, 95.5575, 94.91, 0.9; GCF…	97.56	11	N/A	N/A
GCA_000952585.1_ASM95258v1_genomic	d__Bacteria;p__Proteobacteria;c__Gammaproteobacteria;o__Enterobacterales;f__Enterobacteriaceae;g__Enterobacter;s__Enterobacter hormaechei_A	GCF_001729745.1	95	d__Bacteria;p__Proteobacteria;c__Gammaproteobacteria;o__Enterobacterales;f__Enterobacteriaceae;g__Enterobacter;s__Enterobacter hormaechei_A	95.89	0.88	N/A	N/A	N/A	N/A	N/A	d__Bacteria;p__Proteobacteria;c__Gammaproteobacteria;o__Enterobacterales;f__Enterobacteriaceae;g__Enterobacter;s__	ANI	topological placement and ANI have incongruent species assignments	GCF_001729745.1, s__Enterobacter hormaechei_A, 95.0, 95.89, 0.88; GCF_011078175.1, s__Enterobacter cloacae_Q, 95.0, 94.92, 0.89; GCF_001875655.1, s__Enterobacter hormaechei, 95.0, 94.84, 0.85; GCF_900322725.1, s__Enterobacter quasihormaechei, 95.0, 93.6, 0.86; GCF_013375935.1, s__Enterobacter cloacae_O, 95.0, 91.45, 0.84; GCF_900324475.1, s__Enterobacter bugandensis, 95.0, 89.06, 0.8; GCF_0035949…	96.78	11	N/A	N/A
GCA_000952605.1_ASM95260v1_genomic	d__Bacteria;p__Proteobacteria;c__Gammaproteobacteria;o__Enterobacterales;f__Enterobacteriaceae;g__Enterobacter;s__Enterobacter asburiae_B	GCF_007035645.1	96.8818	d__Bacteria;p__Proteobacteria;c__Gammaproteobacteria;o__Enterobacterales;f__Enterobacteriaceae;g__Enterobacter;s__Enterobacter asburiae_B	98.36	0.96	GCF_007035645.1	96.8818	d__Bacteria;p__Proteobacteria;c__Gammaproteobacteria;o__Enterobacterales;f__Enterobacteriaceae;g__Enterobacter;s__Enterobacter asburiae_B	98.36	0.96	d__Bacteria;p__Proteobacteria;c__Gammaproteobacteria;o__Enterobacterales;f__Enterobacteriaceae;g__Enterobacter;s__	taxonomic classification defined by topology and ANI	topological placement and ANI have congruent species assignments	GCF_001521715.1, s__Enterobacter asburiae, 96.8818, 96.89, 0.9; GCF_002208095.1, s__Enterobacter cloacae_M, 96.7528, 96.7, 0.94; GCF_008364625.1, s__Enterobacter dykesii, 96.5795, 96.61, 0.92; GCF_003634515.1, s__Enterobacter asburiae_A, 96.0274, 95.65, 0.92; GCF_000493015.1, s__Enterobacter sp000493015, 95.7595, 95.22, 0.91; GCF_008080435.1, s__Enterobacter asburiae_C, 95.5575, 95.14, 0.9; GCF_0…	97.34	11	N/A	N/A
GCA_000952655.1_ASM95265v1_genomic	d__Bacteria;p__Proteobacteria;c__Gammaproteobacteria;o__Enterobacterales;f__Enterobacteriaceae;g__Enterobacter;s__Enterobacter hormaechei_A	GCF_001729745.1	95	d__Bacteria;p__Proteobacteria;c__Gammaproteobacteria;o__Enterobacterales;f__Enterobacteriaceae;g__Enterobacter;s__Enterobacter hormaechei_A	95.95	0.88	N/A	N/A	N/A	N/A	N/A	d__Bacteria;p__Proteobacteria;c__Gammaproteobacteria;o__Enterobacterales;f__Enterobacteriaceae;g__Enterobacter;s__	ANI	topological placement and ANI have incongruent species assignments	GCF_001729745.1, s__Enterobacter hormaechei_A, 95.0, 95.95, 0.88; GCF_011078175.1, s__Enterobacter cloacae_Q, 95.0, 94.88, 0.89; GCF_001875655.1, s__Enterobacter hormaechei, 95.0, 94.79, 0.85; GCF_900322725.1, s__Enterobacter quasihormaechei, 95.0, 93.58, 0.85; GCF_013375935.1, s__Enterobacter cloacae_O, 95.0, 91.39, 0.84; GCF_900324475.1, s__Enterobacter bugandensis, 95.0, 89.06, 0.81; GCF_00359…	96.78	11	N/A	N/A
GCA_000952665.1_ASM95266v1_genomic	d__Bacteria;p__Proteobacteria;c__Gammaproteobacteria;o__Enterobacterales;f__Enterobacteriaceae;g__Enterobacter;s__Enterobacter hormaechei_A	GCF_001729745.1	95	d__Bacteria;p__Proteobacteria;c__Gammaproteobacteria;o__Enterobacterales;f__Enterobacteriaceae;g__Enterobacter;s__Enterobacter hormaechei_A	95.86	0.88	N/A	N/A	N/A	N/A	N/A	d__Bacteria;p__Proteobacteria;c__Gammaproteobacteria;o__Enterobacterales;f__Enterobacteriaceae;g__Enterobacter;s__	ANI	topological placement and ANI have incongruent species assignments	GCF_001729745.1, s__Enterobacter hormaechei_A, 95.0, 95.86, 0.88; GCF_011078175.1, s__Enterobacter cloacae_Q, 95.0, 94.9, 0.88; GCF_001875655.1, s__Enterobacter hormaechei, 95.0, 94.78, 0.85; GCF_900322725.1, s__Enterobacter quasihormaechei, 95.0, 93.58, 0.86; GCF_013375935.1, s__Enterobacter cloacae_O, 95.0, 91.47, 0.83; GCF_900324475.1, s__Enterobacter bugandensis, 95.0, 89.1, 0.8; GCF_00359491…	96.78	11	N/A	N/A
GCA_000952675.1_ASM95267v1_genomic	d__Bacteria;p__Proteobacteria;c__Gammaproteobacteria;o__Enterobacterales;f__Enterobacteriaceae;g__Enterobacter;s__Enterobacter hormaechei_A	GCF_001729745.1	95	d__Bacteria;p__Proteobacteria;c__Gammaproteobacteria;o__Enterobacterales;f__Enterobacteriaceae;g__Enterobacter;s__Enterobacter hormaechei_A	95.89	0.87	N/A	N/A	N/A	N/A	N/A	d__Bacteria;p__Proteobacteria;c__Gammaproteobacteria;o__Enterobacterales;f__Enterobacteriaceae;g__Enterobacter;s__	ANI	topological placement and ANI have incongruent species assignments	GCF_001729745.1, s__Enterobacter hormaechei_A, 95.0, 95.89, 0.87; GCF_011078175.1, s__Enterobacter cloacae_Q, 95.0, 94.88, 0.89; GCF_001875655.1, s__Enterobacter hormaechei, 95.0, 94.8, 0.85; GCF_900322725.1, s__Enterobacter quasihormaechei, 95.0, 93.62, 0.86; GCF_013375935.1, s__Enterobacter cloacae_O, 95.0, 91.41, 0.84; GCF_900324475.1, s__Enterobacter bugandensis, 95.0, 89.12, 0.8; GCF_0035949…	96.78	11	N/A	N/A
GCA_000952755.1_ASM95275v1_genomic	d__Bacteria;p__Proteobacteria;c__Gammaproteobacteria;o__Enterobacterales;f__Enterobacteriaceae;g__Enterobacter;s__Enterobacter hormaechei_A	GCF_001729745.1	95	d__Bacteria;p__Proteobacteria;c__Gammaproteobacteria;o__Enterobacterales;f__Enterobacteriaceae;g__Enterobacter;s__Enterobacter hormaechei_A	95.89	0.87	N/A	N/A	N/A	N/A	N/A	d__Bacteria;p__Proteobacteria;c__Gammaproteobacteria;o__Enterobacterales;f__Enterobacteriaceae;g__Enterobacter;s__	ANI	topological placement and ANI have incongruent species assignments	GCF_001729745.1, s__Enterobacter hormaechei_A, 95.0, 95.89, 0.87; GCF_011078175.1, s__Enterobacter cloacae_Q, 95.0, 94.9, 0.88; GCF_001875655.1, s__Enterobacter hormaechei, 95.0, 94.83, 0.85; GCF_900322725.1, s__Enterobacter quasihormaechei, 95.0, 93.61, 0.86; GCF_013375935.1, s__Enterobacter cloacae_O, 95.0, 91.45, 0.85; GCF_900324475.1, s__Enterobacter bugandensis, 95.0, 89.16, 0.8; GCF_0035949…	95.12	11	N/A	N/A
GCA_000956645.1_ASM95664v1_genomic	d__Bacteria;p__Proteobacteria;c__Gammaproteobacteria;o__Enterobacterales;f__Enterobacteriaceae;g__Enterobacter;s__Enterobacter hormaechei_A	GCF_001729745.1	95	d__Bacteria;p__Proteobacteria;c__Gammaproteobacteria;o__Enterobacterales;f__Enterobacteriaceae;g__Enterobacter;s__Enterobacter hormaechei_A	95.85	0.88	N/A	N/A	N/A	N/A	N/A	d__Bacteria;p__Proteobacteria;c__Gammaproteobacteria;o__Enterobacterales;f__Enterobacteriaceae;g__Enterobacter;s__	ANI	topological placement and ANI have incongruent species assignments	GCF_001729745.1, s__Enterobacter hormaechei_A, 95.0, 95.85, 0.88; GCF_011078175.1, s__Enterobacter cloacae_Q, 95.0, 94.95, 0.89; GCF_001875655.1, s__Enterobacter hormaechei, 95.0, 94.78, 0.84; GCF_900322725.1, s__Enterobacter quasihormaechei, 95.0, 93.63, 0.85; GCF_013375935.1, s__Enterobacter cloacae_O, 95.0, 91.42, 0.83; GCF_900324475.1, s__Enterobacter bugandensis, 95.0, 89.18, 0.8; GCF_003594…	96.78	11	N/A	N/A
GCA_000956655.1_ASM95665v1_genomic	d__Bacteria;p__Proteobacteria;c__Gammaproteobacteria;o__Enterobacterales;f__Enterobacteriaceae;g__Enterobacter;s__Enterobacter hormaechei_A	GCF_001729745.1	95	d__Bacteria;p__Proteobacteria;c__Gammaproteobacteria;o__Enterobacterales;f__Enterobacteriaceae;g__Enterobacter;s__Enterobacter hormaechei_A	95.88	0.88	GCF_900322725.1	95	d__Bacteria;p__Proteobacteria;c__Gammaproteobacteria;o__Enterobacterales;f__Enterobacteriaceae;g__Enterobacter;s__Enterobacter quasihormaechei	93.61	0.85	d__Bacteria;p__Proteobacteria;c__Gammaproteobacteria;o__Enterobacterales;f__Enterobacteriaceae;g__Enterobacter;s__	ANI	topological placement and ANI have incongruent species assignments	GCF_011078175.1, s__Enterobacter cloacae_Q, 95.0, 95.1, 0.9; GCF_001875655.1, s__Enterobacter hormaechei, 95.0, 95.08, 0.88; GCF_013375935.1, s__Enterobacter cloacae_O, 95.0, 91.36, 0.83; GCF_900324475.1, s__Enterobacter bugandensis, 95.0, 89.03, 0.81; GCF_003594915.1, s__Enterobacter chuandaensis, 95.0, 88.92, 0.82; GCF_011754535.1, s__Enterobacter cloacae_N, 95.0, 88.7, 0.79; GCF_001521715.1, s…	95.95	11	N/A	N/A
GCA_000956675.1_ASM95667v1_genomic	d__Bacteria;p__Proteobacteria;c__Gammaproteobacteria;o__Enterobacterales;f__Enterobacteriaceae;g__Enterobacter;s__Enterobacter hormaechei_A	GCF_001729745.1	95	d__Bacteria;p__Proteobacteria;c__Gammaproteobacteria;o__Enterobacterales;f__Enterobacteriaceae;g__Enterobacter;s__Enterobacter hormaechei_A	95.86	0.88	N/A	N/A	N/A	N/A	N/A	d__Bacteria;p__Proteobacteria;c__Gammaproteobacteria;o__Enterobacterales;f__Enterobacteriaceae;g__Enterobacter;s__	ANI	topological placement and ANI have incongruent species assignments	GCF_001729745.1, s__Enterobacter hormaechei_A, 95.0, 95.86, 0.88; GCF_011078175.1, s__Enterobacter cloacae_Q, 95.0, 94.94, 0.89; GCF_001875655.1, s__Enterobacter hormaechei, 95.0, 94.81, 0.84; GCF_900322725.1, s__Enterobacter quasihormaechei, 95.0, 93.64, 0.85; GCF_013375935.1, s__Enterobacter cloacae_O, 95.0, 91.42, 0.83; GCF_900324475.1, s__Enterobacter bugandensis, 95.0, 89.09, 0.81; GCF_00359…	95.95	11	N/A	N/A
GCA_000956745.1_ASM95674v1_genomic	d__Bacteria;p__Proteobacteria;c__Gammaproteobacteria;o__Enterobacterales;f__Enterobacteriaceae;g__Enterobacter;s__Enterobacter hormaechei_A	GCF_001729745.1	95	d__Bacteria;p__Proteobacteria;c__Gammaproteobacteria;o__Enterobacterales;f__Enterobacteriaceae;g__Enterobacter;s__Enterobacter hormaechei_A	95.77	0.9	N/A	N/A	N/A	N/A	N/A	d__Bacteria;p__Proteobacteria;c__Gammaproteobacteria;o__Enterobacterales;f__Enterobacteriaceae;g__Enterobacter;s__	ANI	topological placement and ANI have incongruent species assignments	GCF_001729745.1, s__Enterobacter hormaechei_A, 95.0, 95.77, 0.9; GCF_011078175.1, s__Enterobacter cloacae_Q, 95.0, 94.91, 0.89; GCF_001875655.1, s__Enterobacter hormaechei, 95.0, 94.79, 0.85; GCF_900322725.1, s__Enterobacter quasihormaechei, 95.0, 93.54, 0.84; GCF_013375935.1, s__Enterobacter cloacae_O, 95.0, 91.39, 0.83; GCF_900324475.1, s__Enterobacter bugandensis, 95.0, 89.09, 0.8; GCF_0035949…	96.78	11	N/A	N/A
GCA_000956765.1_ASM95676v1_genomic	d__Bacteria;p__Proteobacteria;c__Gammaproteobacteria;o__Enterobacterales;f__Enterobacteriaceae;g__Enterobacter;s__Enterobacter cloacae_M	GCF_002208095.1	96.7528	d__Bacteria;p__Proteobacteria;c__Gammaproteobacteria;o__Enterobacterales;f__Enterobacteriaceae;g__Enterobacter;s__Enterobacter cloacae_M	98.38	0.91	GCF_002208095.1	96.7528	d__Bacteria;p__Proteobacteria;c__Gammaproteobacteria;o__Enterobacterales;f__Enterobacteriaceae;g__Enterobacter;s__Enterobacter cloacae_M	98.38	0.91	d__Bacteria;p__Proteobacteria;c__Gammaproteobacteria;o__Enterobacterales;f__Enterobacteriaceae;g__Enterobacter;s__	taxonomic classification defined by topology and ANI	topological placement and ANI have congruent species assignments	GCF_007035645.1, s__Enterobacter asburiae_B, 96.8818, 96.86, 0.88; GCF_001521715.1, s__Enterobacter asburiae, 96.8818, 96.74, 0.86; GCF_008364625.1, s__Enterobacter dykesii, 96.5795, 96.33, 0.91; GCF_003634515.1, s__Enterobacter asburiae_A, 96.0274, 95.47, 0.86; GCF_000493015.1, s__Enterobacter sp000493015, 95.7595, 95.1, 0.86; GCF_008080435.1, s__Enterobacter asburiae_C, 95.5575, 94.79, 0.86; GC…	97.56	11	N/A	N/A
GCA_000956805.1_ASM95680v1_genomic	d__Bacteria;p__Proteobacteria;c__Gammaproteobacteria;o__Enterobacterales;f__Enterobacteriaceae;g__Enterobacter;s__Enterobacter hormaechei_A	GCF_001729745.1	95	d__Bacteria;p__Proteobacteria;c__Gammaproteobacteria;o__Enterobacterales;f__Enterobacteriaceae;g__Enterobacter;s__Enterobacter hormaechei_A	95.91	0.89	GCF_900322725.1	95	d__Bacteria;p__Proteobacteria;c__Gammaproteobacteria;o__Enterobacterales;f__Enterobacteriaceae;g__Enterobacter;s__Enterobacter quasihormaechei	93.62	0.86	d__Bacteria;p__Proteobacteria;c__Gammaproteobacteria;o__Enterobacterales;f__Enterobacteriaceae;g__Enterobacter;s__	ANI	topological placement and ANI have incongruent species assignments	GCF_011078175.1, s__Enterobacter cloacae_Q, 95.0, 95.23, 0.88; GCF_001875655.1, s__Enterobacter hormaechei, 95.0, 95.19, 0.87; GCF_013375935.1, s__Enterobacter cloacae_O, 95.0, 91.4, 0.87; GCF_900324475.1, s__Enterobacter bugandensis, 95.0, 89.06, 0.82; GCF_003594915.1, s__Enterobacter chuandaensis, 95.0, 88.89, 0.83; GCF_011754535.1, s__Enterobacter cloacae_N, 95.0, 88.69, 0.82; GCF_000493015.1,…	96.76	11	N/A	N/A
GCA_000956825.1_ASM95682v1_genomic	d__Bacteria;p__Proteobacteria;c__Gammaproteobacteria;o__Enterobacterales;f__Enterobacteriaceae;g__Enterobacter;s__Enterobacter hormaechei_A	GCF_001729745.1	95	d__Bacteria;p__Proteobacteria;c__Gammaproteobacteria;o__Enterobacterales;f__Enterobacteriaceae;g__Enterobacter;s__Enterobacter hormaechei_A	95.77	0.89	N/A	N/A	N/A	N/A	N/A	d__Bacteria;p__Proteobacteria;c__Gammaproteobacteria;o__Enterobacterales;f__Enterobacteriaceae;g__Enterobacter;s__	ANI	topological placement and ANI have incongruent species assignments	GCF_001729745.1, s__Enterobacter hormaechei_A, 95.0, 95.77, 0.89; GCF_011078175.1, s__Enterobacter cloacae_Q, 95.0, 94.89, 0.89; GCF_001875655.1, s__Enterobacter hormaechei, 95.0, 94.78, 0.85; GCF_900322725.1, s__Enterobacter quasihormaechei, 95.0, 93.54, 0.85; GCF_013375935.1, s__Enterobacter cloacae_O, 95.0, 91.4, 0.83; GCF_900324475.1, s__Enterobacter bugandensis, 95.0, 89.19, 0.79; GCF_003594…	96.78	11	N/A	N/A
GCA_000956845.1_ASM95684v1_genomic	d__Bacteria;p__Proteobacteria;c__Gammaproteobacteria;o__Enterobacterales;f__Enterobacteriaceae;g__Enterobacter;s__Enterobacter hormaechei_A	GCF_001729745.1	95	d__Bacteria;p__Proteobacteria;c__Gammaproteobacteria;o__Enterobacterales;f__Enterobacteriaceae;g__Enterobacter;s__Enterobacter hormaechei_A	95.82	0.89	N/A	N/A	N/A	N/A	N/A	d__Bacteria;p__Proteobacteria;c__Gammaproteobacteria;o__Enterobacterales;f__Enterobacteriaceae;g__Enterobacter;s__	ANI	topological placement and ANI have incongruent species assignments	GCF_001729745.1, s__Enterobacter hormaechei_A, 95.0, 95.82, 0.89; GCF_011078175.1, s__Enterobacter cloacae_Q, 95.0, 94.9, 0.89; GCF_001875655.1, s__Enterobacter hormaechei, 95.0, 94.79, 0.85; GCF_900322725.1, s__Enterobacter quasihormaechei, 95.0, 93.53, 0.85; GCF_013375935.1, s__Enterobacter cloacae_O, 95.0, 91.27, 0.84; GCF_900324475.1, s__Enterobacter bugandensis, 95.0, 89.05, 0.81; GCF_003594…	96.78	11	N/A	N/A
GCA_000956885.1_ASM95688v1_genomic	d__Bacteria;p__Proteobacteria;c__Gammaproteobacteria;o__Enterobacterales;f__Enterobacteriaceae;g__Enterobacter;s__Enterobacter hormaechei_A	GCF_001729745.1	95	d__Bacteria;p__Proteobacteria;c__Gammaproteobacteria;o__Enterobacterales;f__Enterobacteriaceae;g__Enterobacter;s__Enterobacter hormaechei_A	95.91	0.88	N/A	N/A	N/A	N/A	N/A	d__Bacteria;p__Proteobacteria;c__Gammaproteobacteria;o__Enterobacterales;f__Enterobacteriaceae;g__Enterobacter;s__	ANI	topological placement and ANI have incongruent species assignments	GCF_001729745.1, s__Enterobacter hormaechei_A, 95.0, 95.91, 0.88; GCF_011078175.1, s__Enterobacter cloacae_Q, 95.0, 94.91, 0.89; GCF_001875655.1, s__Enterobacter hormaechei, 95.0, 94.78, 0.84; GCF_900322725.1, s__Enterobacter quasihormaechei, 95.0, 93.63, 0.86; GCF_013375935.1, s__Enterobacter cloacae_O, 95.0, 91.46, 0.84; GCF_900324475.1, s__Enterobacter bugandensis, 95.0, 89.17, 0.8; GCF_003594…	95.95	11	N/A	N/A
GCA_000956925.1_ASM95692v1_genomic	d__Bacteria;p__Proteobacteria;c__Gammaproteobacteria;o__Enterobacterales;f__Enterobacteriaceae;g__Enterobacter;s__Enterobacter hormaechei_A	GCF_001729745.1	95	d__Bacteria;p__Proteobacteria;c__Gammaproteobacteria;o__Enterobacterales;f__Enterobacteriaceae;g__Enterobacter;s__Enterobacter hormaechei_A	98.97	0.9	GCF_001729745.1	95	d__Bacteria;p__Proteobacteria;c__Gammaproteobacteria;o__Enterobacterales;f__Enterobacteriaceae;g__Enterobacter;s__Enterobacter hormaechei_A	98.97	0.9	d__Bacteria;p__Proteobacteria;c__Gammaproteobacteria;o__Enterobacterales;f__Enterobacteriaceae;g__Enterobacter;s__	taxonomic classification defined by topology and ANI	topological placement and ANI have congruent species assignments	GCF_001875655.1, s__Enterobacter hormaechei, 95.0, 94.53, 0.87; GCF_011078175.1, s__Enterobacter cloacae_Q, 95.0, 94.38, 0.9; GCF_900322725.1, s__Enterobacter quasihormaechei, 95.0, 93.66, 0.85; GCF_013375935.1, s__Enterobacter cloacae_O, 95.0, 91.45, 0.84; GCF_900324475.1, s__Enterobacter bugandensis, 95.0, 88.89, 0.8; GCF_003594915.1, s__Enterobacter chuandaensis, 95.0, 88.69, 0.82; GCF_0015217…	96.78	11	N/A	N/A
GCA_000956935.1_ASM95693v1_genomic	d__Bacteria;p__Proteobacteria;c__Gammaproteobacteria;o__Enterobacterales;f__Enterobacteriaceae;g__Enterobacter;s__Enterobacter hormaechei_A	GCF_001729745.1	95	d__Bacteria;p__Proteobacteria;c__Gammaproteobacteria;o__Enterobacterales;f__Enterobacteriaceae;g__Enterobacter;s__Enterobacter hormaechei_A	95.87	0.88	N/A	N/A	N/A	N/A	N/A	d__Bacteria;p__Proteobacteria;c__Gammaproteobacteria;o__Enterobacterales;f__Enterobacteriaceae;g__Enterobacter;s__	ANI	topological placement and ANI have incongruent species assignments	GCF_001729745.1, s__Enterobacter hormaechei_A, 95.0, 95.87, 0.88; GCF_011078175.1, s__Enterobacter cloacae_Q, 95.0, 94.92, 0.89; GCF_001875655.1, s__Enterobacter hormaechei, 95.0, 94.8, 0.85; GCF_900322725.1, s__Enterobacter quasihormaechei, 95.0, 93.68, 0.86; GCF_013375935.1, s__Enterobacter cloacae_O, 95.0, 91.44, 0.84; GCF_900324475.1, s__Enterobacter bugandensis, 95.0, 89.11, 0.81; GCF_003594…	96.78	11	N/A	N/A
GCA_000956965.1_ASM95696v1_genomic	d__Bacteria;p__Proteobacteria;c__Gammaproteobacteria;o__Enterobacterales;f__Enterobacteriaceae;g__Enterobacter;s__Enterobacter roggenkampii	GCF_001729805.1	95	d__Bacteria;p__Proteobacteria;c__Gammaproteobacteria;o__Enterobacterales;f__Enterobacteriaceae;g__Enterobacter;s__Enterobacter roggenkampii	98.45	0.87	GCF_001729805.1	95	d__Bacteria;p__Proteobacteria;c__Gammaproteobacteria;o__Enterobacterales;f__Enterobacteriaceae;g__Enterobacter;s__Enterobacter roggenkampii	98.45	0.87	d__Bacteria;p__Proteobacteria;c__Gammaproteobacteria;o__Enterobacterales;f__Enterobacteriaceae;g__Enterobacter;s__	taxonomic classification defined by topology and ANI	topological placement and ANI have congruent species assignments	GCF_008364555.1, s__Enterobacter vonholyi, 95.0, 94.38, 0.89; GCF_009755685.1, s__Enterobacter sp000568095, 95.0476, 94.26, 0.86; GCF_002208095.1, s__Enterobacter cloacae_M, 96.7528, 93.41, 0.84; GCF_008364625.1, s__Enterobacter dykesii, 96.5795, 93.41, 0.89; GCF_007035645.1, s__Enterobacter asburiae_B, 96.8818, 93.38, 0.85; GCF_003634515.1, s__Enterobacter asburiae_A, 96.0274, 93.32, 0.83; GCF_0…	97.56	11	N/A	N/A
GCA_000956985.1_ASM95698v1_genomic	d__Bacteria;p__Proteobacteria;c__Gammaproteobacteria;o__Enterobacterales;f__Enterobacteriaceae;g__Enterobacter;s__Enterobacter hormaechei_A	GCF_001729745.1	95	d__Bacteria;p__Proteobacteria;c__Gammaproteobacteria;o__Enterobacterales;f__Enterobacteriaceae;g__Enterobacter;s__Enterobacter hormaechei_A	95.85	0.89	GCF_900322725.1	95	d__Bacteria;p__Proteobacteria;c__Gammaproteobacteria;o__Enterobacterales;f__Enterobacteriaceae;g__Enterobacter;s__Enterobacter quasihormaechei	93.63	0.85	d__Bacteria;p__Proteobacteria;c__Gammaproteobacteria;o__Enterobacterales;f__Enterobacteriaceae;g__Enterobacter;s__	ANI	topological placement and ANI have incongruent species assignments	GCF_011078175.1, s__Enterobacter cloacae_Q, 95.0, 95.14, 0.89; GCF_001875655.1, s__Enterobacter hormaechei, 95.0, 95.09, 0.85; GCF_013375935.1, s__Enterobacter cloacae_O, 95.0, 91.41, 0.82; GCF_900324475.1, s__Enterobacter bugandensis, 95.0, 89.11, 0.82; GCF_003594915.1, s__Enterobacter chuandaensis, 95.0, 88.96, 0.83; GCF_011754535.1, s__Enterobacter cloacae_N, 95.0, 88.7, 0.79; GCF_001521715.1,…	96.76	11	N/A	N/A
GCA_000957005.1_ASM95700v1_genomic	d__Bacteria;p__Proteobacteria;c__Gammaproteobacteria;o__Enterobacterales;f__Enterobacteriaceae;g__Enterobacter;s__Enterobacter cloacae_M	GCF_002208095.1	96.7528	d__Bacteria;p__Proteobacteria;c__Gammaproteobacteria;o__Enterobacterales;f__Enterobacteriaceae;g__Enterobacter;s__Enterobacter cloacae_M	98.23	0.91	GCF_002208095.1	96.7528	d__Bacteria;p__Proteobacteria;c__Gammaproteobacteria;o__Enterobacterales;f__Enterobacteriaceae;g__Enterobacter;s__Enterobacter cloacae_M	98.23	0.91	d__Bacteria;p__Proteobacteria;c__Gammaproteobacteria;o__Enterobacterales;f__Enterobacteriaceae;g__Enterobacter;s__	taxonomic classification defined by topology and ANI	topological placement and ANI have congruent species assignments	GCF_007035645.1, s__Enterobacter asburiae_B, 96.8818, 96.75, 0.89; GCF_001521715.1, s__Enterobacter asburiae, 96.8818, 96.7, 0.85; GCF_008364625.1, s__Enterobacter dykesii, 96.5795, 96.27, 0.9; GCF_003634515.1, s__Enterobacter asburiae_A, 96.0274, 95.44, 0.87; GCF_000493015.1, s__Enterobacter sp000493015, 95.7595, 95.03, 0.87; GCF_008080435.1, s__Enterobacter asburiae_C, 95.5575, 94.84, 0.86; GCF…	97.36	11	N/A	N/A
GCA_000957015.1_ASM95701v1_genomic	d__Bacteria;p__Proteobacteria;c__Gammaproteobacteria;o__Enterobacterales;f__Enterobacteriaceae;g__Enterobacter;s__Enterobacter hormaechei_A	GCF_001729745.1	95	d__Bacteria;p__Proteobacteria;c__Gammaproteobacteria;o__Enterobacterales;f__Enterobacteriaceae;g__Enterobacter;s__Enterobacter hormaechei_A	95.8	0.89	GCF_900322725.1	95	d__Bacteria;p__Proteobacteria;c__Gammaproteobacteria;o__Enterobacterales;f__Enterobacteriaceae;g__Enterobacter;s__Enterobacter quasihormaechei	93.84	0.85	d__Bacteria;p__Proteobacteria;c__Gammaproteobacteria;o__Enterobacterales;f__Enterobacteriaceae;g__Enterobacter;s__	ANI	topological placement and ANI have incongruent species assignments	GCF_001875655.1, s__Enterobacter hormaechei, 95.0, 95.14, 0.84; GCF_011078175.1, s__Enterobacter cloacae_Q, 95.0, 95.09, 0.9; GCF_013375935.1, s__Enterobacter cloacae_O, 95.0, 91.37, 0.82; GCF_900324475.1, s__Enterobacter bugandensis, 95.0, 89.01, 0.81; GCF_003594915.1, s__Enterobacter chuandaensis, 95.0, 88.92, 0.83; GCF_001521715.1, s__Enterobacter asburiae, 96.8818, 88.64, 0.74; GCF_011754535.…	96.78	11	N/A	N/A
GCA_000957065.1_ASM95706v1_genomic	d__Bacteria;p__Proteobacteria;c__Gammaproteobacteria;o__Enterobacterales;f__Enterobacteriaceae;g__Enterobacter;s__Enterobacter bugandensis	GCF_900324475.1	95	d__Bacteria;p__Proteobacteria;c__Gammaproteobacteria;o__Enterobacterales;f__Enterobacteriaceae;g__Enterobacter;s__Enterobacter bugandensis	98.41	0.92	GCF_900324475.1	95	d__Bacteria;p__Proteobacteria;c__Gammaproteobacteria;o__Enterobacterales;f__Enterobacteriaceae;g__Enterobacter;s__Enterobacter bugandensis	98.41	0.92	d__Bacteria;p__Proteobacteria;c__Gammaproteobacteria;o__Enterobacterales;f__Enterobacteriaceae;g__Enterobacter;s__	taxonomic classification defined by topology and ANI	topological placement and ANI have congruent species assignments	GCF_011754535.1, s__Enterobacter cloacae_N, 95.0, 94.11, 0.85; GCF_003594915.1, s__Enterobacter chuandaensis, 95.0, 93.79, 0.89; GCF_001521715.1, s__Enterobacter asburiae, 96.8818, 91.82, 0.82; GCF_007035645.1, s__Enterobacter asburiae_B, 96.8818, 91.79, 0.86; GCF_003634515.1, s__Enterobacter asburiae_A, 96.0274, 91.77, 0.83; GCF_001729805.1, s__Enterobacter roggenkampii, 95.0, 91.75, 0.83; GCF_0…	97.62	11	N/A	N/A
GCA_000957085.1_ASM95708v1_genomic	d__Bacteria;p__Proteobacteria;c__Gammaproteobacteria;o__Enterobacterales;f__Enterobacteriaceae;g__Enterobacter;s__Enterobacter hormaechei_A	GCF_001729745.1	95	d__Bacteria;p__Proteobacteria;c__Gammaproteobacteria;o__Enterobacterales;f__Enterobacteriaceae;g__Enterobacter;s__Enterobacter hormaechei_A	95.88	0.87	N/A	N/A	N/A	N/A	N/A	d__Bacteria;p__Proteobacteria;c__Gammaproteobacteria;o__Enterobacterales;f__Enterobacteriaceae;g__Enterobacter;s__	ANI	topological placement and ANI have incongruent species assignments	GCF_001729745.1, s__Enterobacter hormaechei_A, 95.0, 95.88, 0.87; GCF_011078175.1, s__Enterobacter cloacae_Q, 95.0, 94.87, 0.88; GCF_001875655.1, s__Enterobacter hormaechei, 95.0, 94.87, 0.88; GCF_900322725.1, s__Enterobacter quasihormaechei, 95.0, 93.67, 0.87; GCF_013375935.1, s__Enterobacter cloacae_O, 95.0, 91.36, 0.86; GCF_900324475.1, s__Enterobacter bugandensis, 95.0, 89.11, 0.81; GCF_00359…	96.78	11	N/A	N/A
GCA_000957095.1_ASM95709v1_genomic	d__Bacteria;p__Proteobacteria;c__Gammaproteobacteria;o__Enterobacterales;f__Enterobacteriaceae;g__Enterobacter;s__Enterobacter hormaechei_A	GCF_001729745.1	95	d__Bacteria;p__Proteobacteria;c__Gammaproteobacteria;o__Enterobacterales;f__Enterobacteriaceae;g__Enterobacter;s__Enterobacter hormaechei_A	95.79	0.88	GCF_900322725.1	95	d__Bacteria;p__Proteobacteria;c__Gammaproteobacteria;o__Enterobacterales;f__Enterobacteriaceae;g__Enterobacter;s__Enterobacter quasihormaechei	93.94	0.85	d__Bacteria;p__Proteobacteria;c__Gammaproteobacteria;o__Enterobacterales;f__Enterobacteriaceae;g__Enterobacter;s__	ANI	topological placement and ANI have incongruent species assignments	GCF_011078175.1, s__Enterobacter cloacae_Q, 95.0, 95.09, 0.89; GCF_001875655.1, s__Enterobacter hormaechei, 95.0, 95.09, 0.85; GCF_013375935.1, s__Enterobacter cloacae_O, 95.0, 91.34, 0.82; GCF_900324475.1, s__Enterobacter bugandensis, 95.0, 89.01, 0.82; GCF_003594915.1, s__Enterobacter chuandaensis, 95.0, 88.81, 0.83; GCF_011754535.1, s__Enterobacter cloacae_N, 95.0, 88.67, 0.77; GCF_000211415.1…	96.78	11	N/A	N/A
GCA_000957105.1_ASM95710v1_genomic	d__Bacteria;p__Proteobacteria;c__Gammaproteobacteria;o__Enterobacterales;f__Enterobacteriaceae;g__Enterobacter;s__Enterobacter hormaechei_A	GCF_001729745.1	95	d__Bacteria;p__Proteobacteria;c__Gammaproteobacteria;o__Enterobacterales;f__Enterobacteriaceae;g__Enterobacter;s__Enterobacter hormaechei_A	98.99	0.9	GCF_001729745.1	95	d__Bacteria;p__Proteobacteria;c__Gammaproteobacteria;o__Enterobacterales;f__Enterobacteriaceae;g__Enterobacter;s__Enterobacter hormaechei_A	98.99	0.9	d__Bacteria;p__Proteobacteria;c__Gammaproteobacteria;o__Enterobacterales;f__Enterobacteriaceae;g__Enterobacter;s__	taxonomic classification defined by topology and ANI	topological placement and ANI have congruent species assignments	GCF_001875655.1, s__Enterobacter hormaechei, 95.0, 94.48, 0.85; GCF_011078175.1, s__Enterobacter cloacae_Q, 95.0, 94.29, 0.91; GCF_900322725.1, s__Enterobacter quasihormaechei, 95.0, 93.58, 0.85; GCF_013375935.1, s__Enterobacter cloacae_O, 95.0, 91.46, 0.82; GCF_900324475.1, s__Enterobacter bugandensis, 95.0, 88.9, 0.8; GCF_003594915.1, s__Enterobacter chuandaensis, 95.0, 88.68, 0.83; GCF_0117545…	96.78	11	N/A	N/A
GCA_000957135.1_ASM95713v1_genomic	d__Bacteria;p__Proteobacteria;c__Gammaproteobacteria;o__Enterobacterales;f__Enterobacteriaceae;g__Enterobacter;s__Enterobacter hormaechei_A	GCF_001729745.1	95	d__Bacteria;p__Proteobacteria;c__Gammaproteobacteria;o__Enterobacterales;f__Enterobacteriaceae;g__Enterobacter;s__Enterobacter hormaechei_A	95.95	0.87	N/A	N/A	N/A	N/A	N/A	d__Bacteria;p__Proteobacteria;c__Gammaproteobacteria;o__Enterobacterales;f__Enterobacteriaceae;g__Enterobacter;s__	ANI	topological placement and ANI have incongruent species assignments	GCF_001729745.1, s__Enterobacter hormaechei_A, 95.0, 95.95, 0.87; GCF_011078175.1, s__Enterobacter cloacae_Q, 95.0, 94.91, 0.89; GCF_001875655.1, s__Enterobacter hormaechei, 95.0, 94.85, 0.85; GCF_900322725.1, s__Enterobacter quasihormaechei, 95.0, 93.86, 0.9; GCF_013375935.1, s__Enterobacter cloacae_O, 95.0, 91.38, 0.83; GCF_900324475.1, s__Enterobacter bugandensis, 95.0, 89.07, 0.81; GCF_003594…	95.95	11	N/A	N/A
GCA_000957165.1_ASM95716v1_genomic	d__Bacteria;p__Proteobacteria;c__Gammaproteobacteria;o__Enterobacterales;f__Enterobacteriaceae;g__Enterobacter;s__Enterobacter hormaechei_A	GCF_001729745.1	95	d__Bacteria;p__Proteobacteria;c__Gammaproteobacteria;o__Enterobacterales;f__Enterobacteriaceae;g__Enterobacter;s__Enterobacter hormaechei_A	95.93	0.87	GCF_900322725.1	95	d__Bacteria;p__Proteobacteria;c__Gammaproteobacteria;o__Enterobacterales;f__Enterobacteriaceae;g__Enterobacter;s__Enterobacter quasihormaechei	93.91	0.86	d__Bacteria;p__Proteobacteria;c__Gammaproteobacteria;o__Enterobacterales;f__Enterobacteriaceae;g__Enterobacter;s__	ANI	topological placement and ANI have incongruent species assignments	GCF_001875655.1, s__Enterobacter hormaechei, 95.0, 95.18, 0.84; GCF_011078175.1, s__Enterobacter cloacae_Q, 95.0, 95.07, 0.89; GCF_013375935.1, s__Enterobacter cloacae_O, 95.0, 91.38, 0.83; GCF_900324475.1, s__Enterobacter bugandensis, 95.0, 88.99, 0.83; GCF_003594915.1, s__Enterobacter chuandaensis, 95.0, 88.89, 0.82; GCF_011754535.1, s__Enterobacter cloacae_N, 95.0, 88.63, 0.76; GCF_000211415.1…	95.95	11	N/A	N/A
GCA_000957195.1_ASM95719v1_genomic	d__Bacteria;p__Proteobacteria;c__Gammaproteobacteria;o__Enterobacterales;f__Enterobacteriaceae;g__Enterobacter;s__Enterobacter roggenkampii	GCF_001729805.1	95	d__Bacteria;p__Proteobacteria;c__Gammaproteobacteria;o__Enterobacterales;f__Enterobacteriaceae;g__Enterobacter;s__Enterobacter roggenkampii	98.43	0.89	GCF_001729805.1	95	d__Bacteria;p__Proteobacteria;c__Gammaproteobacteria;o__Enterobacterales;f__Enterobacteriaceae;g__Enterobacter;s__Enterobacter roggenkampii	98.43	0.89	d__Bacteria;p__Proteobacteria;c__Gammaproteobacteria;o__Enterobacterales;f__Enterobacteriaceae;g__Enterobacter;s__	taxonomic classification defined by topology and ANI	topological placement and ANI have congruent species assignments	GCF_008364555.1, s__Enterobacter vonholyi, 95.0, 94.33, 0.9; GCF_009755685.1, s__Enterobacter sp000568095, 95.0476, 94.25, 0.86; GCF_008364625.1, s__Enterobacter dykesii, 96.5795, 93.43, 0.89; GCF_003634515.1, s__Enterobacter asburiae_A, 96.0274, 93.32, 0.83; GCF_007035645.1, s__Enterobacter asburiae_B, 96.8818, 93.32, 0.86; GCF_001521715.1, s__Enterobacter asburiae, 96.8818, 93.23, 0.82; GCF_000…	97.56	11	N/A	N/A
GCA_000957225.1_ASM95722v1_genomic	d__Bacteria;p__Proteobacteria;c__Gammaproteobacteria;o__Enterobacterales;f__Enterobacteriaceae;g__Enterobacter;s__Enterobacter hormaechei_A	GCF_001729745.1	95	d__Bacteria;p__Proteobacteria;c__Gammaproteobacteria;o__Enterobacterales;f__Enterobacteriaceae;g__Enterobacter;s__Enterobacter hormaechei_A	95.81	0.9	GCF_900322725.1	95	d__Bacteria;p__Proteobacteria;c__Gammaproteobacteria;o__Enterobacterales;f__Enterobacteriaceae;g__Enterobacter;s__Enterobacter quasihormaechei	93.59	0.86	d__Bacteria;p__Proteobacteria;c__Gammaproteobacteria;o__Enterobacterales;f__Enterobacteriaceae;g__Enterobacter;s__	ANI	topological placement and ANI have incongruent species assignments	GCF_011078175.1, s__Enterobacter cloacae_Q, 95.0, 95.11, 0.91; GCF_001875655.1, s__Enterobacter hormaechei, 95.0, 95.06, 0.87; GCF_013375935.1, s__Enterobacter cloacae_O, 95.0, 91.42, 0.84; GCF_900324475.1, s__Enterobacter bugandensis, 95.0, 88.96, 0.81; GCF_003594915.1, s__Enterobacter chuandaensis, 95.0, 88.89, 0.84; GCF_011754535.1, s__Enterobacter cloacae_N, 95.0, 88.59, 0.79; GCF_000211415.1…	96.78	11	N/A	N/A
GCA_000957255.1_ASM95725v1_genomic	d__Bacteria;p__Proteobacteria;c__Gammaproteobacteria;o__Enterobacterales;f__Enterobacteriaceae;g__Enterobacter;s__Enterobacter hormaechei_A	GCF_001729745.1	95	d__Bacteria;p__Proteobacteria;c__Gammaproteobacteria;o__Enterobacterales;f__Enterobacteriaceae;g__Enterobacter;s__Enterobacter hormaechei_A	95.85	0.88	N/A	N/A	N/A	N/A	N/A	d__Bacteria;p__Proteobacteria;c__Gammaproteobacteria;o__Enterobacterales;f__Enterobacteriaceae;g__Enterobacter;s__	ANI	topological placement and ANI have incongruent species assignments	GCF_001729745.1, s__Enterobacter hormaechei_A, 95.0, 95.85, 0.88; GCF_011078175.1, s__Enterobacter cloacae_Q, 95.0, 94.94, 0.89; GCF_001875655.1, s__Enterobacter hormaechei, 95.0, 94.79, 0.87; GCF_900322725.1, s__Enterobacter quasihormaechei, 95.0, 93.58, 0.87; GCF_013375935.1, s__Enterobacter cloacae_O, 95.0, 91.41, 0.86; GCF_900324475.1, s__Enterobacter bugandensis, 95.0, 89.13, 0.81; GCF_00359…	96.78	11	N/A	N/A
GCA_000957305.1_ASM95730v1_genomic	d__Bacteria;p__Proteobacteria;c__Gammaproteobacteria;o__Enterobacterales;f__Enterobacteriaceae;g__Enterobacter;s__Enterobacter hormaechei_A	GCF_001729745.1	95	d__Bacteria;p__Proteobacteria;c__Gammaproteobacteria;o__Enterobacterales;f__Enterobacteriaceae;g__Enterobacter;s__Enterobacter hormaechei_A	95.89	0.88	N/A	N/A	N/A	N/A	N/A	d__Bacteria;p__Proteobacteria;c__Gammaproteobacteria;o__Enterobacterales;f__Enterobacteriaceae;g__Enterobacter;s__	ANI	topological placement and ANI have incongruent species assignments	GCF_001729745.1, s__Enterobacter hormaechei_A, 95.0, 95.89, 0.88; GCF_011078175.1, s__Enterobacter cloacae_Q, 95.0, 94.9, 0.88; GCF_001875655.1, s__Enterobacter hormaechei, 95.0, 94.83, 0.86; GCF_900322725.1, s__Enterobacter quasihormaechei, 95.0, 93.57, 0.85; GCF_013375935.1, s__Enterobacter cloacae_O, 95.0, 91.35, 0.85; GCF_900324475.1, s__Enterobacter bugandensis, 95.0, 89.12, 0.8; GCF_0035949…	96.78	11	N/A	N/A
GCA_000957315.1_ASM95731v1_genomic	d__Bacteria;p__Proteobacteria;c__Gammaproteobacteria;o__Enterobacterales;f__Enterobacteriaceae;g__Enterobacter;s__Enterobacter roggenkampii	GCF_001729805.1	95	d__Bacteria;p__Proteobacteria;c__Gammaproteobacteria;o__Enterobacterales;f__Enterobacteriaceae;g__Enterobacter;s__Enterobacter roggenkampii	98.45	0.93	GCF_001729805.1	95	d__Bacteria;p__Proteobacteria;c__Gammaproteobacteria;o__Enterobacterales;f__Enterobacteriaceae;g__Enterobacter;s__Enterobacter roggenkampii	98.45	0.93	d__Bacteria;p__Proteobacteria;c__Gammaproteobacteria;o__Enterobacterales;f__Enterobacteriaceae;g__Enterobacter;s__	taxonomic classification defined by topology and ANI	topological placement and ANI have congruent species assignments	GCF_008364555.1, s__Enterobacter vonholyi, 95.0, 94.38, 0.9; GCF_009755685.1, s__Enterobacter sp000568095, 95.0476, 94.25, 0.89; GCF_008364625.1, s__Enterobacter dykesii, 96.5795, 93.42, 0.89; GCF_007035645.1, s__Enterobacter asburiae_B, 96.8818, 93.39, 0.88; GCF_002208095.1, s__Enterobacter cloacae_M, 96.7528, 93.36, 0.89; GCF_001521715.1, s__Enterobacter asburiae, 96.8818, 93.32, 0.85; GCF_0036…	97.56	11	N/A	N/A
GCA_000957335.1_ASM95733v1_genomic	d__Bacteria;p__Proteobacteria;c__Gammaproteobacteria;o__Enterobacterales;f__Enterobacteriaceae;g__Enterobacter;s__Enterobacter hormaechei_A	GCF_001729745.1	95	d__Bacteria;p__Proteobacteria;c__Gammaproteobacteria;o__Enterobacterales;f__Enterobacteriaceae;g__Enterobacter;s__Enterobacter hormaechei_A	95.84	0.89	N/A	N/A	N/A	N/A	N/A	d__Bacteria;p__Proteobacteria;c__Gammaproteobacteria;o__Enterobacterales;f__Enterobacteriaceae;g__Enterobacter;s__	ANI	topological placement and ANI have incongruent species assignments	GCF_001729745.1, s__Enterobacter hormaechei_A, 95.0, 95.84, 0.89; GCF_011078175.1, s__Enterobacter cloacae_Q, 95.0, 94.92, 0.89; GCF_001875655.1, s__Enterobacter hormaechei, 95.0, 94.79, 0.85; GCF_900322725.1, s__Enterobacter quasihormaechei, 95.0, 93.62, 0.87; GCF_013375935.1, s__Enterobacter cloacae_O, 95.0, 91.42, 0.85; GCF_900324475.1, s__Enterobacter bugandensis, 95.0, 89.13, 0.8; GCF_003594…	96.78	11	N/A	N/A
GCA_000957385.1_ASM95738v1_genomic	d__Bacteria;p__Proteobacteria;c__Gammaproteobacteria;o__Enterobacterales;f__Enterobacteriaceae;g__Enterobacter;s__Enterobacter kobei	GCF_001729765.1	95	d__Bacteria;p__Proteobacteria;c__Gammaproteobacteria;o__Enterobacterales;f__Enterobacteriaceae;g__Enterobacter;s__Enterobacter kobei	99.13	0.88	GCF_001729765.1	95	d__Bacteria;p__Proteobacteria;c__Gammaproteobacteria;o__Enterobacterales;f__Enterobacteriaceae;g__Enterobacter;s__Enterobacter kobei	99.13	0.88	d__Bacteria;p__Proteobacteria;c__Gammaproteobacteria;o__Enterobacterales;f__Enterobacteriaceae;g__Enterobacter;s__	taxonomic classification defined by topology and ANI	topological placement and ANI have congruent species assignments	GCF_001984825.2, s__Enterobacter chengduensis, 95.0, 91.44, 0.82; GCF_011754535.1, s__Enterobacter cloacae_N, 95.0, 91.35, 0.81; GCF_003594915.1, s__Enterobacter chuandaensis, 95.0, 91.1, 0.86; GCF_900324475.1, s__Enterobacter bugandensis, 95.0, 91.05, 0.85; GCF_001521715.1, s__Enterobacter asburiae, 96.8818, 91.02, 0.8; GCF_007035645.1, s__Enterobacter asburiae_B, 96.8818, 90.95, 0.84; GCF_00363…	97.4	11	N/A	N/A
GCA_000957405.1_ASM95740v1_genomic	d__Bacteria;p__Proteobacteria;c__Gammaproteobacteria;o__Enterobacterales;f__Enterobacteriaceae;g__Enterobacter;s__Enterobacter hormaechei_A	GCF_001729745.1	95	d__Bacteria;p__Proteobacteria;c__Gammaproteobacteria;o__Enterobacterales;f__Enterobacteriaceae;g__Enterobacter;s__Enterobacter hormaechei_A	95.87	0.89	N/A	N/A	N/A	N/A	N/A	d__Bacteria;p__Proteobacteria;c__Gammaproteobacteria;o__Enterobacterales;f__Enterobacteriaceae;g__Enterobacter;s__	ANI	topological placement and ANI have incongruent species assignments	GCF_001729745.1, s__Enterobacter hormaechei_A, 95.0, 95.87, 0.89; GCF_011078175.1, s__Enterobacter cloacae_Q, 95.0, 94.91, 0.89; GCF_001875655.1, s__Enterobacter hormaechei, 95.0, 94.78, 0.87; GCF_900322725.1, s__Enterobacter quasihormaechei, 95.0, 93.58, 0.89; GCF_013375935.1, s__Enterobacter cloacae_O, 95.0, 91.38, 0.86; GCF_900324475.1, s__Enterobacter bugandensis, 95.0, 89.17, 0.82; GCF_00359…	96.78	11	N/A	N/A
GCA_000957445.1_ASM95744v1_genomic	d__Bacteria;p__Proteobacteria;c__Gammaproteobacteria;o__Enterobacterales;f__Enterobacteriaceae;g__Enterobacter;s__Enterobacter hormaechei_A	GCF_001729745.1	95	d__Bacteria;p__Proteobacteria;c__Gammaproteobacteria;o__Enterobacterales;f__Enterobacteriaceae;g__Enterobacter;s__Enterobacter hormaechei_A	95.83	0.88	GCF_900322725.1	95	d__Bacteria;p__Proteobacteria;c__Gammaproteobacteria;o__Enterobacterales;f__Enterobacteriaceae;g__Enterobacter;s__Enterobacter quasihormaechei	93.92	0.86	d__Bacteria;p__Proteobacteria;c__Gammaproteobacteria;o__Enterobacterales;f__Enterobacteriaceae;g__Enterobacter;s__	ANI	topological placement and ANI have incongruent species assignments	GCF_001875655.1, s__Enterobacter hormaechei, 95.0, 95.17, 0.85; GCF_011078175.1, s__Enterobacter cloacae_Q, 95.0, 95.1, 0.89; GCF_013375935.1, s__Enterobacter cloacae_O, 95.0, 91.38, 0.82; GCF_900324475.1, s__Enterobacter bugandensis, 95.0, 89.15, 0.81; GCF_003594915.1, s__Enterobacter chuandaensis, 95.0, 88.95, 0.83; GCF_011754535.1, s__Enterobacter cloacae_N, 95.0, 88.64, 0.77; GCF_001521715.1,…	95.95	11	N/A	N/A
GCA_000957465.1_ASM95746v1_genomic	d__Bacteria;p__Proteobacteria;c__Gammaproteobacteria;o__Enterobacterales;f__Enterobacteriaceae;g__Enterobacter;s__Enterobacter hormaechei_A	GCF_001729745.1	95	d__Bacteria;p__Proteobacteria;c__Gammaproteobacteria;o__Enterobacterales;f__Enterobacteriaceae;g__Enterobacter;s__Enterobacter hormaechei_A	95.89	0.88	N/A	N/A	N/A	N/A	N/A	d__Bacteria;p__Proteobacteria;c__Gammaproteobacteria;o__Enterobacterales;f__Enterobacteriaceae;g__Enterobacter;s__	ANI	topological placement and ANI have incongruent species assignments	GCF_001729745.1, s__Enterobacter hormaechei_A, 95.0, 95.89, 0.88; GCF_011078175.1, s__Enterobacter cloacae_Q, 95.0, 94.91, 0.89; GCF_001875655.1, s__Enterobacter hormaechei, 95.0, 94.78, 0.83; GCF_900322725.1, s__Enterobacter quasihormaechei, 95.0, 93.66, 0.85; GCF_013375935.1, s__Enterobacter cloacae_O, 95.0, 91.45, 0.83; GCF_900324475.1, s__Enterobacter bugandensis, 95.0, 89.12, 0.81; GCF_00359…	95.95	11	N/A	N/A
GCA_000957545.1_ASM95754v1_genomic	d__Bacteria;p__Proteobacteria;c__Gammaproteobacteria;o__Enterobacterales;f__Enterobacteriaceae;g__Enterobacter;s__Enterobacter hormaechei_A	GCF_001729745.1	95	d__Bacteria;p__Proteobacteria;c__Gammaproteobacteria;o__Enterobacterales;f__Enterobacteriaceae;g__Enterobacter;s__Enterobacter hormaechei_A	95.84	0.88	N/A	N/A	N/A	N/A	N/A	d__Bacteria;p__Proteobacteria;c__Gammaproteobacteria;o__Enterobacterales;f__Enterobacteriaceae;g__Enterobacter;s__	ANI	topological placement and ANI have incongruent species assignments	GCF_001729745.1, s__Enterobacter hormaechei_A, 95.0, 95.84, 0.88; GCF_011078175.1, s__Enterobacter cloacae_Q, 95.0, 94.91, 0.89; GCF_001875655.1, s__Enterobacter hormaechei, 95.0, 94.78, 0.84; GCF_900322725.1, s__Enterobacter quasihormaechei, 95.0, 93.62, 0.84; GCF_013375935.1, s__Enterobacter cloacae_O, 95.0, 91.39, 0.83; GCF_900324475.1, s__Enterobacter bugandensis, 95.0, 89.15, 0.81; GCF_00359…	96.78	11	N/A	N/A
GCA_000957565.1_ASM95756v1_genomic	d__Bacteria;p__Proteobacteria;c__Gammaproteobacteria;o__Enterobacterales;f__Enterobacteriaceae;g__Enterobacter;s__Enterobacter hormaechei_A	GCF_001729745.1	95	d__Bacteria;p__Proteobacteria;c__Gammaproteobacteria;o__Enterobacterales;f__Enterobacteriaceae;g__Enterobacter;s__Enterobacter hormaechei_A	95.85	0.88	N/A	N/A	N/A	N/A	N/A	d__Bacteria;p__Proteobacteria;c__Gammaproteobacteria;o__Enterobacterales;f__Enterobacteriaceae;g__Enterobacter;s__	ANI	topological placement and ANI have incongruent species assignments	GCF_001729745.1, s__Enterobacter hormaechei_A, 95.0, 95.85, 0.88; GCF_011078175.1, s__Enterobacter cloacae_Q, 95.0, 94.91, 0.89; GCF_001875655.1, s__Enterobacter hormaechei, 95.0, 94.81, 0.85; GCF_900322725.1, s__Enterobacter quasihormaechei, 95.0, 93.63, 0.87; GCF_013375935.1, s__Enterobacter cloacae_O, 95.0, 91.44, 0.85; GCF_900324475.1, s__Enterobacter bugandensis, 95.0, 89.09, 0.81; GCF_00359…	96.78	11	N/A	N/A
GCA_000957585.1_ASM95758v1_genomic	d__Bacteria;p__Proteobacteria;c__Gammaproteobacteria;o__Enterobacterales;f__Enterobacteriaceae;g__Enterobacter;s__Enterobacter hormaechei_A	GCF_001729745.1	95	d__Bacteria;p__Proteobacteria;c__Gammaproteobacteria;o__Enterobacterales;f__Enterobacteriaceae;g__Enterobacter;s__Enterobacter hormaechei_A	95.84	0.89	N/A	N/A	N/A	N/A	N/A	d__Bacteria;p__Proteobacteria;c__Gammaproteobacteria;o__Enterobacterales;f__Enterobacteriaceae;g__Enterobacter;s__	ANI	topological placement and ANI have incongruent species assignments	GCF_001729745.1, s__Enterobacter hormaechei_A, 95.0, 95.84, 0.89; GCF_011078175.1, s__Enterobacter cloacae_Q, 95.0, 94.91, 0.88; GCF_001875655.1, s__Enterobacter hormaechei, 95.0, 94.8, 0.86; GCF_900322725.1, s__Enterobacter quasihormaechei, 95.0, 93.53, 0.85; GCF_013375935.1, s__Enterobacter cloacae_O, 95.0, 91.29, 0.84; GCF_900324475.1, s__Enterobacter bugandensis, 95.0, 89.07, 0.8; GCF_0035949…	96.78	11	N/A	N/A
GCA_000957625.1_ASM95762v1_genomic	d__Bacteria;p__Proteobacteria;c__Gammaproteobacteria;o__Enterobacterales;f__Enterobacteriaceae;g__Enterobacter;s__Enterobacter hormaechei_A	GCF_001729745.1	95	d__Bacteria;p__Proteobacteria;c__Gammaproteobacteria;o__Enterobacterales;f__Enterobacteriaceae;g__Enterobacter;s__Enterobacter hormaechei_A	95.87	0.88	N/A	N/A	N/A	N/A	N/A	d__Bacteria;p__Proteobacteria;c__Gammaproteobacteria;o__Enterobacterales;f__Enterobacteriaceae;g__Enterobacter;s__	ANI	topological placement and ANI have incongruent species assignments	GCF_001729745.1, s__Enterobacter hormaechei_A, 95.0, 95.87, 0.88; GCF_011078175.1, s__Enterobacter cloacae_Q, 95.0, 94.92, 0.89; GCF_001875655.1, s__Enterobacter hormaechei, 95.0, 94.8, 0.85; GCF_900322725.1, s__Enterobacter quasihormaechei, 95.0, 93.62, 0.86; GCF_013375935.1, s__Enterobacter cloacae_O, 95.0, 91.39, 0.85; GCF_900324475.1, s__Enterobacter bugandensis, 95.0, 89.1, 0.81; GCF_0035949…	96.78	11	N/A	N/A
GCA_000957645.1_ASM95764v1_genomic	d__Bacteria;p__Proteobacteria;c__Gammaproteobacteria;o__Enterobacterales;f__Enterobacteriaceae;g__Enterobacter;s__Enterobacter hormaechei_A	GCF_001729745.1	95	d__Bacteria;p__Proteobacteria;c__Gammaproteobacteria;o__Enterobacterales;f__Enterobacteriaceae;g__Enterobacter;s__Enterobacter hormaechei_A	95.85	0.88	N/A	N/A	N/A	N/A	N/A	d__Bacteria;p__Proteobacteria;c__Gammaproteobacteria;o__Enterobacterales;f__Enterobacteriaceae;g__Enterobacter;s__	ANI	topological placement and ANI have incongruent species assignments	GCF_001729745.1, s__Enterobacter hormaechei_A, 95.0, 95.85, 0.88; GCF_011078175.1, s__Enterobacter cloacae_Q, 95.0, 94.91, 0.89; GCF_001875655.1, s__Enterobacter hormaechei, 95.0, 94.78, 0.85; GCF_900322725.1, s__Enterobacter quasihormaechei, 95.0, 93.62, 0.86; GCF_013375935.1, s__Enterobacter cloacae_O, 95.0, 91.4, 0.84; GCF_900324475.1, s__Enterobacter bugandensis, 95.0, 89.1, 0.81; GCF_0035949…	96.78	11	N/A	N/A
GCA_000957655.1_ASM95765v1_genomic	d__Bacteria;p__Proteobacteria;c__Gammaproteobacteria;o__Enterobacterales;f__Enterobacteriaceae;g__Enterobacter;s__Enterobacter hormaechei_A	GCF_001729745.1	95	d__Bacteria;p__Proteobacteria;c__Gammaproteobacteria;o__Enterobacterales;f__Enterobacteriaceae;g__Enterobacter;s__Enterobacter hormaechei_A	95.89	0.88	GCF_900322725.1	95	d__Bacteria;p__Proteobacteria;c__Gammaproteobacteria;o__Enterobacterales;f__Enterobacteriaceae;g__Enterobacter;s__Enterobacter quasihormaechei	93.54	0.86	d__Bacteria;p__Proteobacteria;c__Gammaproteobacteria;o__Enterobacterales;f__Enterobacteriaceae;g__Enterobacter;s__	ANI	topological placement and ANI have incongruent species assignments	GCF_011078175.1, s__Enterobacter cloacae_Q, 95.0, 95.17, 0.91; GCF_001875655.1, s__Enterobacter hormaechei, 95.0, 95.1, 0.88; GCF_013375935.1, s__Enterobacter cloacae_O, 95.0, 91.45, 0.85; GCF_900324475.1, s__Enterobacter bugandensis, 95.0, 89.01, 0.82; GCF_003594915.1, s__Enterobacter chuandaensis, 95.0, 88.88, 0.82; GCF_000211415.1, s__Enterobacter mori, 95.0, 88.63, 0.79; GCF_011754535.1, s__E…	96.78	11	N/A	N/A
GCA_000957685.1_ASM95768v1_genomic	d__Bacteria;p__Proteobacteria;c__Gammaproteobacteria;o__Enterobacterales;f__Enterobacteriaceae;g__Enterobacter;s__Enterobacter hormaechei_A	GCF_001729745.1	95	d__Bacteria;p__Proteobacteria;c__Gammaproteobacteria;o__Enterobacterales;f__Enterobacteriaceae;g__Enterobacter;s__Enterobacter hormaechei_A	95.84	0.89	GCF_900322725.1	95	d__Bacteria;p__Proteobacteria;c__Gammaproteobacteria;o__Enterobacterales;f__Enterobacteriaceae;g__Enterobacter;s__Enterobacter quasihormaechei	93.56	0.85	d__Bacteria;p__Proteobacteria;c__Gammaproteobacteria;o__Enterobacterales;f__Enterobacteriaceae;g__Enterobacter;s__	ANI	topological placement and ANI have incongruent species assignments	GCF_011078175.1, s__Enterobacter cloacae_Q, 95.0, 95.16, 0.89; GCF_001875655.1, s__Enterobacter hormaechei, 95.0, 95.07, 0.85; GCF_013375935.1, s__Enterobacter cloacae_O, 95.0, 91.46, 0.82; GCF_900324475.1, s__Enterobacter bugandensis, 95.0, 89.07, 0.81; GCF_003594915.1, s__Enterobacter chuandaensis, 95.0, 88.99, 0.83; GCF_011754535.1, s__Enterobacter cloacae_N, 95.0, 88.6, 0.79; GCF_001521715.1,…	96.78	11	N/A	N/A
GCA_000957765.1_ASM95776v1_genomic	d__Bacteria;p__Proteobacteria;c__Gammaproteobacteria;o__Enterobacterales;f__Enterobacteriaceae;g__Enterobacter;s__Enterobacter roggenkampii	GCF_001729805.1	95	d__Bacteria;p__Proteobacteria;c__Gammaproteobacteria;o__Enterobacterales;f__Enterobacteriaceae;g__Enterobacter;s__Enterobacter roggenkampii	98.32	0.86	GCF_001729805.1	95	d__Bacteria;p__Proteobacteria;c__Gammaproteobacteria;o__Enterobacterales;f__Enterobacteriaceae;g__Enterobacter;s__Enterobacter roggenkampii	98.32	0.86	d__Bacteria;p__Proteobacteria;c__Gammaproteobacteria;o__Enterobacterales;f__Enterobacteriaceae;g__Enterobacter;s__	taxonomic classification defined by topology and ANI	topological placement and ANI have congruent species assignments	GCF_009755685.1, s__Enterobacter sp000568095, 95.0476, 94.34, 0.87; GCF_008364555.1, s__Enterobacter vonholyi, 95.0, 94.28, 0.9; GCF_008364625.1, s__Enterobacter dykesii, 96.5795, 93.4, 0.9; GCF_007035645.1, s__Enterobacter asburiae_B, 96.8818, 93.33, 0.86; GCF_003634515.1, s__Enterobacter asburiae_A, 96.0274, 93.33, 0.85; GCF_001521715.1, s__Enterobacter asburiae, 96.8818, 93.24, 0.83; GCF_00049…	97.56	11	N/A	N/A
GCA_000957775.1_ASM95777v1_genomic	d__Bacteria;p__Proteobacteria;c__Gammaproteobacteria;o__Enterobacterales;f__Enterobacteriaceae;g__Enterobacter;s__Enterobacter hormaechei_A	GCF_001729745.1	95	d__Bacteria;p__Proteobacteria;c__Gammaproteobacteria;o__Enterobacterales;f__Enterobacteriaceae;g__Enterobacter;s__Enterobacter hormaechei_A	95.94	0.88	GCF_900322725.1	95	d__Bacteria;p__Proteobacteria;c__Gammaproteobacteria;o__Enterobacterales;f__Enterobacteriaceae;g__Enterobacter;s__Enterobacter quasihormaechei	93.85	0.86	d__Bacteria;p__Proteobacteria;c__Gammaproteobacteria;o__Enterobacterales;f__Enterobacteriaceae;g__Enterobacter;s__	ANI	topological placement and ANI have incongruent species assignments	GCF_001875655.1, s__Enterobacter hormaechei, 95.0, 95.16, 0.85; GCF_011078175.1, s__Enterobacter cloacae_Q, 95.0, 95.14, 0.89; GCF_013375935.1, s__Enterobacter cloacae_O, 95.0, 91.44, 0.82; GCF_900324475.1, s__Enterobacter bugandensis, 95.0, 89.02, 0.83; GCF_003594915.1, s__Enterobacter chuandaensis, 95.0, 88.85, 0.82; GCF_011754535.1, s__Enterobacter cloacae_N, 95.0, 88.68, 0.76; GCF_001521715.1…	96.78	11	N/A	N/A
GCA_000957805.1_ASM95780v1_genomic	d__Bacteria;p__Proteobacteria;c__Gammaproteobacteria;o__Enterobacterales;f__Enterobacteriaceae;g__Enterobacter;s__Enterobacter hormaechei_A	GCF_001729745.1	95	d__Bacteria;p__Proteobacteria;c__Gammaproteobacteria;o__Enterobacterales;f__Enterobacteriaceae;g__Enterobacter;s__Enterobacter hormaechei_A	95.85	0.88	N/A	N/A	N/A	N/A	N/A	d__Bacteria;p__Proteobacteria;c__Gammaproteobacteria;o__Enterobacterales;f__Enterobacteriaceae;g__Enterobacter;s__	ANI	topological placement and ANI have incongruent species assignments	GCF_001729745.1, s__Enterobacter hormaechei_A, 95.0, 95.85, 0.88; GCF_011078175.1, s__Enterobacter cloacae_Q, 95.0, 94.89, 0.89; GCF_001875655.1, s__Enterobacter hormaechei, 95.0, 94.8, 0.85; GCF_900322725.1, s__Enterobacter quasihormaechei, 95.0, 93.51, 0.85; GCF_013375935.1, s__Enterobacter cloacae_O, 95.0, 91.31, 0.84; GCF_900324475.1, s__Enterobacter bugandensis, 95.0, 89.04, 0.8; GCF_0035949…	95.95	11	N/A	N/A
GCA_000957825.1_ASM95782v1_genomic	d__Bacteria;p__Proteobacteria;c__Gammaproteobacteria;o__Enterobacterales;f__Enterobacteriaceae;g__Enterobacter;s__Enterobacter hormaechei_A	GCF_001729745.1	95	d__Bacteria;p__Proteobacteria;c__Gammaproteobacteria;o__Enterobacterales;f__Enterobacteriaceae;g__Enterobacter;s__Enterobacter hormaechei_A	95.92	0.87	GCF_900322725.1	95	d__Bacteria;p__Proteobacteria;c__Gammaproteobacteria;o__Enterobacterales;f__Enterobacteriaceae;g__Enterobacter;s__Enterobacter quasihormaechei	93.59	0.86	d__Bacteria;p__Proteobacteria;c__Gammaproteobacteria;o__Enterobacterales;f__Enterobacteriaceae;g__Enterobacter;s__	ANI	topological placement and ANI have incongruent species assignments	GCF_011078175.1, s__Enterobacter cloacae_Q, 95.0, 95.16, 0.9; GCF_001875655.1, s__Enterobacter hormaechei, 95.0, 95.12, 0.87; GCF_013375935.1, s__Enterobacter cloacae_O, 95.0, 91.37, 0.84; GCF_900324475.1, s__Enterobacter bugandensis, 95.0, 89.11, 0.82; GCF_003594915.1, s__Enterobacter chuandaensis, 95.0, 88.92, 0.82; GCF_011754535.1, s__Enterobacter cloacae_N, 95.0, 88.7, 0.8; GCF_001521715.1, s…	96.78	11	N/A	N/A
GCA_000957835.1_ASM95783v1_genomic	d__Bacteria;p__Proteobacteria;c__Gammaproteobacteria;o__Enterobacterales;f__Enterobacteriaceae;g__Enterobacter;s__Enterobacter hormaechei_A	GCF_001729745.1	95	d__Bacteria;p__Proteobacteria;c__Gammaproteobacteria;o__Enterobacterales;f__Enterobacteriaceae;g__Enterobacter;s__Enterobacter hormaechei_A	95.85	0.88	N/A	N/A	N/A	N/A	N/A	d__Bacteria;p__Proteobacteria;c__Gammaproteobacteria;o__Enterobacterales;f__Enterobacteriaceae;g__Enterobacter;s__	ANI	topological placement and ANI have incongruent species assignments	GCF_001729745.1, s__Enterobacter hormaechei_A, 95.0, 95.85, 0.88; GCF_011078175.1, s__Enterobacter cloacae_Q, 95.0, 94.93, 0.89; GCF_001875655.1, s__Enterobacter hormaechei, 95.0, 94.79, 0.85; GCF_900322725.1, s__Enterobacter quasihormaechei, 95.0, 93.63, 0.87; GCF_013375935.1, s__Enterobacter cloacae_O, 95.0, 91.46, 0.84; GCF_900324475.1, s__Enterobacter bugandensis, 95.0, 89.17, 0.8; GCF_003594…	96.78	11	N/A	N/A
GCA_000957865.1_ASM95786v1_genomic	d__Bacteria;p__Proteobacteria;c__Gammaproteobacteria;o__Enterobacterales;f__Enterobacteriaceae;g__Enterobacter;s__Enterobacter hormaechei_A	GCF_001729745.1	95	d__Bacteria;p__Proteobacteria;c__Gammaproteobacteria;o__Enterobacterales;f__Enterobacteriaceae;g__Enterobacter;s__Enterobacter hormaechei_A	95.87	0.88	N/A	N/A	N/A	N/A	N/A	d__Bacteria;p__Proteobacteria;c__Gammaproteobacteria;o__Enterobacterales;f__Enterobacteriaceae;g__Enterobacter;s__	ANI	topological placement and ANI have incongruent species assignments	GCF_001729745.1, s__Enterobacter hormaechei_A, 95.0, 95.87, 0.88; GCF_011078175.1, s__Enterobacter cloacae_Q, 95.0, 94.89, 0.89; GCF_001875655.1, s__Enterobacter hormaechei, 95.0, 94.76, 0.85; GCF_900322725.1, s__Enterobacter quasihormaechei, 95.0, 93.57, 0.86; GCF_013375935.1, s__Enterobacter cloacae_O, 95.0, 91.4, 0.85; GCF_900324475.1, s__Enterobacter bugandensis, 95.0, 89.1, 0.81; GCF_0035949…	96.78	11	N/A	N/A
GCA_000957885.1_ASM95788v1_genomic	d__Bacteria;p__Proteobacteria;c__Gammaproteobacteria;o__Enterobacterales;f__Enterobacteriaceae;g__Enterobacter;s__Enterobacter hormaechei_A	GCF_001729745.1	95	d__Bacteria;p__Proteobacteria;c__Gammaproteobacteria;o__Enterobacterales;f__Enterobacteriaceae;g__Enterobacter;s__Enterobacter hormaechei_A	98.99	0.9	GCF_001729745.1	95	d__Bacteria;p__Proteobacteria;c__Gammaproteobacteria;o__Enterobacterales;f__Enterobacteriaceae;g__Enterobacter;s__Enterobacter hormaechei_A	98.99	0.9	d__Bacteria;p__Proteobacteria;c__Gammaproteobacteria;o__Enterobacterales;f__Enterobacteriaceae;g__Enterobacter;s__	taxonomic classification defined by topology and ANI	topological placement and ANI have congruent species assignments	GCF_001875655.1, s__Enterobacter hormaechei, 95.0, 94.54, 0.87; GCF_011078175.1, s__Enterobacter cloacae_Q, 95.0, 94.38, 0.9; GCF_900322725.1, s__Enterobacter quasihormaechei, 95.0, 93.66, 0.86; GCF_013375935.1, s__Enterobacter cloacae_O, 95.0, 91.47, 0.84; GCF_900324475.1, s__Enterobacter bugandensis, 95.0, 88.89, 0.8; GCF_003594915.1, s__Enterobacter chuandaensis, 95.0, 88.66, 0.82; GCF_0117545…	96.78	11	N/A	N/A
GCA_000957895.1_ASM95789v1_genomic	d__Bacteria;p__Proteobacteria;c__Gammaproteobacteria;o__Enterobacterales;f__Enterobacteriaceae;g__Enterobacter;s__Enterobacter hormaechei	GCF_001875655.1	95	d__Bacteria;p__Proteobacteria;c__Gammaproteobacteria;o__Enterobacterales;f__Enterobacteriaceae;g__Enterobacter;s__Enterobacter hormaechei	99.78	0.88	GCF_001875655.1	95	d__Bacteria;p__Proteobacteria;c__Gammaproteobacteria;o__Enterobacterales;f__Enterobacteriaceae;g__Enterobacter;s__Enterobacter hormaechei	99.78	0.88	d__Bacteria;p__Proteobacteria;c__Gammaproteobacteria;o__Enterobacterales;f__Enterobacteriaceae;g__Enterobacter;s__	taxonomic classification defined by topology and ANI	topological placement and ANI have congruent species assignments	GCF_011078175.1, s__Enterobacter cloacae_Q, 95.0, 94.72, 0.87; GCF_001729745.1, s__Enterobacter hormaechei_A, 95.0, 94.54, 0.84; GCF_900322725.1, s__Enterobacter quasihormaechei, 95.0, 93.22, 0.83; GCF_013375935.1, s__Enterobacter cloacae_O, 95.0, 91.26, 0.8; GCF_900324475.1, s__Enterobacter bugandensis, 95.0, 89.01, 0.78; GCF_003594915.1, s__Enterobacter chuandaensis, 95.0, 89.0, 0.78; GCF_01175…	96.78	11	N/A	N/A
GCA_000957925.1_ASM95792v1_genomic	d__Bacteria;p__Proteobacteria;c__Gammaproteobacteria;o__Enterobacterales;f__Enterobacteriaceae;g__Enterobacter;s__Enterobacter hormaechei_A	GCF_001729745.1	95	d__Bacteria;p__Proteobacteria;c__Gammaproteobacteria;o__Enterobacterales;f__Enterobacteriaceae;g__Enterobacter;s__Enterobacter hormaechei_A	98.96	0.9	GCF_001729745.1	95	d__Bacteria;p__Proteobacteria;c__Gammaproteobacteria;o__Enterobacterales;f__Enterobacteriaceae;g__Enterobacter;s__Enterobacter hormaechei_A	98.96	0.9	d__Bacteria;p__Proteobacteria;c__Gammaproteobacteria;o__Enterobacterales;f__Enterobacteriaceae;g__Enterobacter;s__	taxonomic classification defined by topology and ANI	topological placement and ANI have congruent species assignments	GCF_001875655.1, s__Enterobacter hormaechei, 95.0, 94.58, 0.87; GCF_011078175.1, s__Enterobacter cloacae_Q, 95.0, 94.39, 0.89; GCF_900322725.1, s__Enterobacter quasihormaechei, 95.0, 93.68, 0.85; GCF_013375935.1, s__Enterobacter cloacae_O, 95.0, 91.45, 0.84; GCF_900324475.1, s__Enterobacter bugandensis, 95.0, 88.86, 0.8; GCF_003594915.1, s__Enterobacter chuandaensis, 95.0, 88.64, 0.81; GCF_011754…	96.78	11	N/A	N/A
GCA_000957945.1_ASM95794v1_genomic	d__Bacteria;p__Proteobacteria;c__Gammaproteobacteria;o__Enterobacterales;f__Enterobacteriaceae;g__Enterobacter;s__Enterobacter hormaechei_A	GCF_001729745.1	95	d__Bacteria;p__Proteobacteria;c__Gammaproteobacteria;o__Enterobacterales;f__Enterobacteriaceae;g__Enterobacter;s__Enterobacter hormaechei_A	99	0.89	GCF_001729745.1	95	d__Bacteria;p__Proteobacteria;c__Gammaproteobacteria;o__Enterobacterales;f__Enterobacteriaceae;g__Enterobacter;s__Enterobacter hormaechei_A	99	0.89	d__Bacteria;p__Proteobacteria;c__Gammaproteobacteria;o__Enterobacterales;f__Enterobacteriaceae;g__Enterobacter;s__	taxonomic classification defined by topology and ANI	topological placement and ANI have congruent species assignments	GCF_001875655.1, s__Enterobacter hormaechei, 95.0, 94.54, 0.86; GCF_011078175.1, s__Enterobacter cloacae_Q, 95.0, 94.42, 0.89; GCF_900322725.1, s__Enterobacter quasihormaechei, 95.0, 93.66, 0.85; GCF_013375935.1, s__Enterobacter cloacae_O, 95.0, 91.42, 0.83; GCF_900324475.1, s__Enterobacter bugandensis, 95.0, 88.83, 0.81; GCF_003594915.1, s__Enterobacter chuandaensis, 95.0, 88.64, 0.82; GCF_00152…	96.78	11	N/A	N/A
GCA_000957955.1_ASM95795v1_genomic	d__Bacteria;p__Proteobacteria;c__Gammaproteobacteria;o__Enterobacterales;f__Enterobacteriaceae;g__Enterobacter;s__Enterobacter hormaechei_A	GCF_001729745.1	95	d__Bacteria;p__Proteobacteria;c__Gammaproteobacteria;o__Enterobacterales;f__Enterobacteriaceae;g__Enterobacter;s__Enterobacter hormaechei_A	95.86	0.88	N/A	N/A	N/A	N/A	N/A	d__Bacteria;p__Proteobacteria;c__Gammaproteobacteria;o__Enterobacterales;f__Enterobacteriaceae;g__Enterobacter;s__	ANI	topological placement and ANI have incongruent species assignments	GCF_001729745.1, s__Enterobacter hormaechei_A, 95.0, 95.86, 0.88; GCF_011078175.1, s__Enterobacter cloacae_Q, 95.0, 94.95, 0.89; GCF_001875655.1, s__Enterobacter hormaechei, 95.0, 94.79, 0.85; GCF_900322725.1, s__Enterobacter quasihormaechei, 95.0, 93.62, 0.86; GCF_013375935.1, s__Enterobacter cloacae_O, 95.0, 91.44, 0.84; GCF_900324475.1, s__Enterobacter bugandensis, 95.0, 89.15, 0.8; GCF_003594…	95.95	11	N/A	N/A
GCA_000957965.1_ASM95796v1_genomic	d__Bacteria;p__Proteobacteria;c__Gammaproteobacteria;o__Enterobacterales;f__Enterobacteriaceae;g__Enterobacter;s__Enterobacter hormaechei_A	GCF_001729745.1	95	d__Bacteria;p__Proteobacteria;c__Gammaproteobacteria;o__Enterobacterales;f__Enterobacteriaceae;g__Enterobacter;s__Enterobacter hormaechei_A	95.96	0.86	N/A	N/A	N/A	N/A	N/A	d__Bacteria;p__Proteobacteria;c__Gammaproteobacteria;o__Enterobacterales;f__Enterobacteriaceae;g__Enterobacter;s__	ANI	topological placement and ANI have incongruent species assignments	GCF_001729745.1, s__Enterobacter hormaechei_A, 95.0, 95.96, 0.86; GCF_011078175.1, s__Enterobacter cloacae_Q, 95.0, 94.89, 0.89; GCF_001875655.1, s__Enterobacter hormaechei, 95.0, 94.84, 0.85; GCF_900322725.1, s__Enterobacter quasihormaechei, 95.0, 93.47, 0.84; GCF_013375935.1, s__Enterobacter cloacae_O, 95.0, 91.34, 0.83; GCF_900324475.1, s__Enterobacter bugandensis, 95.0, 89.04, 0.81; GCF_00359…	96.78	11	N/A	N/A
GCA_000958005.1_ASM95800v1_genomic	d__Bacteria;p__Proteobacteria;c__Gammaproteobacteria;o__Enterobacterales;f__Enterobacteriaceae;g__Enterobacter;s__Enterobacter hormaechei_A	GCF_001729745.1	95	d__Bacteria;p__Proteobacteria;c__Gammaproteobacteria;o__Enterobacterales;f__Enterobacteriaceae;g__Enterobacter;s__Enterobacter hormaechei_A	95.94	0.9	GCF_900322725.1	95	d__Bacteria;p__Proteobacteria;c__Gammaproteobacteria;o__Enterobacterales;f__Enterobacteriaceae;g__Enterobacter;s__Enterobacter quasihormaechei	93.51	0.87	d__Bacteria;p__Proteobacteria;c__Gammaproteobacteria;o__Enterobacterales;f__Enterobacteriaceae;g__Enterobacter;s__	ANI	topological placement and ANI have incongruent species assignments	GCF_011078175.1, s__Enterobacter cloacae_Q, 95.0, 95.15, 0.9; GCF_001875655.1, s__Enterobacter hormaechei, 95.0, 95.04, 0.89; GCF_013375935.1, s__Enterobacter cloacae_O, 95.0, 91.41, 0.87; GCF_900324475.1, s__Enterobacter bugandensis, 95.0, 89.07, 0.84; GCF_003594915.1, s__Enterobacter chuandaensis, 95.0, 88.86, 0.83; GCF_011754535.1, s__Enterobacter cloacae_N, 95.0, 88.64, 0.82; GCF_000211415.1,…	96.78	11	N/A	N/A
GCA_000958015.1_ASM95801v1_genomic	d__Bacteria;p__Proteobacteria;c__Gammaproteobacteria;o__Enterobacterales;f__Enterobacteriaceae;g__Enterobacter;s__Enterobacter roggenkampii	GCF_001729805.1	95	d__Bacteria;p__Proteobacteria;c__Gammaproteobacteria;o__Enterobacterales;f__Enterobacteriaceae;g__Enterobacter;s__Enterobacter roggenkampii	98.43	0.9	GCF_001729805.1	95	d__Bacteria;p__Proteobacteria;c__Gammaproteobacteria;o__Enterobacterales;f__Enterobacteriaceae;g__Enterobacter;s__Enterobacter roggenkampii	98.43	0.9	d__Bacteria;p__Proteobacteria;c__Gammaproteobacteria;o__Enterobacterales;f__Enterobacteriaceae;g__Enterobacter;s__	taxonomic classification defined by topology and ANI	topological placement and ANI have congruent species assignments	GCF_008364555.1, s__Enterobacter vonholyi, 95.0, 94.34, 0.9; GCF_009755685.1, s__Enterobacter sp000568095, 95.0476, 94.24, 0.86; GCF_008364625.1, s__Enterobacter dykesii, 96.5795, 93.43, 0.89; GCF_007035645.1, s__Enterobacter asburiae_B, 96.8818, 93.29, 0.86; GCF_003634515.1, s__Enterobacter asburiae_A, 96.0274, 93.27, 0.83; GCF_001521715.1, s__Enterobacter asburiae, 96.8818, 93.25, 0.82; GCF_000…	97.56	11	N/A	N/A
GCA_000958025.1_ASM95802v1_genomic	d__Bacteria;p__Proteobacteria;c__Gammaproteobacteria;o__Enterobacterales;f__Enterobacteriaceae;g__Enterobacter;s__Enterobacter hormaechei_A	GCF_001729745.1	95	d__Bacteria;p__Proteobacteria;c__Gammaproteobacteria;o__Enterobacterales;f__Enterobacteriaceae;g__Enterobacter;s__Enterobacter hormaechei_A	95.93	0.86	GCF_900322725.1	95	d__Bacteria;p__Proteobacteria;c__Gammaproteobacteria;o__Enterobacterales;f__Enterobacteriaceae;g__Enterobacter;s__Enterobacter quasihormaechei	93.9	0.85	d__Bacteria;p__Proteobacteria;c__Gammaproteobacteria;o__Enterobacterales;f__Enterobacteriaceae;g__Enterobacter;s__	ANI	topological placement and ANI have incongruent species assignments	GCF_001875655.1, s__Enterobacter hormaechei, 95.0, 95.17, 0.84; GCF_011078175.1, s__Enterobacter cloacae_Q, 95.0, 95.09, 0.88; GCF_013375935.1, s__Enterobacter cloacae_O, 95.0, 91.39, 0.81; GCF_900324475.1, s__Enterobacter bugandensis, 95.0, 89.02, 0.82; GCF_003594915.1, s__Enterobacter chuandaensis, 95.0, 88.9, 0.81; GCF_011754535.1, s__Enterobacter cloacae_N, 95.0, 88.62, 0.77; GCF_001521715.1,…	95.95	11	N/A	N/A
GCA_000958065.1_ASM95806v1_genomic	d__Bacteria;p__Proteobacteria;c__Gammaproteobacteria;o__Enterobacterales;f__Enterobacteriaceae;g__Enterobacter;s__Enterobacter hormaechei_A	GCF_001729745.1	95	d__Bacteria;p__Proteobacteria;c__Gammaproteobacteria;o__Enterobacterales;f__Enterobacteriaceae;g__Enterobacter;s__Enterobacter hormaechei_A	95.89	0.87	GCF_900322725.1	95	d__Bacteria;p__Proteobacteria;c__Gammaproteobacteria;o__Enterobacterales;f__Enterobacteriaceae;g__Enterobacter;s__Enterobacter quasihormaechei	93.5	0.86	d__Bacteria;p__Proteobacteria;c__Gammaproteobacteria;o__Enterobacterales;f__Enterobacteriaceae;g__Enterobacter;s__	ANI	topological placement and ANI have incongruent species assignments	GCF_011078175.1, s__Enterobacter cloacae_Q, 95.0, 95.17, 0.89; GCF_001875655.1, s__Enterobacter hormaechei, 95.0, 95.14, 0.88; GCF_013375935.1, s__Enterobacter cloacae_O, 95.0, 91.42, 0.86; GCF_900324475.1, s__Enterobacter bugandensis, 95.0, 89.0, 0.82; GCF_003594915.1, s__Enterobacter chuandaensis, 95.0, 88.88, 0.82; GCF_011754535.1, s__Enterobacter cloacae_N, 95.0, 88.67, 0.81; GCF_000211415.1,…	96.78	11	N/A	N/A
GCA_000958095.1_ASM95809v1_genomic	d__Bacteria;p__Proteobacteria;c__Gammaproteobacteria;o__Enterobacterales;f__Enterobacteriaceae;g__Enterobacter;s__Enterobacter hormaechei_A	GCF_001729745.1	95	d__Bacteria;p__Proteobacteria;c__Gammaproteobacteria;o__Enterobacterales;f__Enterobacteriaceae;g__Enterobacter;s__Enterobacter hormaechei_A	95.74	0.89	GCF_900322725.1	95	d__Bacteria;p__Proteobacteria;c__Gammaproteobacteria;o__Enterobacterales;f__Enterobacteriaceae;g__Enterobacter;s__Enterobacter quasihormaechei	93.93	0.86	d__Bacteria;p__Proteobacteria;c__Gammaproteobacteria;o__Enterobacterales;f__Enterobacteriaceae;g__Enterobacter;s__	ANI	topological placement and ANI have incongruent species assignments	GCF_001875655.1, s__Enterobacter hormaechei, 95.0, 95.11, 0.85; GCF_011078175.1, s__Enterobacter cloacae_Q, 95.0, 95.1, 0.89; GCF_013375935.1, s__Enterobacter cloacae_O, 95.0, 91.29, 0.83; GCF_900324475.1, s__Enterobacter bugandensis, 95.0, 89.01, 0.81; GCF_003594915.1, s__Enterobacter chuandaensis, 95.0, 88.8, 0.83; GCF_000211415.1, s__Enterobacter mori, 95.0, 88.67, 0.77; GCF_011754535.1, s__En…	96.78	11	N/A	N/A
GCA_000958145.1_ASM95814v1_genomic	d__Bacteria;p__Proteobacteria;c__Gammaproteobacteria;o__Enterobacterales;f__Enterobacteriaceae;g__Enterobacter;s__Enterobacter hormaechei_A	GCF_001729745.1	95	d__Bacteria;p__Proteobacteria;c__Gammaproteobacteria;o__Enterobacterales;f__Enterobacteriaceae;g__Enterobacter;s__Enterobacter hormaechei_A	95.97	0.86	N/A	N/A	N/A	N/A	N/A	d__Bacteria;p__Proteobacteria;c__Gammaproteobacteria;o__Enterobacterales;f__Enterobacteriaceae;g__Enterobacter;s__	ANI	topological placement and ANI have incongruent species assignments	GCF_001729745.1, s__Enterobacter hormaechei_A, 95.0, 95.97, 0.86; GCF_011078175.1, s__Enterobacter cloacae_Q, 95.0, 94.91, 0.89; GCF_001875655.1, s__Enterobacter hormaechei, 95.0, 94.82, 0.87; GCF_900322725.1, s__Enterobacter quasihormaechei, 95.0, 93.57, 0.85; GCF_013375935.1, s__Enterobacter cloacae_O, 95.0, 91.32, 0.84; GCF_900324475.1, s__Enterobacter bugandensis, 95.0, 89.06, 0.82; GCF_00359…	96.78	11	N/A	N/A
GCA_000958165.1_ASM95816v1_genomic	d__Bacteria;p__Proteobacteria;c__Gammaproteobacteria;o__Enterobacterales;f__Enterobacteriaceae;g__Enterobacter;s__Enterobacter hormaechei_A	GCF_001729745.1	95	d__Bacteria;p__Proteobacteria;c__Gammaproteobacteria;o__Enterobacterales;f__Enterobacteriaceae;g__Enterobacter;s__Enterobacter hormaechei_A	95.92	0.86	GCF_900322725.1	95	d__Bacteria;p__Proteobacteria;c__Gammaproteobacteria;o__Enterobacterales;f__Enterobacteriaceae;g__Enterobacter;s__Enterobacter quasihormaechei	93.54	0.85	d__Bacteria;p__Proteobacteria;c__Gammaproteobacteria;o__Enterobacterales;f__Enterobacteriaceae;g__Enterobacter;s__	ANI	topological placement and ANI have incongruent species assignments	GCF_001875655.1, s__Enterobacter hormaechei, 95.0, 95.14, 0.85; GCF_011078175.1, s__Enterobacter cloacae_Q, 95.0, 95.09, 0.88; GCF_013375935.1, s__Enterobacter cloacae_O, 95.0, 91.45, 0.82; GCF_900324475.1, s__Enterobacter bugandensis, 95.0, 89.21, 0.79; GCF_003594915.1, s__Enterobacter chuandaensis, 95.0, 88.97, 0.81; GCF_001521715.1, s__Enterobacter asburiae, 96.8818, 88.72, 0.76; GCF_011754535…	96.78	11	N/A	N/A
GCA_000958205.1_ASM95820v1_genomic	d__Bacteria;p__Proteobacteria;c__Gammaproteobacteria;o__Enterobacterales;f__Enterobacteriaceae;g__Enterobacter;s__Enterobacter cloacae	GCF_000025565.1	95	d__Bacteria;p__Proteobacteria;c__Gammaproteobacteria;o__Enterobacterales;f__Enterobacteriaceae;g__Enterobacter;s__Enterobacter cloacae	98.56	0.86	GCF_000025565.1	95	d__Bacteria;p__Proteobacteria;c__Gammaproteobacteria;o__Enterobacterales;f__Enterobacteriaceae;g__Enterobacter;s__Enterobacter cloacae	98.56	0.86	d__Bacteria;p__Proteobacteria;c__Gammaproteobacteria;o__Enterobacterales;f__Enterobacteriaceae;g__Enterobacter;s__	taxonomic classification defined by topology and ANI	topological placement and ANI have congruent species assignments	GCF_002939185.1, s__Enterobacter sichuanensis, 95.0, 89.34, 0.84; GCF_001022965.1, s__Enterobacter cloacae_L, 95.0, 89.2, 0.82; GCF_001729805.1, s__Enterobacter roggenkampii, 95.0, 89.03, 0.79; GCF_001521715.1, s__Enterobacter asburiae, 96.8818, 89.02, 0.8; GCF_007035645.1, s__Enterobacter asburiae_B, 96.8818, 89.02, 0.82; GCF_004402045.1, s__Enterobacter nimipressuralis_A, 95.0, 88.97, 0.85; GCF…	97.6	11	N/A	N/A
GCA_000958225.1_ASM95822v1_genomic	d__Bacteria;p__Proteobacteria;c__Gammaproteobacteria;o__Enterobacterales;f__Enterobacteriaceae;g__Enterobacter;s__Enterobacter hormaechei_A	GCF_001729745.1	95	d__Bacteria;p__Proteobacteria;c__Gammaproteobacteria;o__Enterobacterales;f__Enterobacteriaceae;g__Enterobacter;s__Enterobacter hormaechei_A	95.87	0.88	N/A	N/A	N/A	N/A	N/A	d__Bacteria;p__Proteobacteria;c__Gammaproteobacteria;o__Enterobacterales;f__Enterobacteriaceae;g__Enterobacter;s__	ANI	topological placement and ANI have incongruent species assignments	GCF_001729745.1, s__Enterobacter hormaechei_A, 95.0, 95.87, 0.88; GCF_011078175.1, s__Enterobacter cloacae_Q, 95.0, 94.96, 0.89; GCF_001875655.1, s__Enterobacter hormaechei, 95.0, 94.82, 0.83; GCF_900322725.1, s__Enterobacter quasihormaechei, 95.0, 93.83, 0.85; GCF_013375935.1, s__Enterobacter cloacae_O, 95.0, 91.4, 0.83; GCF_900324475.1, s__Enterobacter bugandensis, 95.0, 89.12, 0.8; GCF_0035949…	95.95	11	N/A	N/A
GCA_000958245.1_ASM95824v1_genomic	d__Bacteria;p__Proteobacteria;c__Gammaproteobacteria;o__Enterobacterales;f__Enterobacteriaceae;g__Enterobacter;s__Enterobacter hormaechei_A	GCF_001729745.1	95	d__Bacteria;p__Proteobacteria;c__Gammaproteobacteria;o__Enterobacterales;f__Enterobacteriaceae;g__Enterobacter;s__Enterobacter hormaechei_A	95.81	0.89	N/A	N/A	N/A	N/A	N/A	d__Bacteria;p__Proteobacteria;c__Gammaproteobacteria;o__Enterobacterales;f__Enterobacteriaceae;g__Enterobacter;s__	ANI	topological placement and ANI have incongruent species assignments	GCF_001729745.1, s__Enterobacter hormaechei_A, 95.0, 95.81, 0.89; GCF_011078175.1, s__Enterobacter cloacae_Q, 95.0, 94.88, 0.89; GCF_001875655.1, s__Enterobacter hormaechei, 95.0, 94.78, 0.85; GCF_900322725.1, s__Enterobacter quasihormaechei, 95.0, 93.61, 0.86; GCF_013375935.1, s__Enterobacter cloacae_O, 95.0, 91.37, 0.84; GCF_900324475.1, s__Enterobacter bugandensis, 95.0, 89.08, 0.81; GCF_00359…	96.78	11	N/A	N/A
GCA_000958265.1_ASM95826v1_genomic	d__Bacteria;p__Proteobacteria;c__Gammaproteobacteria;o__Enterobacterales;f__Enterobacteriaceae;g__Enterobacter;s__Enterobacter chengduensis	GCF_001984825.2	95	d__Bacteria;p__Proteobacteria;c__Gammaproteobacteria;o__Enterobacterales;f__Enterobacteriaceae;g__Enterobacter;s__Enterobacter chengduensis	95.57	0.84	GCF_001984825.2	95	d__Bacteria;p__Proteobacteria;c__Gammaproteobacteria;o__Enterobacterales;f__Enterobacteriaceae;g__Enterobacter;s__Enterobacter chengduensis	95.57	0.84	d__Bacteria;p__Proteobacteria;c__Gammaproteobacteria;o__Enterobacterales;f__Enterobacteriaceae;g__Enterobacter;s__	taxonomic classification defined by topology and ANI	topological placement and ANI have congruent species assignments	GCF_003634515.1, s__Enterobacter asburiae_A, 96.0274, 93.39, 0.83; GCF_007035645.1, s__Enterobacter asburiae_B, 96.8818, 93.36, 0.84; GCF_001521715.1, s__Enterobacter asburiae, 96.8818, 93.33, 0.81; GCF_009755685.1, s__Enterobacter sp000568095, 95.0476, 93.31, 0.85; GCF_002208095.1, s__Enterobacter cloacae_M, 96.7528, 93.22, 0.84; GCF_008364625.1, s__Enterobacter dykesii, 96.5795, 93.22, 0.87; GC…	97.58	11	N/A	N/A
GCA_000958285.1_ASM95828v1_genomic	d__Bacteria;p__Proteobacteria;c__Gammaproteobacteria;o__Enterobacterales;f__Enterobacteriaceae;g__Enterobacter;s__Enterobacter chengduensis	GCF_001984825.2	95	d__Bacteria;p__Proteobacteria;c__Gammaproteobacteria;o__Enterobacterales;f__Enterobacteriaceae;g__Enterobacter;s__Enterobacter chengduensis	95.6	0.84	GCF_001984825.2	95	d__Bacteria;p__Proteobacteria;c__Gammaproteobacteria;o__Enterobacterales;f__Enterobacteriaceae;g__Enterobacter;s__Enterobacter chengduensis	95.6	0.84	d__Bacteria;p__Proteobacteria;c__Gammaproteobacteria;o__Enterobacterales;f__Enterobacteriaceae;g__Enterobacter;s__	taxonomic classification defined by topology and ANI	topological placement and ANI have congruent species assignments	GCF_003634515.1, s__Enterobacter asburiae_A, 96.0274, 93.38, 0.82; GCF_001521715.1, s__Enterobacter asburiae, 96.8818, 93.37, 0.81; GCF_009755685.1, s__Enterobacter sp000568095, 95.0476, 93.33, 0.84; GCF_007035645.1, s__Enterobacter asburiae_B, 96.8818, 93.3, 0.83; GCF_002208095.1, s__Enterobacter cloacae_M, 96.7528, 93.23, 0.84; GCF_008364625.1, s__Enterobacter dykesii, 96.5795, 93.22, 0.87; GCF…	97.58	11	N/A	N/A
GCA_000958325.1_ASM95832v1_genomic	d__Bacteria;p__Proteobacteria;c__Gammaproteobacteria;o__Enterobacterales;f__Enterobacteriaceae;g__Enterobacter;s__Enterobacter hormaechei_A	GCF_001729745.1	95	d__Bacteria;p__Proteobacteria;c__Gammaproteobacteria;o__Enterobacterales;f__Enterobacteriaceae;g__Enterobacter;s__Enterobacter hormaechei_A	95.9	0.88	GCF_900322725.1	95	d__Bacteria;p__Proteobacteria;c__Gammaproteobacteria;o__Enterobacterales;f__Enterobacteriaceae;g__Enterobacter;s__Enterobacter quasihormaechei	93.35	0.8	d__Bacteria;p__Proteobacteria;c__Gammaproteobacteria;o__Enterobacterales;f__Enterobacteriaceae;g__Enterobacter;s__	ANI	topological placement and ANI have incongruent species assignments	GCF_011078175.1, s__Enterobacter cloacae_Q, 95.0, 95.15, 0.89; GCF_001875655.1, s__Enterobacter hormaechei, 95.0, 95.12, 0.86; GCF_013375935.1, s__Enterobacter cloacae_O, 95.0, 91.43, 0.82; GCF_900324475.1, s__Enterobacter bugandensis, 95.0, 89.1, 0.81; GCF_003594915.1, s__Enterobacter chuandaensis, 95.0, 88.9, 0.83; GCF_011754535.1, s__Enterobacter cloacae_N, 95.0, 88.7, 0.77; GCF_001521715.1, s…	95.95	11	N/A	N/A
GCA_000958345.1_ASM95834v1_genomic	d__Bacteria;p__Proteobacteria;c__Gammaproteobacteria;o__Enterobacterales;f__Enterobacteriaceae;g__Enterobacter;s__Enterobacter hormaechei_A	GCF_001729745.1	95	d__Bacteria;p__Proteobacteria;c__Gammaproteobacteria;o__Enterobacterales;f__Enterobacteriaceae;g__Enterobacter;s__Enterobacter hormaechei_A	95.81	0.89	GCF_900322725.1	95	d__Bacteria;p__Proteobacteria;c__Gammaproteobacteria;o__Enterobacterales;f__Enterobacteriaceae;g__Enterobacter;s__Enterobacter quasihormaechei	93.4	0.81	d__Bacteria;p__Proteobacteria;c__Gammaproteobacteria;o__Enterobacterales;f__Enterobacteriaceae;g__Enterobacter;s__	ANI	topological placement and ANI have incongruent species assignments	GCF_011078175.1, s__Enterobacter cloacae_Q, 95.0, 95.13, 0.88; GCF_001875655.1, s__Enterobacter hormaechei, 95.0, 95.09, 0.86; GCF_013375935.1, s__Enterobacter cloacae_O, 95.0, 91.4, 0.82; GCF_900324475.1, s__Enterobacter bugandensis, 95.0, 89.07, 0.81; GCF_003594915.1, s__Enterobacter chuandaensis, 95.0, 88.91, 0.82; GCF_011754535.1, s__Enterobacter cloacae_N, 95.0, 88.7, 0.77; GCF_001521715.1, …	95.95	11	N/A	N/A
GCA_000958365.1_ASM95836v1_genomic	d__Bacteria;p__Proteobacteria;c__Gammaproteobacteria;o__Enterobacterales;f__Enterobacteriaceae;g__Enterobacter;s__Enterobacter hormaechei_A	GCF_001729745.1	95	d__Bacteria;p__Proteobacteria;c__Gammaproteobacteria;o__Enterobacterales;f__Enterobacteriaceae;g__Enterobacter;s__Enterobacter hormaechei_A	95.89	0.89	N/A	N/A	N/A	N/A	N/A	d__Bacteria;p__Proteobacteria;c__Gammaproteobacteria;o__Enterobacterales;f__Enterobacteriaceae;g__Enterobacter;s__	ANI	topological placement and ANI have incongruent species assignments	GCF_001729745.1, s__Enterobacter hormaechei_A, 95.0, 95.89, 0.89; GCF_011078175.1, s__Enterobacter cloacae_Q, 95.0, 94.96, 0.87; GCF_001875655.1, s__Enterobacter hormaechei, 95.0, 94.81, 0.9; GCF_900322725.1, s__Enterobacter quasihormaechei, 95.0, 93.64, 0.88; GCF_013375935.1, s__Enterobacter cloacae_O, 95.0, 91.36, 0.87; GCF_900324475.1, s__Enterobacter bugandensis, 95.0, 89.01, 0.83; GCF_003594…	96.78	11	N/A	N/A
GCA_000958385.1_ASM95838v1_genomic	d__Bacteria;p__Proteobacteria;c__Gammaproteobacteria;o__Enterobacterales;f__Enterobacteriaceae;g__Enterobacter;s__Enterobacter hormaechei_A	GCF_001729745.1	95	d__Bacteria;p__Proteobacteria;c__Gammaproteobacteria;o__Enterobacterales;f__Enterobacteriaceae;g__Enterobacter;s__Enterobacter hormaechei_A	95.89	0.88	GCF_900322725.1	95	d__Bacteria;p__Proteobacteria;c__Gammaproteobacteria;o__Enterobacterales;f__Enterobacteriaceae;g__Enterobacter;s__Enterobacter quasihormaechei	93.43	0.79	d__Bacteria;p__Proteobacteria;c__Gammaproteobacteria;o__Enterobacterales;f__Enterobacteriaceae;g__Enterobacter;s__	ANI	topological placement and ANI have incongruent species assignments	GCF_001875655.1, s__Enterobacter hormaechei, 95.0, 95.12, 0.86; GCF_011078175.1, s__Enterobacter cloacae_Q, 95.0, 95.11, 0.88; GCF_013375935.1, s__Enterobacter cloacae_O, 95.0, 91.41, 0.81; GCF_900324475.1, s__Enterobacter bugandensis, 95.0, 89.11, 0.81; GCF_003594915.1, s__Enterobacter chuandaensis, 95.0, 88.87, 0.83; GCF_011754535.1, s__Enterobacter cloacae_N, 95.0, 88.71, 0.77; GCF_001521715.1…	95.14	11	N/A	N/A
GCA_000958405.1_ASM95840v1_genomic	d__Bacteria;p__Proteobacteria;c__Gammaproteobacteria;o__Enterobacterales;f__Enterobacteriaceae;g__Enterobacter;s__Enterobacter hormaechei_A	GCF_001729745.1	95	d__Bacteria;p__Proteobacteria;c__Gammaproteobacteria;o__Enterobacterales;f__Enterobacteriaceae;g__Enterobacter;s__Enterobacter hormaechei_A	99.08	0.96	GCF_001729745.1	95	d__Bacteria;p__Proteobacteria;c__Gammaproteobacteria;o__Enterobacterales;f__Enterobacteriaceae;g__Enterobacter;s__Enterobacter hormaechei_A	99.08	0.96	d__Bacteria;p__Proteobacteria;c__Gammaproteobacteria;o__Enterobacterales;f__Enterobacteriaceae;g__Enterobacter;s__	taxonomic classification defined by topology and ANI	topological placement and ANI have congruent species assignments	GCF_001875655.1, s__Enterobacter hormaechei, 95.0, 94.43, 0.91; GCF_011078175.1, s__Enterobacter cloacae_Q, 95.0, 94.3, 0.88; GCF_900322725.1, s__Enterobacter quasihormaechei, 95.0, 93.72, 0.9; GCF_013375935.1, s__Enterobacter cloacae_O, 95.0, 91.47, 0.9; GCF_900324475.1, s__Enterobacter bugandensis, 95.0, 88.93, 0.86; GCF_003594915.1, s__Enterobacter chuandaensis, 95.0, 88.7, 0.85; GCF_011754535…	97.62	11	N/A	N/A
GCA_000958425.1_ASM95842v1_genomic	d__Bacteria;p__Proteobacteria;c__Gammaproteobacteria;o__Enterobacterales;f__Enterobacteriaceae;g__Enterobacter;s__Enterobacter roggenkampii	GCF_001729805.1	95	d__Bacteria;p__Proteobacteria;c__Gammaproteobacteria;o__Enterobacterales;f__Enterobacteriaceae;g__Enterobacter;s__Enterobacter roggenkampii	98.5	0.88	GCF_001729805.1	95	d__Bacteria;p__Proteobacteria;c__Gammaproteobacteria;o__Enterobacterales;f__Enterobacteriaceae;g__Enterobacter;s__Enterobacter roggenkampii	98.5	0.88	d__Bacteria;p__Proteobacteria;c__Gammaproteobacteria;o__Enterobacterales;f__Enterobacteriaceae;g__Enterobacter;s__	taxonomic classification defined by topology and ANI	topological placement and ANI have congruent species assignments	GCF_008364555.1, s__Enterobacter vonholyi, 95.0, 94.35, 0.9; GCF_009755685.1, s__Enterobacter sp000568095, 95.0476, 94.25, 0.87; GCF_008364625.1, s__Enterobacter dykesii, 96.5795, 93.43, 0.89; GCF_007035645.1, s__Enterobacter asburiae_B, 96.8818, 93.39, 0.87; GCF_002208095.1, s__Enterobacter cloacae_M, 96.7528, 93.35, 0.86; GCF_001521715.1, s__Enterobacter asburiae, 96.8818, 93.32, 0.82; GCF_0036…	96.72	11	N/A	N/A
GCA_000958665.1_ASM95866v1_genomic	d__Bacteria;p__Proteobacteria;c__Gammaproteobacteria;o__Enterobacterales;f__Enterobacteriaceae;g__Enterobacter;s__Enterobacter hormaechei_A	GCF_001729745.1	95	d__Bacteria;p__Proteobacteria;c__Gammaproteobacteria;o__Enterobacterales;f__Enterobacteriaceae;g__Enterobacter;s__Enterobacter hormaechei_A	95.88	0.88	N/A	N/A	N/A	N/A	N/A	d__Bacteria;p__Proteobacteria;c__Gammaproteobacteria;o__Enterobacterales;f__Enterobacteriaceae;g__Enterobacter;s__	ANI	topological placement and ANI have incongruent species assignments	GCF_001729745.1, s__Enterobacter hormaechei_A, 95.0, 95.88, 0.88; GCF_011078175.1, s__Enterobacter cloacae_Q, 95.0, 94.9, 0.88; GCF_001875655.1, s__Enterobacter hormaechei, 95.0, 94.8, 0.85; GCF_900322725.1, s__Enterobacter quasihormaechei, 95.0, 93.62, 0.86; GCF_013375935.1, s__Enterobacter cloacae_O, 95.0, 91.42, 0.83; GCF_900324475.1, s__Enterobacter bugandensis, 95.0, 89.12, 0.81; GCF_0035949…	96.78	11	N/A	N/A
GCA_000958695.1_ASM95869v1_genomic	d__Bacteria;p__Proteobacteria;c__Gammaproteobacteria;o__Enterobacterales;f__Enterobacteriaceae;g__Enterobacter;s__Enterobacter hormaechei_A	GCF_001729745.1	95	d__Bacteria;p__Proteobacteria;c__Gammaproteobacteria;o__Enterobacterales;f__Enterobacteriaceae;g__Enterobacter;s__Enterobacter hormaechei_A	95.86	0.88	N/A	N/A	N/A	N/A	N/A	d__Bacteria;p__Proteobacteria;c__Gammaproteobacteria;o__Enterobacterales;f__Enterobacteriaceae;g__Enterobacter;s__	ANI	topological placement and ANI have incongruent species assignments	GCF_001729745.1, s__Enterobacter hormaechei_A, 95.0, 95.86, 0.88; GCF_011078175.1, s__Enterobacter cloacae_Q, 95.0, 94.9, 0.88; GCF_001875655.1, s__Enterobacter hormaechei, 95.0, 94.83, 0.86; GCF_900322725.1, s__Enterobacter quasihormaechei, 95.0, 93.62, 0.86; GCF_013375935.1, s__Enterobacter cloacae_O, 95.0, 91.38, 0.85; GCF_900324475.1, s__Enterobacter bugandensis, 95.0, 89.13, 0.81; GCF_003594…	95.95	11	N/A	N/A
GCA_000958725.1_ASM95872v1_genomic	d__Bacteria;p__Proteobacteria;c__Gammaproteobacteria;o__Enterobacterales;f__Enterobacteriaceae;g__Enterobacter;s__Enterobacter hormaechei_A	GCF_001729745.1	95	d__Bacteria;p__Proteobacteria;c__Gammaproteobacteria;o__Enterobacterales;f__Enterobacteriaceae;g__Enterobacter;s__Enterobacter hormaechei_A	95.92	0.87	N/A	N/A	N/A	N/A	N/A	d__Bacteria;p__Proteobacteria;c__Gammaproteobacteria;o__Enterobacterales;f__Enterobacteriaceae;g__Enterobacter;s__	ANI	topological placement and ANI have incongruent species assignments	GCF_001729745.1, s__Enterobacter hormaechei_A, 95.0, 95.92, 0.87; GCF_011078175.1, s__Enterobacter cloacae_Q, 95.0, 94.87, 0.87; GCF_001875655.1, s__Enterobacter hormaechei, 95.0, 94.8, 0.86; GCF_900322725.1, s__Enterobacter quasihormaechei, 95.0, 93.61, 0.87; GCF_013375935.1, s__Enterobacter cloacae_O, 95.0, 91.39, 0.85; GCF_900324475.1, s__Enterobacter bugandensis, 95.0, 89.16, 0.8; GCF_0035949…	96.19	11	N/A	N/A
GCA_000958735.1_ASM95873v1_genomic	d__Bacteria;p__Proteobacteria;c__Gammaproteobacteria;o__Enterobacterales;f__Enterobacteriaceae;g__Enterobacter;s__Enterobacter cloacae_M	GCF_002208095.1	96.7528	d__Bacteria;p__Proteobacteria;c__Gammaproteobacteria;o__Enterobacterales;f__Enterobacteriaceae;g__Enterobacter;s__Enterobacter cloacae_M	98.02	0.89	GCF_002208095.1	96.7528	d__Bacteria;p__Proteobacteria;c__Gammaproteobacteria;o__Enterobacterales;f__Enterobacteriaceae;g__Enterobacter;s__Enterobacter cloacae_M	98.02	0.89	d__Bacteria;p__Proteobacteria;c__Gammaproteobacteria;o__Enterobacterales;f__Enterobacteriaceae;g__Enterobacter;s__	taxonomic classification defined by topology and ANI	topological placement and ANI have congruent species assignments	GCF_007035645.1, s__Enterobacter asburiae_B, 96.8818, 96.67, 0.88; GCF_001521715.1, s__Enterobacter asburiae, 96.8818, 96.66, 0.84; GCF_008364625.1, s__Enterobacter dykesii, 96.5795, 96.26, 0.91; GCF_003634515.1, s__Enterobacter asburiae_A, 96.0274, 95.43, 0.83; GCF_000493015.1, s__Enterobacter sp000493015, 95.7595, 94.99, 0.86; GCF_008080435.1, s__Enterobacter asburiae_C, 95.5575, 94.8, 0.83; GC…	97.56	11	N/A	N/A
GCA_000958745.1_ASM95874v1_genomic	d__Bacteria;p__Proteobacteria;c__Gammaproteobacteria;o__Enterobacterales;f__Enterobacteriaceae;g__Enterobacter;s__Enterobacter hormaechei_A	GCF_001729745.1	95	d__Bacteria;p__Proteobacteria;c__Gammaproteobacteria;o__Enterobacterales;f__Enterobacteriaceae;g__Enterobacter;s__Enterobacter hormaechei_A	95.87	0.88	N/A	N/A	N/A	N/A	N/A	d__Bacteria;p__Proteobacteria;c__Gammaproteobacteria;o__Enterobacterales;f__Enterobacteriaceae;g__Enterobacter;s__	ANI	topological placement and ANI have incongruent species assignments	GCF_001729745.1, s__Enterobacter hormaechei_A, 95.0, 95.87, 0.88; GCF_011078175.1, s__Enterobacter cloacae_Q, 95.0, 94.89, 0.89; GCF_001875655.1, s__Enterobacter hormaechei, 95.0, 94.82, 0.85; GCF_900322725.1, s__Enterobacter quasihormaechei, 95.0, 93.63, 0.85; GCF_013375935.1, s__Enterobacter cloacae_O, 95.0, 91.49, 0.84; GCF_900324475.1, s__Enterobacter bugandensis, 95.0, 89.16, 0.8; GCF_003594…	96.78	11	N/A	N/A
GCA_000958805.1_ASM95880v1_genomic	d__Bacteria;p__Proteobacteria;c__Gammaproteobacteria;o__Enterobacterales;f__Enterobacteriaceae;g__Enterobacter;s__Enterobacter hormaechei_A	GCF_001729745.1	95	d__Bacteria;p__Proteobacteria;c__Gammaproteobacteria;o__Enterobacterales;f__Enterobacteriaceae;g__Enterobacter;s__Enterobacter hormaechei_A	98.98	0.89	GCF_001729745.1	95	d__Bacteria;p__Proteobacteria;c__Gammaproteobacteria;o__Enterobacterales;f__Enterobacteriaceae;g__Enterobacter;s__Enterobacter hormaechei_A	98.98	0.89	d__Bacteria;p__Proteobacteria;c__Gammaproteobacteria;o__Enterobacterales;f__Enterobacteriaceae;g__Enterobacter;s__	taxonomic classification defined by topology and ANI	topological placement and ANI have congruent species assignments	GCF_001875655.1, s__Enterobacter hormaechei, 95.0, 94.39, 0.86; GCF_011078175.1, s__Enterobacter cloacae_Q, 95.0, 94.22, 0.88; GCF_900322725.1, s__Enterobacter quasihormaechei, 95.0, 93.79, 0.85; GCF_013375935.1, s__Enterobacter cloacae_O, 95.0, 91.42, 0.84; GCF_900324475.1, s__Enterobacter bugandensis, 95.0, 88.89, 0.8; GCF_003594915.1, s__Enterobacter chuandaensis, 95.0, 88.71, 0.81; GCF_011754…	97.62	11	N/A	N/A
GCA_000958815.1_ASM95881v1_genomic	d__Bacteria;p__Proteobacteria;c__Gammaproteobacteria;o__Enterobacterales;f__Enterobacteriaceae;g__Enterobacter;s__Enterobacter hormaechei_A	GCF_001729745.1	95	d__Bacteria;p__Proteobacteria;c__Gammaproteobacteria;o__Enterobacterales;f__Enterobacteriaceae;g__Enterobacter;s__Enterobacter hormaechei_A	95.91	0.86	N/A	N/A	N/A	N/A	N/A	d__Bacteria;p__Proteobacteria;c__Gammaproteobacteria;o__Enterobacterales;f__Enterobacteriaceae;g__Enterobacter;s__	ANI	topological placement and ANI have incongruent species assignments	GCF_001729745.1, s__Enterobacter hormaechei_A, 95.0, 95.91, 0.86; GCF_011078175.1, s__Enterobacter cloacae_Q, 95.0, 94.89, 0.87; GCF_001875655.1, s__Enterobacter hormaechei, 95.0, 94.75, 0.85; GCF_900322725.1, s__Enterobacter quasihormaechei, 95.0, 93.54, 0.85; GCF_013375935.1, s__Enterobacter cloacae_O, 95.0, 91.41, 0.84; GCF_900324475.1, s__Enterobacter bugandensis, 95.0, 89.06, 0.78; GCF_00359…	90.93	11	N/A	N/A
GCA_000958825.1_ASM95882v1_genomic	d__Bacteria;p__Proteobacteria;c__Gammaproteobacteria;o__Enterobacterales;f__Enterobacteriaceae;g__Enterobacter;s__Enterobacter hormaechei_A	GCF_001729745.1	95	d__Bacteria;p__Proteobacteria;c__Gammaproteobacteria;o__Enterobacterales;f__Enterobacteriaceae;g__Enterobacter;s__Enterobacter hormaechei_A	95.9	0.87	N/A	N/A	N/A	N/A	N/A	d__Bacteria;p__Proteobacteria;c__Gammaproteobacteria;o__Enterobacterales;f__Enterobacteriaceae;g__Enterobacter;s__	ANI	topological placement and ANI have incongruent species assignments	GCF_001729745.1, s__Enterobacter hormaechei_A, 95.0, 95.9, 0.87; GCF_011078175.1, s__Enterobacter cloacae_Q, 95.0, 94.89, 0.88; GCF_001875655.1, s__Enterobacter hormaechei, 95.0, 94.82, 0.85; GCF_900322725.1, s__Enterobacter quasihormaechei, 95.0, 93.55, 0.87; GCF_013375935.1, s__Enterobacter cloacae_O, 95.0, 91.4, 0.85; GCF_900324475.1, s__Enterobacter bugandensis, 95.0, 89.11, 0.8; GCF_00359491…	95.67	11	N/A	N/A
GCA_000958885.1_ASM95888v1_genomic	d__Bacteria;p__Proteobacteria;c__Gammaproteobacteria;o__Enterobacterales;f__Enterobacteriaceae;g__Enterobacter;s__Enterobacter bugandensis	GCF_900324475.1	95	d__Bacteria;p__Proteobacteria;c__Gammaproteobacteria;o__Enterobacterales;f__Enterobacteriaceae;g__Enterobacter;s__Enterobacter bugandensis	98.26	0.93	GCF_900324475.1	95	d__Bacteria;p__Proteobacteria;c__Gammaproteobacteria;o__Enterobacterales;f__Enterobacteriaceae;g__Enterobacter;s__Enterobacter bugandensis	98.26	0.93	d__Bacteria;p__Proteobacteria;c__Gammaproteobacteria;o__Enterobacterales;f__Enterobacteriaceae;g__Enterobacter;s__	taxonomic classification defined by topology and ANI	topological placement and ANI have congruent species assignments	GCF_011754535.1, s__Enterobacter cloacae_N, 95.0, 94.17, 0.91; GCF_003594915.1, s__Enterobacter chuandaensis, 95.0, 93.81, 0.88; GCF_001521715.1, s__Enterobacter asburiae, 96.8818, 91.88, 0.85; GCF_003634515.1, s__Enterobacter asburiae_A, 96.0274, 91.82, 0.88; GCF_007035645.1, s__Enterobacter asburiae_B, 96.8818, 91.82, 0.86; GCF_001729805.1, s__Enterobacter roggenkampii, 95.0, 91.79, 0.88; GCF_0…	97.62	11	N/A	N/A
GCA_000958925.1_ASM95892v1_genomic	d__Bacteria;p__Proteobacteria;c__Gammaproteobacteria;o__Enterobacterales;f__Enterobacteriaceae;g__Enterobacter;s__Enterobacter hormaechei_A	GCF_001729745.1	95	d__Bacteria;p__Proteobacteria;c__Gammaproteobacteria;o__Enterobacterales;f__Enterobacteriaceae;g__Enterobacter;s__Enterobacter hormaechei_A	95.9	0.88	N/A	N/A	N/A	N/A	N/A	d__Bacteria;p__Proteobacteria;c__Gammaproteobacteria;o__Enterobacterales;f__Enterobacteriaceae;g__Enterobacter;s__	ANI	topological placement and ANI have incongruent species assignments	GCF_001729745.1, s__Enterobacter hormaechei_A, 95.0, 95.9, 0.88; GCF_011078175.1, s__Enterobacter cloacae_Q, 95.0, 94.9, 0.88; GCF_001875655.1, s__Enterobacter hormaechei, 95.0, 94.81, 0.85; GCF_900322725.1, s__Enterobacter quasihormaechei, 95.0, 93.61, 0.86; GCF_013375935.1, s__Enterobacter cloacae_O, 95.0, 91.43, 0.84; GCF_900324475.1, s__Enterobacter bugandensis, 95.0, 89.06, 0.81; GCF_0035949…	96.78	11	N/A	N/A
GCA_000965805.1_ASM96580v1_genomic	d__Bacteria;p__Proteobacteria;c__Gammaproteobacteria;o__Enterobacterales;f__Enterobacteriaceae;g__Enterobacter;s__Enterobacter hormaechei_A	GCF_001729745.1	95	d__Bacteria;p__Proteobacteria;c__Gammaproteobacteria;o__Enterobacterales;f__Enterobacteriaceae;g__Enterobacter;s__Enterobacter hormaechei_A	95.94	0.87	N/A	N/A	N/A	N/A	N/A	d__Bacteria;p__Proteobacteria;c__Gammaproteobacteria;o__Enterobacterales;f__Enterobacteriaceae;g__Enterobacter;s__	ANI	topological placement and ANI have incongruent species assignments	GCF_001729745.1, s__Enterobacter hormaechei_A, 95.0, 95.94, 0.87; GCF_011078175.1, s__Enterobacter cloacae_Q, 95.0, 94.87, 0.88; GCF_001875655.1, s__Enterobacter hormaechei, 95.0, 94.84, 0.86; GCF_900322725.1, s__Enterobacter quasihormaechei, 95.0, 93.53, 0.86; GCF_013375935.1, s__Enterobacter cloacae_O, 95.0, 91.32, 0.83; GCF_900324475.1, s__Enterobacter bugandensis, 95.0, 89.17, 0.8; GCF_003594…	96.78	11	N/A	N/A
GCA_000965815.1_ASM96581v1_genomic	d__Bacteria;p__Proteobacteria;c__Gammaproteobacteria;o__Enterobacterales;f__Enterobacteriaceae;g__Enterobacter;s__Enterobacter hormaechei_A	GCF_001729745.1	95	d__Bacteria;p__Proteobacteria;c__Gammaproteobacteria;o__Enterobacterales;f__Enterobacteriaceae;g__Enterobacter;s__Enterobacter hormaechei_A	95.91	0.89	GCF_900322725.1	95	d__Bacteria;p__Proteobacteria;c__Gammaproteobacteria;o__Enterobacterales;f__Enterobacteriaceae;g__Enterobacter;s__Enterobacter quasihormaechei	93.37	0.88	d__Bacteria;p__Proteobacteria;c__Gammaproteobacteria;o__Enterobacterales;f__Enterobacteriaceae;g__Enterobacter;s__	ANI	topological placement and ANI have incongruent species assignments	GCF_001875655.1, s__Enterobacter hormaechei, 95.0, 95.02, 0.89; GCF_011078175.1, s__Enterobacter cloacae_Q, 95.0, 95.02, 0.89; GCF_013375935.1, s__Enterobacter cloacae_O, 95.0, 91.38, 0.86; GCF_900324475.1, s__Enterobacter bugandensis, 95.0, 89.01, 0.83; GCF_003594915.1, s__Enterobacter chuandaensis, 95.0, 88.88, 0.82; GCF_011754535.1, s__Enterobacter cloacae_N, 95.0, 88.74, 0.81; GCF_000493015.1…	96.78	11	N/A	N/A
GCA_000965825.1_ASM96582v1_genomic	d__Bacteria;p__Proteobacteria;c__Gammaproteobacteria;o__Enterobacterales;f__Enterobacteriaceae;g__Enterobacter;s__Enterobacter asburiae_B	GCF_007035645.1	96.8818	d__Bacteria;p__Proteobacteria;c__Gammaproteobacteria;o__Enterobacterales;f__Enterobacteriaceae;g__Enterobacter;s__Enterobacter asburiae_B	98.18	0.9	GCF_007035645.1	96.8818	d__Bacteria;p__Proteobacteria;c__Gammaproteobacteria;o__Enterobacterales;f__Enterobacteriaceae;g__Enterobacter;s__Enterobacter asburiae_B	98.18	0.9	d__Bacteria;p__Proteobacteria;c__Gammaproteobacteria;o__Enterobacterales;f__Enterobacteriaceae;g__Enterobacter;s__	taxonomic classification defined by topology and ANI	topological placement and ANI have congruent species assignments	GCF_001521715.1, s__Enterobacter asburiae, 96.8818, 96.77, 0.85; GCF_002208095.1, s__Enterobacter cloacae_M, 96.7528, 96.66, 0.89; GCF_008364625.1, s__Enterobacter dykesii, 96.5795, 96.58, 0.89; GCF_003634515.1, s__Enterobacter asburiae_A, 96.0274, 95.67, 0.87; GCF_000493015.1, s__Enterobacter sp000493015, 95.7595, 95.26, 0.85; GCF_008080435.1, s__Enterobacter asburiae_C, 95.5575, 95.07, 0.85; GC…	97.34	11	N/A	N/A
GCA_000965835.1_ASM96583v1_genomic	d__Bacteria;p__Proteobacteria;c__Gammaproteobacteria;o__Enterobacterales;f__Enterobacteriaceae;g__Enterobacter;s__Enterobacter roggenkampii	GCF_001729805.1	95	d__Bacteria;p__Proteobacteria;c__Gammaproteobacteria;o__Enterobacterales;f__Enterobacteriaceae;g__Enterobacter;s__Enterobacter roggenkampii	95.73	0.88	GCF_001729805.1	95	d__Bacteria;p__Proteobacteria;c__Gammaproteobacteria;o__Enterobacterales;f__Enterobacteriaceae;g__Enterobacter;s__Enterobacter roggenkampii	95.73	0.88	d__Bacteria;p__Proteobacteria;c__Gammaproteobacteria;o__Enterobacterales;f__Enterobacteriaceae;g__Enterobacter;s__	taxonomic classification defined by topology and ANI	topological placement and ANI have congruent species assignments	GCF_009755685.1, s__Enterobacter sp000568095, 95.0476, 95.0, 0.89; GCF_008364555.1, s__Enterobacter vonholyi, 95.0, 94.47, 0.91; GCF_008364625.1, s__Enterobacter dykesii, 96.5795, 93.48, 0.91; GCF_003634515.1, s__Enterobacter asburiae_A, 96.0274, 93.35, 0.86; GCF_001521715.1, s__Enterobacter asburiae, 96.8818, 93.32, 0.82; GCF_000493015.1, s__Enterobacter sp000493015, 95.7595, 93.29, 0.87; GCF_00…	97.56	11	N/A	N/A
GCA_000965895.1_ASM96589v1_genomic	d__Bacteria;p__Proteobacteria;c__Gammaproteobacteria;o__Enterobacterales;f__Enterobacteriaceae;g__Enterobacter;s__Enterobacter hormaechei_A	GCF_001729745.1	95	d__Bacteria;p__Proteobacteria;c__Gammaproteobacteria;o__Enterobacterales;f__Enterobacteriaceae;g__Enterobacter;s__Enterobacter hormaechei_A	95.86	0.89	GCF_900322725.1	95	d__Bacteria;p__Proteobacteria;c__Gammaproteobacteria;o__Enterobacterales;f__Enterobacteriaceae;g__Enterobacter;s__Enterobacter quasihormaechei	93.49	0.82	d__Bacteria;p__Proteobacteria;c__Gammaproteobacteria;o__Enterobacterales;f__Enterobacteriaceae;g__Enterobacter;s__	ANI	topological placement and ANI have incongruent species assignments	GCF_011078175.1, s__Enterobacter cloacae_Q, 95.0, 95.1, 0.89; GCF_001875655.1, s__Enterobacter hormaechei, 95.0, 95.1, 0.86; GCF_013375935.1, s__Enterobacter cloacae_O, 95.0, 91.4, 0.82; GCF_900324475.1, s__Enterobacter bugandensis, 95.0, 89.14, 0.81; GCF_003594915.1, s__Enterobacter chuandaensis, 95.0, 88.86, 0.83; GCF_011754535.1, s__Enterobacter cloacae_N, 95.0, 88.65, 0.78; GCF_001521715.1, s…	95.95	11	N/A	N/A
GCA_000965905.1_ASM96590v1_genomic	d__Bacteria;p__Proteobacteria;c__Gammaproteobacteria;o__Enterobacterales;f__Enterobacteriaceae;g__Enterobacter;s__Enterobacter hormaechei_A	GCF_001729745.1	95	d__Bacteria;p__Proteobacteria;c__Gammaproteobacteria;o__Enterobacterales;f__Enterobacteriaceae;g__Enterobacter;s__Enterobacter hormaechei_A	95.83	0.89	GCF_900322725.1	95	d__Bacteria;p__Proteobacteria;c__Gammaproteobacteria;o__Enterobacterales;f__Enterobacteriaceae;g__Enterobacter;s__Enterobacter quasihormaechei	93.44	0.85	d__Bacteria;p__Proteobacteria;c__Gammaproteobacteria;o__Enterobacterales;f__Enterobacteriaceae;g__Enterobacter;s__	ANI	topological placement and ANI have incongruent species assignments	GCF_001875655.1, s__Enterobacter hormaechei, 95.0, 95.15, 0.85; GCF_011078175.1, s__Enterobacter cloacae_Q, 95.0, 95.08, 0.89; GCF_013375935.1, s__Enterobacter cloacae_O, 95.0, 91.31, 0.83; GCF_900324475.1, s__Enterobacter bugandensis, 95.0, 88.99, 0.81; GCF_003594915.1, s__Enterobacter chuandaensis, 95.0, 88.81, 0.83; GCF_011754535.1, s__Enterobacter cloacae_N, 95.0, 88.66, 0.78; GCF_000211415.1…	96.76	11	N/A	N/A
GCA_000965925.1_ASM96592v1_genomic	d__Bacteria;p__Proteobacteria;c__Gammaproteobacteria;o__Enterobacterales;f__Enterobacteriaceae;g__Enterobacter;s__Enterobacter hormaechei_A	GCF_001729745.1	95	d__Bacteria;p__Proteobacteria;c__Gammaproteobacteria;o__Enterobacterales;f__Enterobacteriaceae;g__Enterobacter;s__Enterobacter hormaechei_A	95.86	0.89	GCF_900322725.1	95	d__Bacteria;p__Proteobacteria;c__Gammaproteobacteria;o__Enterobacterales;f__Enterobacteriaceae;g__Enterobacter;s__Enterobacter quasihormaechei	93.45	0.83	d__Bacteria;p__Proteobacteria;c__Gammaproteobacteria;o__Enterobacterales;f__Enterobacteriaceae;g__Enterobacter;s__	ANI	topological placement and ANI have incongruent species assignments	GCF_011078175.1, s__Enterobacter cloacae_Q, 95.0, 95.1, 0.89; GCF_001875655.1, s__Enterobacter hormaechei, 95.0, 95.08, 0.85; GCF_013375935.1, s__Enterobacter cloacae_O, 95.0, 91.42, 0.82; GCF_900324475.1, s__Enterobacter bugandensis, 95.0, 89.1, 0.81; GCF_003594915.1, s__Enterobacter chuandaensis, 95.0, 88.84, 0.83; GCF_011754535.1, s__Enterobacter cloacae_N, 95.0, 88.66, 0.77; GCF_001521715.1, …	96.78	11	N/A	N/A
GCA_000965975.1_ASM96597v1_genomic	d__Bacteria;p__Proteobacteria;c__Gammaproteobacteria;o__Enterobacterales;f__Enterobacteriaceae;g__Enterobacter;s__Enterobacter hormaechei_A	GCF_001729745.1	95	d__Bacteria;p__Proteobacteria;c__Gammaproteobacteria;o__Enterobacterales;f__Enterobacteriaceae;g__Enterobacter;s__Enterobacter hormaechei_A	95.86	0.89	GCF_900322725.1	95	d__Bacteria;p__Proteobacteria;c__Gammaproteobacteria;o__Enterobacterales;f__Enterobacteriaceae;g__Enterobacter;s__Enterobacter quasihormaechei	93.45	0.81	d__Bacteria;p__Proteobacteria;c__Gammaproteobacteria;o__Enterobacterales;f__Enterobacteriaceae;g__Enterobacter;s__	ANI	topological placement and ANI have incongruent species assignments	GCF_011078175.1, s__Enterobacter cloacae_Q, 95.0, 95.11, 0.89; GCF_001875655.1, s__Enterobacter hormaechei, 95.0, 95.09, 0.87; GCF_013375935.1, s__Enterobacter cloacae_O, 95.0, 91.4, 0.82; GCF_900324475.1, s__Enterobacter bugandensis, 95.0, 89.08, 0.82; GCF_003594915.1, s__Enterobacter chuandaensis, 95.0, 88.85, 0.83; GCF_011754535.1, s__Enterobacter cloacae_N, 95.0, 88.68, 0.78; GCF_001521715.1,…	95.95	11	N/A	N/A
GCA_000965985.1_ASM96598v1_genomic	d__Bacteria;p__Proteobacteria;c__Gammaproteobacteria;o__Enterobacterales;f__Enterobacteriaceae;g__Enterobacter;s__Enterobacter hormaechei_A	GCF_001729745.1	95	d__Bacteria;p__Proteobacteria;c__Gammaproteobacteria;o__Enterobacterales;f__Enterobacteriaceae;g__Enterobacter;s__Enterobacter hormaechei_A	95.85	0.89	GCF_900322725.1	95	d__Bacteria;p__Proteobacteria;c__Gammaproteobacteria;o__Enterobacterales;f__Enterobacteriaceae;g__Enterobacter;s__Enterobacter quasihormaechei	93.47	0.81	d__Bacteria;p__Proteobacteria;c__Gammaproteobacteria;o__Enterobacterales;f__Enterobacteriaceae;g__Enterobacter;s__	ANI	topological placement and ANI have incongruent species assignments	GCF_001875655.1, s__Enterobacter hormaechei, 95.0, 95.13, 0.87; GCF_011078175.1, s__Enterobacter cloacae_Q, 95.0, 95.11, 0.89; GCF_013375935.1, s__Enterobacter cloacae_O, 95.0, 91.41, 0.82; GCF_900324475.1, s__Enterobacter bugandensis, 95.0, 89.11, 0.82; GCF_003594915.1, s__Enterobacter chuandaensis, 95.0, 88.89, 0.83; GCF_011754535.1, s__Enterobacter cloacae_N, 95.0, 88.68, 0.77; GCF_001521715.1…	95.95	11	N/A	N/A
GCA_000966045.1_ASM96604v1_genomic	d__Bacteria;p__Proteobacteria;c__Gammaproteobacteria;o__Enterobacterales;f__Enterobacteriaceae;g__Enterobacter;s__Enterobacter hormaechei_A	GCF_001729745.1	95	d__Bacteria;p__Proteobacteria;c__Gammaproteobacteria;o__Enterobacterales;f__Enterobacteriaceae;g__Enterobacter;s__Enterobacter hormaechei_A	95.84	0.89	GCF_900322725.1	95	d__Bacteria;p__Proteobacteria;c__Gammaproteobacteria;o__Enterobacterales;f__Enterobacteriaceae;g__Enterobacter;s__Enterobacter quasihormaechei	93.44	0.8	d__Bacteria;p__Proteobacteria;c__Gammaproteobacteria;o__Enterobacterales;f__Enterobacteriaceae;g__Enterobacter;s__	ANI	topological placement and ANI have incongruent species assignments	GCF_001875655.1, s__Enterobacter hormaechei, 95.0, 95.13, 0.86; GCF_011078175.1, s__Enterobacter cloacae_Q, 95.0, 95.12, 0.89; GCF_013375935.1, s__Enterobacter cloacae_O, 95.0, 91.41, 0.82; GCF_900324475.1, s__Enterobacter bugandensis, 95.0, 89.09, 0.81; GCF_003594915.1, s__Enterobacter chuandaensis, 95.0, 88.89, 0.82; GCF_011754535.1, s__Enterobacter cloacae_N, 95.0, 88.67, 0.77; GCF_001521715.1…	95.95	11	N/A	N/A
GCA_000966055.1_ASM96605v1_genomic	d__Bacteria;p__Proteobacteria;c__Gammaproteobacteria;o__Enterobacterales;f__Enterobacteriaceae;g__Enterobacter;s__Enterobacter hormaechei_A	GCF_001729745.1	95	d__Bacteria;p__Proteobacteria;c__Gammaproteobacteria;o__Enterobacterales;f__Enterobacteriaceae;g__Enterobacter;s__Enterobacter hormaechei_A	95.86	0.89	GCF_900322725.1	95	d__Bacteria;p__Proteobacteria;c__Gammaproteobacteria;o__Enterobacterales;f__Enterobacteriaceae;g__Enterobacter;s__Enterobacter quasihormaechei	93.48	0.81	d__Bacteria;p__Proteobacteria;c__Gammaproteobacteria;o__Enterobacterales;f__Enterobacteriaceae;g__Enterobacter;s__	ANI	topological placement and ANI have incongruent species assignments	GCF_001875655.1, s__Enterobacter hormaechei, 95.0, 95.14, 0.87; GCF_011078175.1, s__Enterobacter cloacae_Q, 95.0, 95.12, 0.89; GCF_013375935.1, s__Enterobacter cloacae_O, 95.0, 91.43, 0.82; GCF_900324475.1, s__Enterobacter bugandensis, 95.0, 89.11, 0.81; GCF_003594915.1, s__Enterobacter chuandaensis, 95.0, 88.86, 0.82; GCF_011754535.1, s__Enterobacter cloacae_N, 95.0, 88.67, 0.77; GCF_001521715.1…	95.95	11	N/A	N/A
GCA_000966085.1_ASM96608v1_genomic	d__Bacteria;p__Proteobacteria;c__Gammaproteobacteria;o__Enterobacterales;f__Enterobacteriaceae;g__Enterobacter;s__Enterobacter hormaechei_A	GCF_001729745.1	95	d__Bacteria;p__Proteobacteria;c__Gammaproteobacteria;o__Enterobacterales;f__Enterobacteriaceae;g__Enterobacter;s__Enterobacter hormaechei_A	95.85	0.89	GCF_900322725.1	95	d__Bacteria;p__Proteobacteria;c__Gammaproteobacteria;o__Enterobacterales;f__Enterobacteriaceae;g__Enterobacter;s__Enterobacter quasihormaechei	93.42	0.81	d__Bacteria;p__Proteobacteria;c__Gammaproteobacteria;o__Enterobacterales;f__Enterobacteriaceae;g__Enterobacter;s__	ANI	topological placement and ANI have incongruent species assignments	GCF_001875655.1, s__Enterobacter hormaechei, 95.0, 95.15, 0.87; GCF_011078175.1, s__Enterobacter cloacae_Q, 95.0, 95.12, 0.89; GCF_013375935.1, s__Enterobacter cloacae_O, 95.0, 91.4, 0.82; GCF_900324475.1, s__Enterobacter bugandensis, 95.0, 89.07, 0.81; GCF_003594915.1, s__Enterobacter chuandaensis, 95.0, 88.85, 0.83; GCF_011754535.1, s__Enterobacter cloacae_N, 95.0, 88.69, 0.77; GCF_001521715.1,…	95.95	11	N/A	N/A
GCA_000966095.1_ASM96609v1_genomic	d__Bacteria;p__Proteobacteria;c__Gammaproteobacteria;o__Enterobacterales;f__Enterobacteriaceae;g__Enterobacter;s__Enterobacter cloacae	GCF_000025565.1	95	d__Bacteria;p__Proteobacteria;c__Gammaproteobacteria;o__Enterobacterales;f__Enterobacteriaceae;g__Enterobacter;s__Enterobacter cloacae	98.68	0.94	GCF_000025565.1	95	d__Bacteria;p__Proteobacteria;c__Gammaproteobacteria;o__Enterobacterales;f__Enterobacteriaceae;g__Enterobacter;s__Enterobacter cloacae	98.68	0.94	d__Bacteria;p__Proteobacteria;c__Gammaproteobacteria;o__Enterobacterales;f__Enterobacteriaceae;g__Enterobacter;s__	taxonomic classification defined by topology and ANI	topological placement and ANI have congruent species assignments	GCF_002939185.1, s__Enterobacter sichuanensis, 95.0, 89.34, 0.83; GCF_001022965.1, s__Enterobacter cloacae_L, 95.0, 89.3, 0.86; GCF_001521715.1, s__Enterobacter asburiae, 96.8818, 89.13, 0.79; GCF_004402045.1, s__Enterobacter nimipressuralis_A, 95.0, 89.1, 0.85; GCF_001729805.1, s__Enterobacter roggenkampii, 95.0, 89.04, 0.82; GCF_007035645.1, s__Enterobacter asburiae_B, 96.8818, 89.0, 0.81; GCF_…	97.6	11	N/A	N/A
GCA_000966125.1_ASM96612v1_genomic	d__Bacteria;p__Proteobacteria;c__Gammaproteobacteria;o__Enterobacterales;f__Enterobacteriaceae;g__Enterobacter;s__Enterobacter hormaechei_A	GCF_001729745.1	95	d__Bacteria;p__Proteobacteria;c__Gammaproteobacteria;o__Enterobacterales;f__Enterobacteriaceae;g__Enterobacter;s__Enterobacter hormaechei_A	95.83	0.89	GCF_900322725.1	95	d__Bacteria;p__Proteobacteria;c__Gammaproteobacteria;o__Enterobacterales;f__Enterobacteriaceae;g__Enterobacter;s__Enterobacter quasihormaechei	93.49	0.82	d__Bacteria;p__Proteobacteria;c__Gammaproteobacteria;o__Enterobacterales;f__Enterobacteriaceae;g__Enterobacter;s__	ANI	topological placement and ANI have incongruent species assignments	GCF_011078175.1, s__Enterobacter cloacae_Q, 95.0, 95.14, 0.88; GCF_001875655.1, s__Enterobacter hormaechei, 95.0, 95.08, 0.84; GCF_013375935.1, s__Enterobacter cloacae_O, 95.0, 91.36, 0.82; GCF_900324475.1, s__Enterobacter bugandensis, 95.0, 89.09, 0.81; GCF_003594915.1, s__Enterobacter chuandaensis, 95.0, 88.86, 0.83; GCF_011754535.1, s__Enterobacter cloacae_N, 95.0, 88.68, 0.77; GCF_001521715.1…	96.78	11	N/A	N/A
GCA_000966135.1_ASM96613v1_genomic	d__Bacteria;p__Proteobacteria;c__Gammaproteobacteria;o__Enterobacterales;f__Enterobacteriaceae;g__Enterobacter;s__Enterobacter hormaechei_A	GCF_001729745.1	95	d__Bacteria;p__Proteobacteria;c__Gammaproteobacteria;o__Enterobacterales;f__Enterobacteriaceae;g__Enterobacter;s__Enterobacter hormaechei_A	95.83	0.86	GCF_001729745.1	95	d__Bacteria;p__Proteobacteria;c__Gammaproteobacteria;o__Enterobacterales;f__Enterobacteriaceae;g__Enterobacter;s__Enterobacter hormaechei_A	95.83	0.86	d__Bacteria;p__Proteobacteria;c__Gammaproteobacteria;o__Enterobacterales;f__Enterobacteriaceae;g__Enterobacter;s__	taxonomic classification defined by topology and ANI	topological placement and ANI have congruent species assignments	GCF_001875655.1, s__Enterobacter hormaechei, 95.0, 94.97, 0.88; GCF_011078175.1, s__Enterobacter cloacae_Q, 95.0, 94.95, 0.86; GCF_900322725.1, s__Enterobacter quasihormaechei, 95.0, 93.55, 0.86; GCF_013375935.1, s__Enterobacter cloacae_O, 95.0, 91.43, 0.84; GCF_900324475.1, s__Enterobacter bugandensis, 95.0, 89.11, 0.8; GCF_003594915.1, s__Enterobacter chuandaensis, 95.0, 88.78, 0.8; GCF_0117545…	95.95	11	N/A	N/A
GCA_000966165.1_ASM96616v1_genomic	d__Bacteria;p__Proteobacteria;c__Gammaproteobacteria;o__Enterobacterales;f__Enterobacteriaceae;g__Enterobacter;s__Enterobacter hormaechei_A	GCF_001729745.1	95	d__Bacteria;p__Proteobacteria;c__Gammaproteobacteria;o__Enterobacterales;f__Enterobacteriaceae;g__Enterobacter;s__Enterobacter hormaechei_A	95.74	0.89	N/A	N/A	N/A	N/A	N/A	d__Bacteria;p__Proteobacteria;c__Gammaproteobacteria;o__Enterobacterales;f__Enterobacteriaceae;g__Enterobacter;s__	ANI	topological placement and ANI have incongruent species assignments	GCF_001729745.1, s__Enterobacter hormaechei_A, 95.0, 95.74, 0.89; GCF_011078175.1, s__Enterobacter cloacae_Q, 95.0, 94.86, 0.89; GCF_001875655.1, s__Enterobacter hormaechei, 95.0, 94.84, 0.86; GCF_900322725.1, s__Enterobacter quasihormaechei, 95.0, 93.52, 0.85; GCF_013375935.1, s__Enterobacter cloacae_O, 95.0, 91.35, 0.85; GCF_900324475.1, s__Enterobacter bugandensis, 95.0, 89.09, 0.82; GCF_00359…	95.97	11	N/A	N/A
GCA_000968675.1_ASM96867v1_genomic	d__Bacteria;p__Proteobacteria;c__Gammaproteobacteria;o__Enterobacterales;f__Enterobacteriaceae;g__Enterobacter;s__Enterobacter hormaechei_A	GCF_001729745.1	95	d__Bacteria;p__Proteobacteria;c__Gammaproteobacteria;o__Enterobacterales;f__Enterobacteriaceae;g__Enterobacter;s__Enterobacter hormaechei_A	95.85	0.89	GCF_900322725.1	95	d__Bacteria;p__Proteobacteria;c__Gammaproteobacteria;o__Enterobacterales;f__Enterobacteriaceae;g__Enterobacter;s__Enterobacter quasihormaechei	93.46	0.82	d__Bacteria;p__Proteobacteria;c__Gammaproteobacteria;o__Enterobacterales;f__Enterobacteriaceae;g__Enterobacter;s__	ANI	topological placement and ANI have incongruent species assignments	GCF_011078175.1, s__Enterobacter cloacae_Q, 95.0, 95.12, 0.89; GCF_001875655.1, s__Enterobacter hormaechei, 95.0, 95.05, 0.84; GCF_013375935.1, s__Enterobacter cloacae_O, 95.0, 91.42, 0.82; GCF_900324475.1, s__Enterobacter bugandensis, 95.0, 89.13, 0.81; GCF_003594915.1, s__Enterobacter chuandaensis, 95.0, 88.88, 0.82; GCF_011754535.1, s__Enterobacter cloacae_N, 95.0, 88.63, 0.77; GCF_001521715.1…	96.78	11	N/A	N/A
GCA_000981975.1_ASM98197v1_genomic	d__Bacteria;p__Proteobacteria;c__Gammaproteobacteria;o__Enterobacterales;f__Enterobacteriaceae;g__Enterobacter;s__Enterobacter hormaechei_A	GCF_001729745.1	95	d__Bacteria;p__Proteobacteria;c__Gammaproteobacteria;o__Enterobacterales;f__Enterobacteriaceae;g__Enterobacter;s__Enterobacter hormaechei_A	99	0.91	GCF_001729745.1	95	d__Bacteria;p__Proteobacteria;c__Gammaproteobacteria;o__Enterobacterales;f__Enterobacteriaceae;g__Enterobacter;s__Enterobacter hormaechei_A	99	0.91	d__Bacteria;p__Proteobacteria;c__Gammaproteobacteria;o__Enterobacterales;f__Enterobacteriaceae;g__Enterobacter;s__	taxonomic classification defined by topology and ANI	topological placement and ANI have congruent species assignments	GCF_001875655.1, s__Enterobacter hormaechei, 95.0, 94.16, 0.85; GCF_011078175.1, s__Enterobacter cloacae_Q, 95.0, 94.13, 0.9; GCF_900322725.1, s__Enterobacter quasihormaechei, 95.0, 94.0, 0.86; GCF_013375935.1, s__Enterobacter cloacae_O, 95.0, 91.44, 0.83; GCF_900324475.1, s__Enterobacter bugandensis, 95.0, 88.91, 0.82; GCF_003594915.1, s__Enterobacter chuandaensis, 95.0, 88.68, 0.82; GCF_0117545…	96.78	11	N/A	N/A
GCA_001006635.1_ASM100663v1_genomic	d__Bacteria;p__Proteobacteria;c__Gammaproteobacteria;o__Enterobacterales;f__Enterobacteriaceae;g__UBA7405;s__UBA7405 sp000755535	GCF_017348915.1	95	d__Bacteria;p__Proteobacteria;c__Gammaproteobacteria;o__Enterobacterales;f__Enterobacteriaceae;g__UBA7405;s__UBA7405 sp000755535	98.51	0.93	GCF_017348915.1	95	d__Bacteria;p__Proteobacteria;c__Gammaproteobacteria;o__Enterobacterales;f__Enterobacteriaceae;g__UBA7405;s__UBA7405 sp000755535	98.51	0.93	d__Bacteria;p__Proteobacteria;c__Gammaproteobacteria;o__Enterobacterales;f__Enterobacteriaceae;g__UBA7405;s__	taxonomic classification defined by topology and ANI	topological placement and ANI have congruent species assignments	GCA_002469605.1, s__UBA7405 sp002469605, 95.0, 85.53, 0.83	97.56	11	N/A	N/A
GCA_001006645.1_ASM100664v1_genomic	d__Bacteria;p__Proteobacteria;c__Gammaproteobacteria;o__Enterobacterales;f__Enterobacteriaceae;g__Enterobacter;s__Enterobacter cloacae	GCF_000025565.1	95	d__Bacteria;p__Proteobacteria;c__Gammaproteobacteria;o__Enterobacterales;f__Enterobacteriaceae;g__Enterobacter;s__Enterobacter cloacae	95.18	0.87	GCF_000025565.1	95	d__Bacteria;p__Proteobacteria;c__Gammaproteobacteria;o__Enterobacterales;f__Enterobacteriaceae;g__Enterobacter;s__Enterobacter cloacae	95.18	0.87	d__Bacteria;p__Proteobacteria;c__Gammaproteobacteria;o__Enterobacterales;f__Enterobacteriaceae;g__Enterobacter;s__	taxonomic classification defined by topology and ANI	topological placement and ANI have congruent species assignments	GCF_002939185.1, s__Enterobacter sichuanensis, 95.0, 89.45, 0.85; GCF_001022965.1, s__Enterobacter cloacae_L, 95.0, 89.4, 0.83; GCF_004402045.1, s__Enterobacter nimipressuralis_A, 95.0, 89.22, 0.86; GCF_001521715.1, s__Enterobacter asburiae, 96.8818, 89.19, 0.81; GCF_001729805.1, s__Enterobacter roggenkampii, 95.0, 89.14, 0.8; GCF_007035645.1, s__Enterobacter asburiae_B, 96.8818, 89.12, 0.84; GCF…	97.6	11	N/A	N/A
GCA_001010875.1_ASM101087v1_genomic	d__Bacteria;p__Proteobacteria;c__Gammaproteobacteria;o__Enterobacterales;f__Enterobacteriaceae;g__Enterobacter;s__Enterobacter hormaechei_A	GCF_001729745.1	95	d__Bacteria;p__Proteobacteria;c__Gammaproteobacteria;o__Enterobacterales;f__Enterobacteriaceae;g__Enterobacter;s__Enterobacter hormaechei_A	95.93	0.87	N/A	N/A	N/A	N/A	N/A	d__Bacteria;p__Proteobacteria;c__Gammaproteobacteria;o__Enterobacterales;f__Enterobacteriaceae;g__Enterobacter;s__	ANI	topological placement and ANI have incongruent species assignments	GCF_001729745.1, s__Enterobacter hormaechei_A, 95.0, 95.93, 0.87; GCF_011078175.1, s__Enterobacter cloacae_Q, 95.0, 94.92, 0.88; GCF_001875655.1, s__Enterobacter hormaechei, 95.0, 94.81, 0.85; GCF_900322725.1, s__Enterobacter quasihormaechei, 95.0, 93.6, 0.85; GCF_013375935.1, s__Enterobacter cloacae_O, 95.0, 91.42, 0.85; GCF_900324475.1, s__Enterobacter bugandensis, 95.0, 89.13, 0.79; GCF_003594…	96.7	11	N/A	N/A
GCA_001011695.1_ASM101169v1_genomic	d__Bacteria;p__Proteobacteria;c__Gammaproteobacteria;o__Enterobacterales;f__Enterobacteriaceae;g__Enterobacter;s__Enterobacter hormaechei_A	GCF_001729745.1	95	d__Bacteria;p__Proteobacteria;c__Gammaproteobacteria;o__Enterobacterales;f__Enterobacteriaceae;g__Enterobacter;s__Enterobacter hormaechei_A	95.89	0.91	GCF_900322725.1	95	d__Bacteria;p__Proteobacteria;c__Gammaproteobacteria;o__Enterobacterales;f__Enterobacteriaceae;g__Enterobacter;s__Enterobacter quasihormaechei	93.61	0.87	d__Bacteria;p__Proteobacteria;c__Gammaproteobacteria;o__Enterobacterales;f__Enterobacteriaceae;g__Enterobacter;s__	ANI	topological placement and ANI have incongruent species assignments	GCF_011078175.1, s__Enterobacter cloacae_Q, 95.0, 95.23, 0.89; GCF_001875655.1, s__Enterobacter hormaechei, 95.0, 95.18, 0.89; GCF_013375935.1, s__Enterobacter cloacae_O, 95.0, 91.43, 0.88; GCF_900324475.1, s__Enterobacter bugandensis, 95.0, 89.03, 0.85; GCF_003594915.1, s__Enterobacter chuandaensis, 95.0, 88.93, 0.83; GCF_011754535.1, s__Enterobacter cloacae_N, 95.0, 88.65, 0.83; GCF_000211415.1…	96.76	11	N/A	N/A
GCA_001011705.1_ASM101170v1_genomic	d__Bacteria;p__Proteobacteria;c__Gammaproteobacteria;o__Enterobacterales;f__Enterobacteriaceae;g__Enterobacter;s__Enterobacter cloacae_M	GCF_002208095.1	96.7528	d__Bacteria;p__Proteobacteria;c__Gammaproteobacteria;o__Enterobacterales;f__Enterobacteriaceae;g__Enterobacter;s__Enterobacter cloacae_M	98	0.9	GCF_002208095.1	96.7528	d__Bacteria;p__Proteobacteria;c__Gammaproteobacteria;o__Enterobacterales;f__Enterobacteriaceae;g__Enterobacter;s__Enterobacter cloacae_M	98	0.9	d__Bacteria;p__Proteobacteria;c__Gammaproteobacteria;o__Enterobacterales;f__Enterobacteriaceae;g__Enterobacter;s__	taxonomic classification defined by topology and ANI	topological placement and ANI have congruent species assignments	GCF_007035645.1, s__Enterobacter asburiae_B, 96.8818, 96.64, 0.88; GCF_001521715.1, s__Enterobacter asburiae, 96.8818, 96.58, 0.85; GCF_008364625.1, s__Enterobacter dykesii, 96.5795, 96.3, 0.9; GCF_003634515.1, s__Enterobacter asburiae_A, 96.0274, 95.41, 0.84; GCF_000493015.1, s__Enterobacter sp000493015, 95.7595, 95.03, 0.86; GCF_008080435.1, s__Enterobacter asburiae_C, 95.5575, 94.74, 0.85; GCF…	97.36	11	N/A	N/A
GCA_001011715.1_ASM101171v1_genomic	d__Bacteria;p__Proteobacteria;c__Gammaproteobacteria;o__Enterobacterales;f__Enterobacteriaceae;g__Enterobacter;s__Enterobacter cloacae	GCF_000025565.1	95	d__Bacteria;p__Proteobacteria;c__Gammaproteobacteria;o__Enterobacterales;f__Enterobacteriaceae;g__Enterobacter;s__Enterobacter cloacae	98.41	0.9	GCF_000025565.1	95	d__Bacteria;p__Proteobacteria;c__Gammaproteobacteria;o__Enterobacterales;f__Enterobacteriaceae;g__Enterobacter;s__Enterobacter cloacae	98.41	0.9	d__Bacteria;p__Proteobacteria;c__Gammaproteobacteria;o__Enterobacterales;f__Enterobacteriaceae;g__Enterobacter;s__	taxonomic classification defined by topology and ANI	topological placement and ANI have congruent species assignments	GCF_002939185.1, s__Enterobacter sichuanensis, 95.0, 89.35, 0.82; GCF_001022965.1, s__Enterobacter cloacae_L, 95.0, 89.25, 0.84; GCF_004402045.1, s__Enterobacter nimipressuralis_A, 95.0, 89.1, 0.83; GCF_001729805.1, s__Enterobacter roggenkampii, 95.0, 89.05, 0.78; GCF_007035645.1, s__Enterobacter asburiae_B, 96.8818, 89.05, 0.81; GCF_001521715.1, s__Enterobacter asburiae, 96.8818, 89.05, 0.77; GC…	97.6	11	N/A	N/A
GCA_001011725.1_ASM101172v1_genomic	d__Bacteria;p__Proteobacteria;c__Gammaproteobacteria;o__Enterobacterales;f__Enterobacteriaceae;g__Enterobacter;s__Enterobacter hormaechei_A	GCF_001729745.1	95	d__Bacteria;p__Proteobacteria;c__Gammaproteobacteria;o__Enterobacterales;f__Enterobacteriaceae;g__Enterobacter;s__Enterobacter hormaechei_A	95.88	0.88	GCF_900322725.1	95	d__Bacteria;p__Proteobacteria;c__Gammaproteobacteria;o__Enterobacterales;f__Enterobacteriaceae;g__Enterobacter;s__Enterobacter quasihormaechei	93.91	0.86	d__Bacteria;p__Proteobacteria;c__Gammaproteobacteria;o__Enterobacterales;f__Enterobacteriaceae;g__Enterobacter;s__	ANI	topological placement and ANI have incongruent species assignments	GCF_011078175.1, s__Enterobacter cloacae_Q, 95.0, 95.11, 0.9; GCF_001875655.1, s__Enterobacter hormaechei, 95.0, 95.07, 0.85; GCF_013375935.1, s__Enterobacter cloacae_O, 95.0, 91.33, 0.82; GCF_900324475.1, s__Enterobacter bugandensis, 95.0, 88.99, 0.82; GCF_003594915.1, s__Enterobacter chuandaensis, 95.0, 88.9, 0.82; GCF_011754535.1, s__Enterobacter cloacae_N, 95.0, 88.66, 0.76; GCF_001521715.1, …	96.78	11	N/A	N/A
GCA_001011775.1_ASM101177v1_genomic	d__Bacteria;p__Proteobacteria;c__Gammaproteobacteria;o__Enterobacterales;f__Enterobacteriaceae;g__Enterobacter;s__Enterobacter hormaechei_A	GCF_001729745.1	95	d__Bacteria;p__Proteobacteria;c__Gammaproteobacteria;o__Enterobacterales;f__Enterobacteriaceae;g__Enterobacter;s__Enterobacter hormaechei_A	95.94	0.89	GCF_900322725.1	95	d__Bacteria;p__Proteobacteria;c__Gammaproteobacteria;o__Enterobacterales;f__Enterobacteriaceae;g__Enterobacter;s__Enterobacter quasihormaechei	93.76	0.89	d__Bacteria;p__Proteobacteria;c__Gammaproteobacteria;o__Enterobacterales;f__Enterobacteriaceae;g__Enterobacter;s__	ANI	topological placement and ANI have incongruent species assignments	GCF_001875655.1, s__Enterobacter hormaechei, 95.0, 95.16, 0.89; GCF_011078175.1, s__Enterobacter cloacae_Q, 95.0, 95.13, 0.88; GCF_013375935.1, s__Enterobacter cloacae_O, 95.0, 91.5, 0.87; GCF_900324475.1, s__Enterobacter bugandensis, 95.0, 89.16, 0.83; GCF_003594915.1, s__Enterobacter chuandaensis, 95.0, 89.04, 0.82; GCF_011754535.1, s__Enterobacter cloacae_N, 95.0, 88.75, 0.85; GCF_000211415.1,…	97.62	11	N/A	N/A
GCA_001011785.1_ASM101178v1_genomic	d__Bacteria;p__Proteobacteria;c__Gammaproteobacteria;o__Enterobacterales;f__Enterobacteriaceae;g__Enterobacter;s__Enterobacter kobei	GCF_001729765.1	95	d__Bacteria;p__Proteobacteria;c__Gammaproteobacteria;o__Enterobacterales;f__Enterobacteriaceae;g__Enterobacter;s__Enterobacter kobei	98.6	0.88	GCF_001729765.1	95	d__Bacteria;p__Proteobacteria;c__Gammaproteobacteria;o__Enterobacterales;f__Enterobacteriaceae;g__Enterobacter;s__Enterobacter kobei	98.6	0.88	d__Bacteria;p__Proteobacteria;c__Gammaproteobacteria;o__Enterobacterales;f__Enterobacteriaceae;g__Enterobacter;s__	taxonomic classification defined by topology and ANI	topological placement and ANI have congruent species assignments	GCF_011754535.1, s__Enterobacter cloacae_N, 95.0, 91.34, 0.83; GCF_001984825.2, s__Enterobacter chengduensis, 95.0, 91.27, 0.84; GCF_003594915.1, s__Enterobacter chuandaensis, 95.0, 91.16, 0.85; GCF_900324475.1, s__Enterobacter bugandensis, 95.0, 91.1, 0.83; GCF_007035645.1, s__Enterobacter asburiae_B, 96.8818, 91.09, 0.83; GCF_001521715.1, s__Enterobacter asburiae, 96.8818, 91.06, 0.8; GCF_00363…	97.6	11	N/A	N/A
GCA_001011855.1_ASM101185v1_genomic	d__Bacteria;p__Proteobacteria;c__Gammaproteobacteria;o__Enterobacterales;f__Enterobacteriaceae;g__Enterobacter;s__Enterobacter asburiae_B	GCF_007035645.1	96.8818	d__Bacteria;p__Proteobacteria;c__Gammaproteobacteria;o__Enterobacterales;f__Enterobacteriaceae;g__Enterobacter;s__Enterobacter asburiae_B	98.32	0.97	N/A	N/A	N/A	N/A	N/A	d__Bacteria;p__Proteobacteria;c__Gammaproteobacteria;o__Enterobacterales;f__Enterobacteriaceae;g__Enterobacter;s__	ANI	topological placement and ANI have incongruent species assignments	GCF_007035645.1, s__Enterobacter asburiae_B, 96.8818, 98.32, 0.97; GCF_001521715.1, s__Enterobacter asburiae, 96.8818, 96.95, 0.9; GCF_002208095.1, s__Enterobacter cloacae_M, 96.7528, 96.78, 0.95; GCF_008364625.1, s__Enterobacter dykesii, 96.5795, 96.59, 0.93; GCF_003634515.1, s__Enterobacter asburiae_A, 96.0274, 95.77, 0.94; GCF_000493015.1, s__Enterobacter sp000493015, 95.7595, 95.27, 0.92; GCF…	97.34	11	N/A	N/A
GCA_001011865.1_ASM101186v1_genomic	d__Bacteria;p__Proteobacteria;c__Gammaproteobacteria;o__Enterobacterales;f__Enterobacteriaceae;g__Enterobacter;s__Enterobacter hormaechei_A	GCF_001729745.1	95	d__Bacteria;p__Proteobacteria;c__Gammaproteobacteria;o__Enterobacterales;f__Enterobacteriaceae;g__Enterobacter;s__Enterobacter hormaechei_A	95.93	0.9	GCF_900322725.1	95	d__Bacteria;p__Proteobacteria;c__Gammaproteobacteria;o__Enterobacterales;f__Enterobacteriaceae;g__Enterobacter;s__Enterobacter quasihormaechei	93.6	0.88	d__Bacteria;p__Proteobacteria;c__Gammaproteobacteria;o__Enterobacterales;f__Enterobacteriaceae;g__Enterobacter;s__	ANI	topological placement and ANI have incongruent species assignments	GCF_011078175.1, s__Enterobacter cloacae_Q, 95.0, 95.22, 0.89; GCF_001875655.1, s__Enterobacter hormaechei, 95.0, 95.14, 0.9; GCF_013375935.1, s__Enterobacter cloacae_O, 95.0, 91.48, 0.87; GCF_900324475.1, s__Enterobacter bugandensis, 95.0, 89.06, 0.84; GCF_003594915.1, s__Enterobacter chuandaensis, 95.0, 88.94, 0.82; GCF_011754535.1, s__Enterobacter cloacae_N, 95.0, 88.63, 0.83; GCF_000211415.1,…	96.78	11	N/A	N/A
GCA_001011895.1_ASM101189v1_genomic	d__Bacteria;p__Proteobacteria;c__Gammaproteobacteria;o__Enterobacterales;f__Enterobacteriaceae;g__Enterobacter;s__Enterobacter hormaechei_A	GCF_001729745.1	95	d__Bacteria;p__Proteobacteria;c__Gammaproteobacteria;o__Enterobacterales;f__Enterobacteriaceae;g__Enterobacter;s__Enterobacter hormaechei_A	95.9	0.89	N/A	N/A	N/A	N/A	N/A	d__Bacteria;p__Proteobacteria;c__Gammaproteobacteria;o__Enterobacterales;f__Enterobacteriaceae;g__Enterobacter;s__	ANI	topological placement and ANI have incongruent species assignments	GCF_001729745.1, s__Enterobacter hormaechei_A, 95.0, 95.9, 0.89; GCF_001875655.1, s__Enterobacter hormaechei, 95.0, 95.01, 0.9; GCF_011078175.1, s__Enterobacter cloacae_Q, 95.0, 95.0, 0.87; GCF_900322725.1, s__Enterobacter quasihormaechei, 95.0, 93.61, 0.87; GCF_013375935.1, s__Enterobacter cloacae_O, 95.0, 91.32, 0.87; GCF_900324475.1, s__Enterobacter bugandensis, 95.0, 89.07, 0.84; GCF_00359491…	95.95	11	N/A	N/A
GCA_001011955.1_ASM101195v1_genomic	d__Bacteria;p__Proteobacteria;c__Gammaproteobacteria;o__Enterobacterales;f__Enterobacteriaceae;g__Enterobacter;s__Enterobacter roggenkampii	GCF_001729805.1	95	d__Bacteria;p__Proteobacteria;c__Gammaproteobacteria;o__Enterobacterales;f__Enterobacteriaceae;g__Enterobacter;s__Enterobacter roggenkampii	97.31	0.89	GCF_001729805.1	95	d__Bacteria;p__Proteobacteria;c__Gammaproteobacteria;o__Enterobacterales;f__Enterobacteriaceae;g__Enterobacter;s__Enterobacter roggenkampii	97.31	0.89	d__Bacteria;p__Proteobacteria;c__Gammaproteobacteria;o__Enterobacterales;f__Enterobacteriaceae;g__Enterobacter;s__	taxonomic classification defined by topology and ANI	topological placement and ANI have congruent species assignments	GCF_008364555.1, s__Enterobacter vonholyi, 95.0, 94.34, 0.9; GCF_009755685.1, s__Enterobacter sp000568095, 95.0476, 94.19, 0.88; GCF_008364625.1, s__Enterobacter dykesii, 96.5795, 93.51, 0.9; GCF_007035645.1, s__Enterobacter asburiae_B, 96.8818, 93.35, 0.86; GCF_002208095.1, s__Enterobacter cloacae_M, 96.7528, 93.35, 0.86; GCF_001521715.1, s__Enterobacter asburiae, 96.8818, 93.26, 0.82; GCF_00363…	97.54	11	N/A	N/A
GCA_001022015.1_ASM102201v1_genomic	d__Bacteria;p__Proteobacteria;c__Gammaproteobacteria;o__Enterobacterales;f__Enterobacteriaceae;g__Enterobacter;s__Enterobacter hormaechei_A	GCF_001729745.1	95	d__Bacteria;p__Proteobacteria;c__Gammaproteobacteria;o__Enterobacterales;f__Enterobacteriaceae;g__Enterobacter;s__Enterobacter hormaechei_A	95.88	0.91	GCF_900322725.1	95	d__Bacteria;p__Proteobacteria;c__Gammaproteobacteria;o__Enterobacterales;f__Enterobacteriaceae;g__Enterobacter;s__Enterobacter quasihormaechei	93.61	0.84	d__Bacteria;p__Proteobacteria;c__Gammaproteobacteria;o__Enterobacterales;f__Enterobacteriaceae;g__Enterobacter;s__	ANI	topological placement and ANI have incongruent species assignments	GCF_001875655.1, s__Enterobacter hormaechei, 95.0, 95.2, 0.86; GCF_011078175.1, s__Enterobacter cloacae_Q, 95.0, 95.19, 0.9; GCF_013375935.1, s__Enterobacter cloacae_O, 95.0, 91.47, 0.83; GCF_900324475.1, s__Enterobacter bugandensis, 95.0, 89.17, 0.83; GCF_003594915.1, s__Enterobacter chuandaensis, 95.0, 88.86, 0.84; GCF_011754535.1, s__Enterobacter cloacae_N, 95.0, 88.68, 0.8; GCF_001521715.1, s…	96.78	11	N/A	N/A
GCA_001022055.1_ASM102205v1_genomic	d__Bacteria;p__Proteobacteria;c__Gammaproteobacteria;o__Enterobacterales;f__Enterobacteriaceae;g__Enterobacter;s__Enterobacter hormaechei_A	GCF_001729745.1	95	d__Bacteria;p__Proteobacteria;c__Gammaproteobacteria;o__Enterobacterales;f__Enterobacteriaceae;g__Enterobacter;s__Enterobacter hormaechei_A	95.86	0.9	GCF_900322725.1	95	d__Bacteria;p__Proteobacteria;c__Gammaproteobacteria;o__Enterobacterales;f__Enterobacteriaceae;g__Enterobacter;s__Enterobacter quasihormaechei	93.64	0.83	d__Bacteria;p__Proteobacteria;c__Gammaproteobacteria;o__Enterobacterales;f__Enterobacteriaceae;g__Enterobacter;s__	ANI	topological placement and ANI have incongruent species assignments	GCF_001875655.1, s__Enterobacter hormaechei, 95.0, 95.18, 0.86; GCF_011078175.1, s__Enterobacter cloacae_Q, 95.0, 95.16, 0.9; GCF_013375935.1, s__Enterobacter cloacae_O, 95.0, 91.46, 0.84; GCF_900324475.1, s__Enterobacter bugandensis, 95.0, 89.22, 0.81; GCF_003594915.1, s__Enterobacter chuandaensis, 95.0, 88.83, 0.83; GCF_011754535.1, s__Enterobacter cloacae_N, 95.0, 88.63, 0.8; GCF_001521715.1, …	96.78	11	N/A	N/A
GCA_001022075.1_ASM102207v1_genomic	d__Bacteria;p__Proteobacteria;c__Gammaproteobacteria;o__Enterobacterales;f__Enterobacteriaceae;g__Enterobacter;s__Enterobacter hormaechei_A	GCF_001729745.1	95	d__Bacteria;p__Proteobacteria;c__Gammaproteobacteria;o__Enterobacterales;f__Enterobacteriaceae;g__Enterobacter;s__Enterobacter hormaechei_A	95.89	0.91	GCF_900322725.1	95	d__Bacteria;p__Proteobacteria;c__Gammaproteobacteria;o__Enterobacterales;f__Enterobacteriaceae;g__Enterobacter;s__Enterobacter quasihormaechei	93.62	0.83	d__Bacteria;p__Proteobacteria;c__Gammaproteobacteria;o__Enterobacterales;f__Enterobacteriaceae;g__Enterobacter;s__	ANI	topological placement and ANI have incongruent species assignments	GCF_001875655.1, s__Enterobacter hormaechei, 95.0, 95.2, 0.85; GCF_011078175.1, s__Enterobacter cloacae_Q, 95.0, 95.19, 0.9; GCF_013375935.1, s__Enterobacter cloacae_O, 95.0, 91.5, 0.84; GCF_900324475.1, s__Enterobacter bugandensis, 95.0, 89.13, 0.82; GCF_003594915.1, s__Enterobacter chuandaensis, 95.0, 88.82, 0.84; GCF_001521715.1, s__Enterobacter asburiae, 96.8818, 88.7, 0.76; GCF_011754535.1, …	96.78	11	N/A	N/A
GCA_001022255.1_ASM102225v1_genomic	d__Bacteria;p__Proteobacteria;c__Gammaproteobacteria;o__Enterobacterales;f__Enterobacteriaceae;g__Enterobacter;s__Enterobacter hormaechei_A	GCF_001729745.1	95	d__Bacteria;p__Proteobacteria;c__Gammaproteobacteria;o__Enterobacterales;f__Enterobacteriaceae;g__Enterobacter;s__Enterobacter hormaechei_A	95.85	0.9	GCF_900322725.1	95	d__Bacteria;p__Proteobacteria;c__Gammaproteobacteria;o__Enterobacterales;f__Enterobacteriaceae;g__Enterobacter;s__Enterobacter quasihormaechei	93.65	0.83	d__Bacteria;p__Proteobacteria;c__Gammaproteobacteria;o__Enterobacterales;f__Enterobacteriaceae;g__Enterobacter;s__	ANI	topological placement and ANI have incongruent species assignments	GCF_001875655.1, s__Enterobacter hormaechei, 95.0, 95.21, 0.85; GCF_011078175.1, s__Enterobacter cloacae_Q, 95.0, 95.18, 0.89; GCF_013375935.1, s__Enterobacter cloacae_O, 95.0, 91.46, 0.84; GCF_900324475.1, s__Enterobacter bugandensis, 95.0, 89.08, 0.83; GCF_003594915.1, s__Enterobacter chuandaensis, 95.0, 88.86, 0.84; GCF_001521715.1, s__Enterobacter asburiae, 96.8818, 88.71, 0.75; GCF_011754535…	96.78	11	N/A	N/A
GCA_001022335.1_ASM102233v1_genomic	d__Bacteria;p__Proteobacteria;c__Gammaproteobacteria;o__Enterobacterales;f__Enterobacteriaceae;g__Enterobacter;s__Enterobacter hormaechei_A	GCF_001729745.1	95	d__Bacteria;p__Proteobacteria;c__Gammaproteobacteria;o__Enterobacterales;f__Enterobacteriaceae;g__Enterobacter;s__Enterobacter hormaechei_A	95.91	0.9	GCF_900322725.1	95	d__Bacteria;p__Proteobacteria;c__Gammaproteobacteria;o__Enterobacterales;f__Enterobacteriaceae;g__Enterobacter;s__Enterobacter quasihormaechei	93.52	0.88	d__Bacteria;p__Proteobacteria;c__Gammaproteobacteria;o__Enterobacterales;f__Enterobacteriaceae;g__Enterobacter;s__	ANI	topological placement and ANI have incongruent species assignments	GCF_011078175.1, s__Enterobacter cloacae_Q, 95.0, 95.17, 0.89; GCF_001875655.1, s__Enterobacter hormaechei, 95.0, 95.07, 0.88; GCF_013375935.1, s__Enterobacter cloacae_O, 95.0, 91.42, 0.88; GCF_900324475.1, s__Enterobacter bugandensis, 95.0, 89.06, 0.84; GCF_003594915.1, s__Enterobacter chuandaensis, 95.0, 88.97, 0.82; GCF_011754535.1, s__Enterobacter cloacae_N, 95.0, 88.72, 0.83; GCF_000211415.1…	96.78	11	N/A	N/A
GCA_001022345.1_ASM102234v1_genomic	d__Bacteria;p__Proteobacteria;c__Gammaproteobacteria;o__Enterobacterales;f__Enterobacteriaceae;g__Enterobacter;s__Enterobacter hormaechei_A	GCF_001729745.1	95	d__Bacteria;p__Proteobacteria;c__Gammaproteobacteria;o__Enterobacterales;f__Enterobacteriaceae;g__Enterobacter;s__Enterobacter hormaechei_A	95.94	0.88	GCF_900322725.1	95	d__Bacteria;p__Proteobacteria;c__Gammaproteobacteria;o__Enterobacterales;f__Enterobacteriaceae;g__Enterobacter;s__Enterobacter quasihormaechei	93.58	0.87	d__Bacteria;p__Proteobacteria;c__Gammaproteobacteria;o__Enterobacterales;f__Enterobacteriaceae;g__Enterobacter;s__	ANI	topological placement and ANI have incongruent species assignments	GCF_001875655.1, s__Enterobacter hormaechei, 95.0, 95.18, 0.86; GCF_011078175.1, s__Enterobacter cloacae_Q, 95.0, 95.14, 0.89; GCF_013375935.1, s__Enterobacter cloacae_O, 95.0, 91.32, 0.85; GCF_900324475.1, s__Enterobacter bugandensis, 95.0, 89.08, 0.82; GCF_003594915.1, s__Enterobacter chuandaensis, 95.0, 88.79, 0.83; GCF_011754535.1, s__Enterobacter cloacae_N, 95.0, 88.56, 0.82; GCF_000211415.1…	96.78	11	N/A	N/A
GCA_001022355.1_ASM102235v1_genomic	d__Bacteria;p__Proteobacteria;c__Gammaproteobacteria;o__Enterobacterales;f__Enterobacteriaceae;g__Enterobacter;s__Enterobacter kobei	GCF_001729765.1	95	d__Bacteria;p__Proteobacteria;c__Gammaproteobacteria;o__Enterobacterales;f__Enterobacteriaceae;g__Enterobacter;s__Enterobacter kobei	98.81	0.91	GCF_001729765.1	95	d__Bacteria;p__Proteobacteria;c__Gammaproteobacteria;o__Enterobacterales;f__Enterobacteriaceae;g__Enterobacter;s__Enterobacter kobei	98.81	0.91	d__Bacteria;p__Proteobacteria;c__Gammaproteobacteria;o__Enterobacterales;f__Enterobacteriaceae;g__Enterobacter;s__	taxonomic classification defined by topology and ANI	topological placement and ANI have congruent species assignments	GCF_001984825.2, s__Enterobacter chengduensis, 95.0, 91.33, 0.86; GCF_011754535.1, s__Enterobacter cloacae_N, 95.0, 91.29, 0.87; GCF_003594915.1, s__Enterobacter chuandaensis, 95.0, 91.1, 0.86; GCF_900324475.1, s__Enterobacter bugandensis, 95.0, 91.05, 0.86; GCF_001521715.1, s__Enterobacter asburiae, 96.8818, 91.02, 0.82; GCF_007035645.1, s__Enterobacter asburiae_B, 96.8818, 90.99, 0.84; GCF_0036…	97.4	11	N/A	N/A
GCA_001022365.1_ASM102236v1_genomic	d__Bacteria;p__Proteobacteria;c__Gammaproteobacteria;o__Enterobacterales;f__Enterobacteriaceae;g__Enterobacter;s__Enterobacter hormaechei_A	GCF_001729745.1	95	d__Bacteria;p__Proteobacteria;c__Gammaproteobacteria;o__Enterobacterales;f__Enterobacteriaceae;g__Enterobacter;s__Enterobacter hormaechei_A	95.94	0.91	GCF_900322725.1	95	d__Bacteria;p__Proteobacteria;c__Gammaproteobacteria;o__Enterobacterales;f__Enterobacteriaceae;g__Enterobacter;s__Enterobacter quasihormaechei	93.62	0.85	d__Bacteria;p__Proteobacteria;c__Gammaproteobacteria;o__Enterobacterales;f__Enterobacteriaceae;g__Enterobacter;s__	ANI	topological placement and ANI have incongruent species assignments	GCF_001875655.1, s__Enterobacter hormaechei, 95.0, 95.16, 0.86; GCF_011078175.1, s__Enterobacter cloacae_Q, 95.0, 95.12, 0.9; GCF_013375935.1, s__Enterobacter cloacae_O, 95.0, 91.41, 0.83; GCF_900324475.1, s__Enterobacter bugandensis, 95.0, 89.02, 0.82; GCF_003594915.1, s__Enterobacter chuandaensis, 95.0, 88.89, 0.84; GCF_011754535.1, s__Enterobacter cloacae_N, 95.0, 88.64, 0.79; GCF_001521715.1,…	96.78	11	N/A	N/A
GCA_001022425.1_ASM102242v1_genomic	d__Bacteria;p__Proteobacteria;c__Gammaproteobacteria;o__Enterobacterales;f__Enterobacteriaceae;g__Enterobacter;s__Enterobacter hormaechei_A	GCF_001729745.1	95	d__Bacteria;p__Proteobacteria;c__Gammaproteobacteria;o__Enterobacterales;f__Enterobacteriaceae;g__Enterobacter;s__Enterobacter hormaechei_A	95.79	0.89	GCF_900322725.1	95	d__Bacteria;p__Proteobacteria;c__Gammaproteobacteria;o__Enterobacterales;f__Enterobacteriaceae;g__Enterobacter;s__Enterobacter quasihormaechei	93.92	0.86	d__Bacteria;p__Proteobacteria;c__Gammaproteobacteria;o__Enterobacterales;f__Enterobacteriaceae;g__Enterobacter;s__	ANI	topological placement and ANI have incongruent species assignments	GCF_011078175.1, s__Enterobacter cloacae_Q, 95.0, 95.16, 0.89; GCF_001875655.1, s__Enterobacter hormaechei, 95.0, 95.09, 0.86; GCF_013375935.1, s__Enterobacter cloacae_O, 95.0, 91.34, 0.83; GCF_900324475.1, s__Enterobacter bugandensis, 95.0, 89.07, 0.81; GCF_003594915.1, s__Enterobacter chuandaensis, 95.0, 88.78, 0.83; GCF_011754535.1, s__Enterobacter cloacae_N, 95.0, 88.65, 0.78; GCF_001521715.1…	96.78	11	N/A	N/A
GCA_001022435.2_ASM102243v2_genomic	d__Bacteria;p__Proteobacteria;c__Gammaproteobacteria;o__Enterobacterales;f__Enterobacteriaceae;g__Enterobacter;s__Enterobacter hormaechei_A	GCF_001729745.1	95	d__Bacteria;p__Proteobacteria;c__Gammaproteobacteria;o__Enterobacterales;f__Enterobacteriaceae;g__Enterobacter;s__Enterobacter hormaechei_A	95.92	0.92	GCF_900322725.1	95	d__Bacteria;p__Proteobacteria;c__Gammaproteobacteria;o__Enterobacterales;f__Enterobacteriaceae;g__Enterobacter;s__Enterobacter quasihormaechei	93.6	0.89	d__Bacteria;p__Proteobacteria;c__Gammaproteobacteria;o__Enterobacterales;f__Enterobacteriaceae;g__Enterobacter;s__	ANI	topological placement and ANI have incongruent species assignments	GCF_011078175.1, s__Enterobacter cloacae_Q, 95.0, 95.27, 0.89; GCF_001875655.1, s__Enterobacter hormaechei, 95.0, 95.18, 0.9; GCF_013375935.1, s__Enterobacter cloacae_O, 95.0, 91.43, 0.89; GCF_900324475.1, s__Enterobacter bugandensis, 95.0, 89.12, 0.85; GCF_003594915.1, s__Enterobacter chuandaensis, 95.0, 88.95, 0.83; GCF_011754535.1, s__Enterobacter cloacae_N, 95.0, 88.65, 0.85; GCF_000211415.1,…	96.78	11	N/A	N/A
GCA_001022445.2_Assembly_of_colistin-resistant_Enterobacter_cloacae_strain_genomic	d__Bacteria;p__Proteobacteria;c__Gammaproteobacteria;o__Enterobacterales;f__Enterobacteriaceae;g__Enterobacter;s__Enterobacter ludwigii	GCF_001750725.1	95	d__Bacteria;p__Proteobacteria;c__Gammaproteobacteria;o__Enterobacterales;f__Enterobacteriaceae;g__Enterobacter;s__Enterobacter ludwigii	98.74	0.95	GCF_001750725.1	95	d__Bacteria;p__Proteobacteria;c__Gammaproteobacteria;o__Enterobacterales;f__Enterobacteriaceae;g__Enterobacter;s__Enterobacter ludwigii	98.74	0.95	d__Bacteria;p__Proteobacteria;c__Gammaproteobacteria;o__Enterobacterales;f__Enterobacteriaceae;g__Enterobacter;s__	taxonomic classification defined by topology and ANI	topological placement and ANI have congruent species assignments	GCF_001521715.1, s__Enterobacter asburiae, 96.8818, 88.95, 0.81; GCF_003634515.1, s__Enterobacter asburiae_A, 96.0274, 88.87, 0.83; GCF_001022965.1, s__Enterobacter cloacae_L, 95.0, 88.85, 0.85; GCF_004402045.1, s__Enterobacter nimipressuralis_A, 95.0, 88.85, 0.84; GCF_007035645.1, s__Enterobacter asburiae_B, 96.8818, 88.85, 0.83; GCF_008364625.1, s__Enterobacter dykesii, 96.5795, 88.84, 0.86; GC…	97.6	11	N/A	N/A
GCA_001022515.1_ASM102251v1_genomic	d__Bacteria;p__Proteobacteria;c__Gammaproteobacteria;o__Enterobacterales;f__Enterobacteriaceae;g__Enterobacter;s__Enterobacter hormaechei_A	GCF_001729745.1	95	d__Bacteria;p__Proteobacteria;c__Gammaproteobacteria;o__Enterobacterales;f__Enterobacteriaceae;g__Enterobacter;s__Enterobacter hormaechei_A	95.9	0.89	GCF_900322725.1	95	d__Bacteria;p__Proteobacteria;c__Gammaproteobacteria;o__Enterobacterales;f__Enterobacteriaceae;g__Enterobacter;s__Enterobacter quasihormaechei	93.85	0.86	d__Bacteria;p__Proteobacteria;c__Gammaproteobacteria;o__Enterobacterales;f__Enterobacteriaceae;g__Enterobacter;s__	ANI	topological placement and ANI have incongruent species assignments	GCF_001875655.1, s__Enterobacter hormaechei, 95.0, 95.11, 0.86; GCF_011078175.1, s__Enterobacter cloacae_Q, 95.0, 95.09, 0.89; GCF_013375935.1, s__Enterobacter cloacae_O, 95.0, 91.32, 0.83; GCF_900324475.1, s__Enterobacter bugandensis, 95.0, 88.99, 0.82; GCF_003594915.1, s__Enterobacter chuandaensis, 95.0, 88.86, 0.82; GCF_011754535.1, s__Enterobacter cloacae_N, 95.0, 88.63, 0.78; GCF_000211415.1…	96.78	11	N/A	N/A
GCA_001022525.2_SAMN03732710_Assembly_genomic	d__Bacteria;p__Proteobacteria;c__Gammaproteobacteria;o__Enterobacterales;f__Enterobacteriaceae;g__Enterobacter;s__Enterobacter chengduensis	GCF_001984825.2	95	d__Bacteria;p__Proteobacteria;c__Gammaproteobacteria;o__Enterobacterales;f__Enterobacteriaceae;g__Enterobacter;s__Enterobacter chengduensis	95.62	0.86	GCF_001984825.2	95	d__Bacteria;p__Proteobacteria;c__Gammaproteobacteria;o__Enterobacterales;f__Enterobacteriaceae;g__Enterobacter;s__Enterobacter chengduensis	95.62	0.86	d__Bacteria;p__Proteobacteria;c__Gammaproteobacteria;o__Enterobacterales;f__Enterobacteriaceae;g__Enterobacter;s__	taxonomic classification defined by topology and ANI	topological placement and ANI have congruent species assignments	GCF_003634515.1, s__Enterobacter asburiae_A, 96.0274, 93.41, 0.83; GCF_007035645.1, s__Enterobacter asburiae_B, 96.8818, 93.31, 0.85; GCF_001521715.1, s__Enterobacter asburiae, 96.8818, 93.28, 0.82; GCF_009755685.1, s__Enterobacter sp000568095, 95.0476, 93.25, 0.85; GCF_000493015.1, s__Enterobacter sp000493015, 95.7595, 93.2, 0.86; GCF_002208095.1, s__Enterobacter cloacae_M, 96.7528, 93.17, 0.85;…	97.58	11	N/A	N/A
GCA_001022545.1_ASM102254v1_genomic	d__Bacteria;p__Proteobacteria;c__Gammaproteobacteria;o__Enterobacterales;f__Enterobacteriaceae;g__Enterobacter;s__Enterobacter hormaechei_A	GCF_001729745.1	95	d__Bacteria;p__Proteobacteria;c__Gammaproteobacteria;o__Enterobacterales;f__Enterobacteriaceae;g__Enterobacter;s__Enterobacter hormaechei_A	95.88	0.89	GCF_900322725.1	95	d__Bacteria;p__Proteobacteria;c__Gammaproteobacteria;o__Enterobacterales;f__Enterobacteriaceae;g__Enterobacter;s__Enterobacter quasihormaechei	93.7	0.84	d__Bacteria;p__Proteobacteria;c__Gammaproteobacteria;o__Enterobacterales;f__Enterobacteriaceae;g__Enterobacter;s__	ANI	topological placement and ANI have incongruent species assignments	GCF_011078175.1, s__Enterobacter cloacae_Q, 95.0, 95.12, 0.9; GCF_001875655.1, s__Enterobacter hormaechei, 95.0, 95.11, 0.84; GCF_013375935.1, s__Enterobacter cloacae_O, 95.0, 91.41, 0.82; GCF_900324475.1, s__Enterobacter bugandensis, 95.0, 89.0, 0.81; GCF_003594915.1, s__Enterobacter chuandaensis, 95.0, 88.78, 0.83; GCF_001521715.1, s__Enterobacter asburiae, 96.8818, 88.57, 0.75; GCF_011754535.1…	96.78	11	N/A	N/A
GCA_001022575.1_ASM102257v1_genomic	d__Bacteria;p__Proteobacteria;c__Gammaproteobacteria;o__Enterobacterales;f__Enterobacteriaceae;g__Enterobacter;s__Enterobacter cloacae	GCF_000025565.1	95	d__Bacteria;p__Proteobacteria;c__Gammaproteobacteria;o__Enterobacterales;f__Enterobacteriaceae;g__Enterobacter;s__Enterobacter cloacae	95.32	0.9	GCF_000025565.1	95	d__Bacteria;p__Proteobacteria;c__Gammaproteobacteria;o__Enterobacterales;f__Enterobacteriaceae;g__Enterobacter;s__Enterobacter cloacae	95.32	0.9	d__Bacteria;p__Proteobacteria;c__Gammaproteobacteria;o__Enterobacterales;f__Enterobacteriaceae;g__Enterobacter;s__	taxonomic classification defined by topology and ANI	topological placement and ANI have congruent species assignments	GCF_002939185.1, s__Enterobacter sichuanensis, 95.0, 89.47, 0.84; GCF_001022965.1, s__Enterobacter cloacae_L, 95.0, 89.37, 0.85; GCF_004402045.1, s__Enterobacter nimipressuralis_A, 95.0, 89.24, 0.85; GCF_001521715.1, s__Enterobacter asburiae, 96.8818, 89.18, 0.8; GCF_001729805.1, s__Enterobacter roggenkampii, 95.0, 89.14, 0.81; GCF_009755685.1, s__Enterobacter sp000568095, 95.0476, 89.11, 0.84; G…	97.6	11	N/A	N/A
GCA_001022595.1_ASM102259v1_genomic	d__Bacteria;p__Proteobacteria;c__Gammaproteobacteria;o__Enterobacterales;f__Enterobacteriaceae;g__Enterobacter;s__Enterobacter bugandensis	GCF_900324475.1	95	d__Bacteria;p__Proteobacteria;c__Gammaproteobacteria;o__Enterobacterales;f__Enterobacteriaceae;g__Enterobacter;s__Enterobacter bugandensis	98.64	0.93	GCF_900324475.1	95	d__Bacteria;p__Proteobacteria;c__Gammaproteobacteria;o__Enterobacterales;f__Enterobacteriaceae;g__Enterobacter;s__Enterobacter bugandensis	98.64	0.93	d__Bacteria;p__Proteobacteria;c__Gammaproteobacteria;o__Enterobacterales;f__Enterobacteriaceae;g__Enterobacter;s__	taxonomic classification defined by topology and ANI	topological placement and ANI have congruent species assignments	GCF_011754535.1, s__Enterobacter cloacae_N, 95.0, 94.24, 0.86; GCF_003594915.1, s__Enterobacter chuandaensis, 95.0, 93.85, 0.89; GCF_007035645.1, s__Enterobacter asburiae_B, 96.8818, 91.87, 0.84; GCF_001521715.1, s__Enterobacter asburiae, 96.8818, 91.78, 0.82; GCF_003634515.1, s__Enterobacter asburiae_A, 96.0274, 91.78, 0.85; GCF_002208095.1, s__Enterobacter cloacae_M, 96.7528, 91.72, 0.84; GCF_0…	97.62	11	N/A	N/A
GCA_001022605.1_ASM102260v1_genomic	d__Bacteria;p__Proteobacteria;c__Gammaproteobacteria;o__Enterobacterales;f__Enterobacteriaceae;g__Enterobacter;s__Enterobacter hormaechei_A	GCF_001729745.1	95	d__Bacteria;p__Proteobacteria;c__Gammaproteobacteria;o__Enterobacterales;f__Enterobacteriaceae;g__Enterobacter;s__Enterobacter hormaechei_A	95.82	0.89	GCF_900322725.1	95	d__Bacteria;p__Proteobacteria;c__Gammaproteobacteria;o__Enterobacterales;f__Enterobacteriaceae;g__Enterobacter;s__Enterobacter quasihormaechei	93.91	0.85	d__Bacteria;p__Proteobacteria;c__Gammaproteobacteria;o__Enterobacterales;f__Enterobacteriaceae;g__Enterobacter;s__	ANI	topological placement and ANI have incongruent species assignments	GCF_011078175.1, s__Enterobacter cloacae_Q, 95.0, 95.14, 0.89; GCF_001875655.1, s__Enterobacter hormaechei, 95.0, 95.08, 0.86; GCF_013375935.1, s__Enterobacter cloacae_O, 95.0, 91.35, 0.82; GCF_900324475.1, s__Enterobacter bugandensis, 95.0, 89.04, 0.81; GCF_003594915.1, s__Enterobacter chuandaensis, 95.0, 88.81, 0.83; GCF_011754535.1, s__Enterobacter cloacae_N, 95.0, 88.66, 0.77; GCF_000211415.1…	96.78	11	N/A	N/A
GCA_001022615.1_ASM102261v1_genomic	d__Bacteria;p__Proteobacteria;c__Gammaproteobacteria;o__Enterobacterales;f__Enterobacteriaceae;g__Enterobacter;s__Enterobacter hormaechei_A	GCF_001729745.1	95	d__Bacteria;p__Proteobacteria;c__Gammaproteobacteria;o__Enterobacterales;f__Enterobacteriaceae;g__Enterobacter;s__Enterobacter hormaechei_A	95.78	0.88	GCF_900322725.1	95	d__Bacteria;p__Proteobacteria;c__Gammaproteobacteria;o__Enterobacterales;f__Enterobacteriaceae;g__Enterobacter;s__Enterobacter quasihormaechei	93.62	0.87	d__Bacteria;p__Proteobacteria;c__Gammaproteobacteria;o__Enterobacterales;f__Enterobacteriaceae;g__Enterobacter;s__	ANI	topological placement and ANI have incongruent species assignments	GCF_001875655.1, s__Enterobacter hormaechei, 95.0, 95.13, 0.85; GCF_011078175.1, s__Enterobacter cloacae_Q, 95.0, 95.09, 0.89; GCF_013375935.1, s__Enterobacter cloacae_O, 95.0, 91.46, 0.82; GCF_900324475.1, s__Enterobacter bugandensis, 95.0, 89.07, 0.81; GCF_003594915.1, s__Enterobacter chuandaensis, 95.0, 88.96, 0.83; GCF_011754535.1, s__Enterobacter cloacae_N, 95.0, 88.66, 0.78; GCF_000211415.1…	96.78	11	N/A	N/A
GCA_001022675.1_ASM102267v1_genomic	d__Bacteria;p__Proteobacteria;c__Gammaproteobacteria;o__Enterobacterales;f__Enterobacteriaceae;g__Enterobacter;s__Enterobacter chengduensis	GCF_001984825.2	95	d__Bacteria;p__Proteobacteria;c__Gammaproteobacteria;o__Enterobacterales;f__Enterobacteriaceae;g__Enterobacter;s__Enterobacter chengduensis	95.62	0.86	GCF_001984825.2	95	d__Bacteria;p__Proteobacteria;c__Gammaproteobacteria;o__Enterobacterales;f__Enterobacteriaceae;g__Enterobacter;s__Enterobacter chengduensis	95.62	0.86	d__Bacteria;p__Proteobacteria;c__Gammaproteobacteria;o__Enterobacterales;f__Enterobacteriaceae;g__Enterobacter;s__	taxonomic classification defined by topology and ANI	topological placement and ANI have congruent species assignments	GCF_003634515.1, s__Enterobacter asburiae_A, 96.0274, 93.39, 0.84; GCF_007035645.1, s__Enterobacter asburiae_B, 96.8818, 93.31, 0.85; GCF_001521715.1, s__Enterobacter asburiae, 96.8818, 93.29, 0.81; GCF_000493015.1, s__Enterobacter sp000493015, 95.7595, 93.24, 0.85; GCF_009755685.1, s__Enterobacter sp000568095, 95.0476, 93.22, 0.85; GCF_008364625.1, s__Enterobacter dykesii, 96.5795, 93.18, 0.87; …	97.58	11	N/A	N/A
GCA_001022695.1_ASM102269v1_genomic	d__Bacteria;p__Proteobacteria;c__Gammaproteobacteria;o__Enterobacterales;f__Enterobacteriaceae;g__Enterobacter;s__Enterobacter cloacae	GCF_000025565.1	95	d__Bacteria;p__Proteobacteria;c__Gammaproteobacteria;o__Enterobacterales;f__Enterobacteriaceae;g__Enterobacter;s__Enterobacter cloacae	98.56	0.9	GCF_000025565.1	95	d__Bacteria;p__Proteobacteria;c__Gammaproteobacteria;o__Enterobacterales;f__Enterobacteriaceae;g__Enterobacter;s__Enterobacter cloacae	98.56	0.9	d__Bacteria;p__Proteobacteria;c__Gammaproteobacteria;o__Enterobacterales;f__Enterobacteriaceae;g__Enterobacter;s__	taxonomic classification defined by topology and ANI	topological placement and ANI have congruent species assignments	GCF_002939185.1, s__Enterobacter sichuanensis, 95.0, 89.37, 0.84; GCF_001521715.1, s__Enterobacter asburiae, 96.8818, 89.17, 0.79; GCF_001022965.1, s__Enterobacter cloacae_L, 95.0, 89.13, 0.82; GCF_007035645.1, s__Enterobacter asburiae_B, 96.8818, 89.08, 0.81; GCF_001729805.1, s__Enterobacter roggenkampii, 95.0, 89.03, 0.82; GCF_000493015.1, s__Enterobacter sp000493015, 95.7595, 89.0, 0.84; GCF_0…	97.62	11	N/A	N/A
GCA_001022735.1_ASM102273v1_genomic	d__Bacteria;p__Proteobacteria;c__Gammaproteobacteria;o__Enterobacterales;f__Enterobacteriaceae;g__Enterobacter;s__Enterobacter hormaechei_A	GCF_001729745.1	95	d__Bacteria;p__Proteobacteria;c__Gammaproteobacteria;o__Enterobacterales;f__Enterobacteriaceae;g__Enterobacter;s__Enterobacter hormaechei_A	95.86	0.9	N/A	N/A	N/A	N/A	N/A	d__Bacteria;p__Proteobacteria;c__Gammaproteobacteria;o__Enterobacterales;f__Enterobacteriaceae;g__Enterobacter;s__	ANI	topological placement and ANI have incongruent species assignments	GCF_001729745.1, s__Enterobacter hormaechei_A, 95.0, 95.86, 0.9; GCF_011078175.1, s__Enterobacter cloacae_Q, 95.0, 94.9, 0.89; GCF_001875655.1, s__Enterobacter hormaechei, 95.0, 94.8, 0.87; GCF_900322725.1, s__Enterobacter quasihormaechei, 95.0, 93.56, 0.87; GCF_013375935.1, s__Enterobacter cloacae_O, 95.0, 91.37, 0.86; GCF_900324475.1, s__Enterobacter bugandensis, 95.0, 89.01, 0.83; GCF_00359491…	96.78	11	N/A	N/A
GCA_001022755.1_ASM102275v1_genomic	d__Bacteria;p__Proteobacteria;c__Gammaproteobacteria;o__Enterobacterales;f__Enterobacteriaceae;g__Enterobacter;s__Enterobacter roggenkampii	GCF_001729805.1	95	d__Bacteria;p__Proteobacteria;c__Gammaproteobacteria;o__Enterobacterales;f__Enterobacteriaceae;g__Enterobacter;s__Enterobacter roggenkampii	98.4	0.88	GCF_001729805.1	95	d__Bacteria;p__Proteobacteria;c__Gammaproteobacteria;o__Enterobacterales;f__Enterobacteriaceae;g__Enterobacter;s__Enterobacter roggenkampii	98.4	0.88	d__Bacteria;p__Proteobacteria;c__Gammaproteobacteria;o__Enterobacterales;f__Enterobacteriaceae;g__Enterobacter;s__	taxonomic classification defined by topology and ANI	topological placement and ANI have congruent species assignments	GCF_008364555.1, s__Enterobacter vonholyi, 95.0, 94.32, 0.91; GCF_009755685.1, s__Enterobacter sp000568095, 95.0476, 94.18, 0.87; GCF_007035645.1, s__Enterobacter asburiae_B, 96.8818, 93.39, 0.85; GCF_008364625.1, s__Enterobacter dykesii, 96.5795, 93.39, 0.89; GCF_001521715.1, s__Enterobacter asburiae, 96.8818, 93.27, 0.84; GCF_003634515.1, s__Enterobacter asburiae_A, 96.0274, 93.22, 0.85; GCF_00…	96.72	11	N/A	N/A
GCA_001022765.1_ASM102276v1_genomic	d__Bacteria;p__Proteobacteria;c__Gammaproteobacteria;o__Enterobacterales;f__Enterobacteriaceae;g__Enterobacter;s__Enterobacter cloacae_M	GCF_002208095.1	96.7528	d__Bacteria;p__Proteobacteria;c__Gammaproteobacteria;o__Enterobacterales;f__Enterobacteriaceae;g__Enterobacter;s__Enterobacter cloacae_M	98.1	0.92	GCF_002208095.1	96.7528	d__Bacteria;p__Proteobacteria;c__Gammaproteobacteria;o__Enterobacterales;f__Enterobacteriaceae;g__Enterobacter;s__Enterobacter cloacae_M	98.1	0.92	d__Bacteria;p__Proteobacteria;c__Gammaproteobacteria;o__Enterobacterales;f__Enterobacteriaceae;g__Enterobacter;s__	taxonomic classification defined by topology and ANI	topological placement and ANI have congruent species assignments	GCF_007035645.1, s__Enterobacter asburiae_B, 96.8818, 96.78, 0.89; GCF_001521715.1, s__Enterobacter asburiae, 96.8818, 96.74, 0.85; GCF_008364625.1, s__Enterobacter dykesii, 96.5795, 96.36, 0.92; GCF_003634515.1, s__Enterobacter asburiae_A, 96.0274, 95.45, 0.85; GCF_000493015.1, s__Enterobacter sp000493015, 95.7595, 95.11, 0.87; GCF_008080435.1, s__Enterobacter asburiae_C, 95.5575, 94.86, 0.83; G…	97.56	11	N/A	N/A
GCA_001022775.1_ASM102277v1_genomic	d__Bacteria;p__Proteobacteria;c__Gammaproteobacteria;o__Enterobacterales;f__Enterobacteriaceae;g__Enterobacter;s__Enterobacter hormaechei_A	GCF_001729745.1	95	d__Bacteria;p__Proteobacteria;c__Gammaproteobacteria;o__Enterobacterales;f__Enterobacteriaceae;g__Enterobacter;s__Enterobacter hormaechei_A	95.9	0.89	N/A	N/A	N/A	N/A	N/A	d__Bacteria;p__Proteobacteria;c__Gammaproteobacteria;o__Enterobacterales;f__Enterobacteriaceae;g__Enterobacter;s__	ANI	topological placement and ANI have incongruent species assignments	GCF_001729745.1, s__Enterobacter hormaechei_A, 95.0, 95.9, 0.89; GCF_011078175.1, s__Enterobacter cloacae_Q, 95.0, 94.88, 0.9; GCF_001875655.1, s__Enterobacter hormaechei, 95.0, 94.83, 0.86; GCF_900322725.1, s__Enterobacter quasihormaechei, 95.0, 93.46, 0.87; GCF_013375935.1, s__Enterobacter cloacae_O, 95.0, 91.38, 0.85; GCF_900324475.1, s__Enterobacter bugandensis, 95.0, 89.04, 0.82; GCF_0035949…	96.78	11	N/A	N/A
GCA_001022805.1_ASM102280v1_genomic	d__Bacteria;p__Proteobacteria;c__Gammaproteobacteria;o__Enterobacterales;f__Enterobacteriaceae;g__Enterobacter;s__Enterobacter ludwigii	GCF_001750725.1	95	d__Bacteria;p__Proteobacteria;c__Gammaproteobacteria;o__Enterobacterales;f__Enterobacteriaceae;g__Enterobacter;s__Enterobacter ludwigii	98.73	0.91	GCF_001750725.1	95	d__Bacteria;p__Proteobacteria;c__Gammaproteobacteria;o__Enterobacterales;f__Enterobacteriaceae;g__Enterobacter;s__Enterobacter ludwigii	98.73	0.91	d__Bacteria;p__Proteobacteria;c__Gammaproteobacteria;o__Enterobacterales;f__Enterobacteriaceae;g__Enterobacter;s__	taxonomic classification defined by topology and ANI	topological placement and ANI have congruent species assignments	GCF_001521715.1, s__Enterobacter asburiae, 96.8818, 88.9, 0.78; GCF_007035645.1, s__Enterobacter asburiae_B, 96.8818, 88.89, 0.81; GCF_003634515.1, s__Enterobacter asburiae_A, 96.0274, 88.83, 0.82; GCF_008364625.1, s__Enterobacter dykesii, 96.5795, 88.8, 0.85; GCF_009755685.1, s__Enterobacter sp000568095, 95.0476, 88.72, 0.82; GCF_002208095.1, s__Enterobacter cloacae_M, 96.7528, 88.72, 0.76; GCF_…	97.7	11	N/A	N/A
GCA_001022835.1_ASM102283v1_genomic	d__Bacteria;p__Proteobacteria;c__Gammaproteobacteria;o__Enterobacterales;f__Enterobacteriaceae;g__Enterobacter;s__Enterobacter hormaechei_A	GCF_001729745.1	95	d__Bacteria;p__Proteobacteria;c__Gammaproteobacteria;o__Enterobacterales;f__Enterobacteriaceae;g__Enterobacter;s__Enterobacter hormaechei_A	95.91	0.9	GCF_900322725.1	95	d__Bacteria;p__Proteobacteria;c__Gammaproteobacteria;o__Enterobacterales;f__Enterobacteriaceae;g__Enterobacter;s__Enterobacter quasihormaechei	93.51	0.88	d__Bacteria;p__Proteobacteria;c__Gammaproteobacteria;o__Enterobacterales;f__Enterobacteriaceae;g__Enterobacter;s__	ANI	topological placement and ANI have incongruent species assignments	GCF_011078175.1, s__Enterobacter cloacae_Q, 95.0, 95.17, 0.89; GCF_001875655.1, s__Enterobacter hormaechei, 95.0, 95.09, 0.89; GCF_013375935.1, s__Enterobacter cloacae_O, 95.0, 91.4, 0.88; GCF_900324475.1, s__Enterobacter bugandensis, 95.0, 89.05, 0.83; GCF_003594915.1, s__Enterobacter chuandaensis, 95.0, 88.97, 0.82; GCF_011754535.1, s__Enterobacter cloacae_N, 95.0, 88.72, 0.83; GCF_000211415.1,…	96.78	11	N/A	N/A
GCA_001022855.1_ASM102285v1_genomic	d__Bacteria;p__Proteobacteria;c__Gammaproteobacteria;o__Enterobacterales;f__Enterobacteriaceae;g__Enterobacter;s__Enterobacter hormaechei_A	GCF_001729745.1	95	d__Bacteria;p__Proteobacteria;c__Gammaproteobacteria;o__Enterobacterales;f__Enterobacteriaceae;g__Enterobacter;s__Enterobacter hormaechei_A	99.01	0.91	GCF_001729745.1	95	d__Bacteria;p__Proteobacteria;c__Gammaproteobacteria;o__Enterobacterales;f__Enterobacteriaceae;g__Enterobacter;s__Enterobacter hormaechei_A	99.01	0.91	d__Bacteria;p__Proteobacteria;c__Gammaproteobacteria;o__Enterobacterales;f__Enterobacteriaceae;g__Enterobacter;s__	taxonomic classification defined by topology and ANI	topological placement and ANI have congruent species assignments	GCF_001875655.1, s__Enterobacter hormaechei, 95.0, 94.45, 0.85; GCF_011078175.1, s__Enterobacter cloacae_Q, 95.0, 94.19, 0.88; GCF_900322725.1, s__Enterobacter quasihormaechei, 95.0, 93.49, 0.86; GCF_013375935.1, s__Enterobacter cloacae_O, 95.0, 91.48, 0.85; GCF_900324475.1, s__Enterobacter bugandensis, 95.0, 88.92, 0.8; GCF_003594915.1, s__Enterobacter chuandaensis, 95.0, 88.65, 0.83; GCF_011754…	97.62	11	N/A	N/A
GCA_001022875.1_ASM102287v1_genomic	d__Bacteria;p__Proteobacteria;c__Gammaproteobacteria;o__Enterobacterales;f__Enterobacteriaceae;g__Enterobacter;s__Enterobacter hormaechei_A	GCF_001729745.1	95	d__Bacteria;p__Proteobacteria;c__Gammaproteobacteria;o__Enterobacterales;f__Enterobacteriaceae;g__Enterobacter;s__Enterobacter hormaechei_A	95.89	0.88	GCF_900322725.1	95	d__Bacteria;p__Proteobacteria;c__Gammaproteobacteria;o__Enterobacterales;f__Enterobacteriaceae;g__Enterobacter;s__Enterobacter quasihormaechei	93.58	0.88	d__Bacteria;p__Proteobacteria;c__Gammaproteobacteria;o__Enterobacterales;f__Enterobacteriaceae;g__Enterobacter;s__	ANI	topological placement and ANI have incongruent species assignments	GCF_011078175.1, s__Enterobacter cloacae_Q, 95.0, 95.07, 0.9; GCF_001875655.1, s__Enterobacter hormaechei, 95.0, 95.03, 0.88; GCF_013375935.1, s__Enterobacter cloacae_O, 95.0, 91.44, 0.86; GCF_900324475.1, s__Enterobacter bugandensis, 95.0, 89.05, 0.83; GCF_003594915.1, s__Enterobacter chuandaensis, 95.0, 88.88, 0.83; GCF_011754535.1, s__Enterobacter cloacae_N, 95.0, 88.67, 0.81; GCF_000211415.1,…	96.78	11	N/A	N/A
GCA_001022885.1_ASM102288v1_genomic	d__Bacteria;p__Proteobacteria;c__Gammaproteobacteria;o__Enterobacterales;f__Enterobacteriaceae;g__Enterobacter;s__Enterobacter hormaechei_A	GCF_001729745.1	95	d__Bacteria;p__Proteobacteria;c__Gammaproteobacteria;o__Enterobacterales;f__Enterobacteriaceae;g__Enterobacter;s__Enterobacter hormaechei_A	95.93	0.9	GCF_900322725.1	95	d__Bacteria;p__Proteobacteria;c__Gammaproteobacteria;o__Enterobacterales;f__Enterobacteriaceae;g__Enterobacter;s__Enterobacter quasihormaechei	93.55	0.86	d__Bacteria;p__Proteobacteria;c__Gammaproteobacteria;o__Enterobacterales;f__Enterobacteriaceae;g__Enterobacter;s__	ANI	topological placement and ANI have incongruent species assignments	GCF_011078175.1, s__Enterobacter cloacae_Q, 95.0, 95.23, 0.9; GCF_001875655.1, s__Enterobacter hormaechei, 95.0, 95.21, 0.87; GCF_013375935.1, s__Enterobacter cloacae_O, 95.0, 91.4, 0.86; GCF_900324475.1, s__Enterobacter bugandensis, 95.0, 89.09, 0.82; GCF_003594915.1, s__Enterobacter chuandaensis, 95.0, 88.96, 0.83; GCF_011754535.1, s__Enterobacter cloacae_N, 95.0, 88.61, 0.83; GCF_000211415.1, …	96.78	11	N/A	N/A
GCA_001022915.1_ASM102291v1_genomic	d__Bacteria;p__Proteobacteria;c__Gammaproteobacteria;o__Enterobacterales;f__Enterobacteriaceae;g__Enterobacter;s__Enterobacter kobei	GCF_001729765.1	95	d__Bacteria;p__Proteobacteria;c__Gammaproteobacteria;o__Enterobacterales;f__Enterobacteriaceae;g__Enterobacter;s__Enterobacter kobei	98.72	0.88	GCF_001729765.1	95	d__Bacteria;p__Proteobacteria;c__Gammaproteobacteria;o__Enterobacterales;f__Enterobacteriaceae;g__Enterobacter;s__Enterobacter kobei	98.72	0.88	d__Bacteria;p__Proteobacteria;c__Gammaproteobacteria;o__Enterobacterales;f__Enterobacteriaceae;g__Enterobacter;s__	taxonomic classification defined by topology and ANI	topological placement and ANI have congruent species assignments	GCF_011754535.1, s__Enterobacter cloacae_N, 95.0, 91.32, 0.83; GCF_001984825.2, s__Enterobacter chengduensis, 95.0, 91.29, 0.83; GCF_003594915.1, s__Enterobacter chuandaensis, 95.0, 91.16, 0.87; GCF_900324475.1, s__Enterobacter bugandensis, 95.0, 91.1, 0.85; GCF_001521715.1, s__Enterobacter asburiae, 96.8818, 91.05, 0.8; GCF_007035645.1, s__Enterobacter asburiae_B, 96.8818, 91.01, 0.85; GCF_00363…	97.4	11	N/A	N/A
GCA_001022935.1_ASM102293v1_genomic	d__Bacteria;p__Proteobacteria;c__Gammaproteobacteria;o__Enterobacterales;f__Enterobacteriaceae;g__Enterobacter;s__Enterobacter hormaechei_A	GCF_001729745.1	95	d__Bacteria;p__Proteobacteria;c__Gammaproteobacteria;o__Enterobacterales;f__Enterobacteriaceae;g__Enterobacter;s__Enterobacter hormaechei_A	95.97	0.91	GCF_900322725.1	95	d__Bacteria;p__Proteobacteria;c__Gammaproteobacteria;o__Enterobacterales;f__Enterobacteriaceae;g__Enterobacter;s__Enterobacter quasihormaechei	93.56	0.88	d__Bacteria;p__Proteobacteria;c__Gammaproteobacteria;o__Enterobacterales;f__Enterobacteriaceae;g__Enterobacter;s__	ANI	topological placement and ANI have incongruent species assignments	GCF_011078175.1, s__Enterobacter cloacae_Q, 95.0, 95.28, 0.88; GCF_001875655.1, s__Enterobacter hormaechei, 95.0, 95.19, 0.88; GCF_013375935.1, s__Enterobacter cloacae_O, 95.0, 91.45, 0.87; GCF_900324475.1, s__Enterobacter bugandensis, 95.0, 89.11, 0.83; GCF_003594915.1, s__Enterobacter chuandaensis, 95.0, 88.97, 0.83; GCF_011754535.1, s__Enterobacter cloacae_N, 95.0, 88.7, 0.82; GCF_000493015.1,…	96.76	11	N/A	N/A
GCA_001022965.1_ASM102296v1_genomic	d__Bacteria;p__Proteobacteria;c__Gammaproteobacteria;o__Enterobacterales;f__Enterobacteriaceae;g__Enterobacter;s__Enterobacter cloacae_L	GCF_001022965.1	95	d__Bacteria;p__Proteobacteria;c__Gammaproteobacteria;o__Enterobacterales;f__Enterobacteriaceae;g__Enterobacter;s__Enterobacter cloacae_L	100	1	GCF_001022965.1	95	d__Bacteria;p__Proteobacteria;c__Gammaproteobacteria;o__Enterobacterales;f__Enterobacteriaceae;g__Enterobacter;s__Enterobacter cloacae_L	100	1	d__Bacteria;p__Proteobacteria;c__Gammaproteobacteria;o__Enterobacterales;f__Enterobacteriaceae;g__Enterobacter;s__	taxonomic classification defined by topology and ANI	topological placement and ANI have congruent species assignments	GCF_004402045.1, s__Enterobacter nimipressuralis_A, 95.0, 94.68, 0.9; GCF_003634515.1, s__Enterobacter asburiae_A, 96.0274, 93.05, 0.88; GCF_000493015.1, s__Enterobacter sp000493015, 95.7595, 93.03, 0.88; GCF_007035645.1, s__Enterobacter asburiae_B, 96.8818, 93.01, 0.85; GCF_001521715.1, s__Enterobacter asburiae, 96.8818, 92.9, 0.84; GCF_002208095.1, s__Enterobacter cloacae_M, 96.7528, 92.78, 0.8…	97.56	11	N/A	N/A
GCA_001022995.1_ASM102299v1_genomic	d__Bacteria;p__Proteobacteria;c__Gammaproteobacteria;o__Enterobacterales;f__Enterobacteriaceae;g__Enterobacter;s__Enterobacter kobei	GCF_001729765.1	95	d__Bacteria;p__Proteobacteria;c__Gammaproteobacteria;o__Enterobacterales;f__Enterobacteriaceae;g__Enterobacter;s__Enterobacter kobei	98.78	0.89	GCF_001729765.1	95	d__Bacteria;p__Proteobacteria;c__Gammaproteobacteria;o__Enterobacterales;f__Enterobacteriaceae;g__Enterobacter;s__Enterobacter kobei	98.78	0.89	d__Bacteria;p__Proteobacteria;c__Gammaproteobacteria;o__Enterobacterales;f__Enterobacteriaceae;g__Enterobacter;s__	taxonomic classification defined by topology and ANI	topological placement and ANI have congruent species assignments	GCF_001984825.2, s__Enterobacter chengduensis, 95.0, 91.28, 0.85; GCF_011754535.1, s__Enterobacter cloacae_N, 95.0, 91.27, 0.85; GCF_003594915.1, s__Enterobacter chuandaensis, 95.0, 91.13, 0.87; GCF_001521715.1, s__Enterobacter asburiae, 96.8818, 91.03, 0.8; GCF_900324475.1, s__Enterobacter bugandensis, 95.0, 91.02, 0.86; GCF_007035645.1, s__Enterobacter asburiae_B, 96.8818, 90.96, 0.85; GCF_0036…	97.4	11	N/A	N/A
GCA_001023015.1_ASM102301v1_genomic	d__Bacteria;p__Proteobacteria;c__Gammaproteobacteria;o__Enterobacterales;f__Enterobacteriaceae;g__Enterobacter;s__Enterobacter asburiae_B	GCF_007035645.1	96.8818	d__Bacteria;p__Proteobacteria;c__Gammaproteobacteria;o__Enterobacterales;f__Enterobacteriaceae;g__Enterobacter;s__Enterobacter asburiae_B	98.31	0.97	N/A	N/A	N/A	N/A	N/A	d__Bacteria;p__Proteobacteria;c__Gammaproteobacteria;o__Enterobacterales;f__Enterobacteriaceae;g__Enterobacter;s__	ANI	topological placement and ANI have incongruent species assignments	GCF_007035645.1, s__Enterobacter asburiae_B, 96.8818, 98.31, 0.97; GCF_001521715.1, s__Enterobacter asburiae, 96.8818, 96.94, 0.91; GCF_002208095.1, s__Enterobacter cloacae_M, 96.7528, 96.75, 0.95; GCF_008364625.1, s__Enterobacter dykesii, 96.5795, 96.6, 0.93; GCF_003634515.1, s__Enterobacter asburiae_A, 96.0274, 95.78, 0.94; GCF_000493015.1, s__Enterobacter sp000493015, 95.7595, 95.26, 0.92; GCF…	97.34	11	N/A	N/A
GCA_001023195.1_ASM102319v1_genomic	d__Bacteria;p__Proteobacteria;c__Gammaproteobacteria;o__Enterobacterales;f__Enterobacteriaceae;g__Enterobacter;s__Enterobacter kobei	GCF_001729765.1	95	d__Bacteria;p__Proteobacteria;c__Gammaproteobacteria;o__Enterobacterales;f__Enterobacteriaceae;g__Enterobacter;s__Enterobacter kobei	98.7	0.88	GCF_001729765.1	95	d__Bacteria;p__Proteobacteria;c__Gammaproteobacteria;o__Enterobacterales;f__Enterobacteriaceae;g__Enterobacter;s__Enterobacter kobei	98.7	0.88	d__Bacteria;p__Proteobacteria;c__Gammaproteobacteria;o__Enterobacterales;f__Enterobacteriaceae;g__Enterobacter;s__	taxonomic classification defined by topology and ANI	topological placement and ANI have congruent species assignments	GCF_001984825.2, s__Enterobacter chengduensis, 95.0, 91.4, 0.83; GCF_011754535.1, s__Enterobacter cloacae_N, 95.0, 91.33, 0.83; GCF_900324475.1, s__Enterobacter bugandensis, 95.0, 91.06, 0.85; GCF_003594915.1, s__Enterobacter chuandaensis, 95.0, 91.04, 0.86; GCF_001521715.1, s__Enterobacter asburiae, 96.8818, 91.02, 0.8; GCF_003634515.1, s__Enterobacter asburiae_A, 96.0274, 90.95, 0.83; GCF_00703…	97.4	11	N/A	N/A
GCA_001023215.1_ASM102321v1_genomic	d__Bacteria;p__Proteobacteria;c__Gammaproteobacteria;o__Enterobacterales;f__Enterobacteriaceae;g__Enterobacter;s__Enterobacter hormaechei_A	GCF_001729745.1	95	d__Bacteria;p__Proteobacteria;c__Gammaproteobacteria;o__Enterobacterales;f__Enterobacteriaceae;g__Enterobacter;s__Enterobacter hormaechei_A	95.85	0.89	GCF_900322725.1	95	d__Bacteria;p__Proteobacteria;c__Gammaproteobacteria;o__Enterobacterales;f__Enterobacteriaceae;g__Enterobacter;s__Enterobacter quasihormaechei	93.52	0.86	d__Bacteria;p__Proteobacteria;c__Gammaproteobacteria;o__Enterobacterales;f__Enterobacteriaceae;g__Enterobacter;s__	ANI	topological placement and ANI have incongruent species assignments	GCF_011078175.1, s__Enterobacter cloacae_Q, 95.0, 95.16, 0.9; GCF_001875655.1, s__Enterobacter hormaechei, 95.0, 95.15, 0.86; GCF_013375935.1, s__Enterobacter cloacae_O, 95.0, 91.41, 0.83; GCF_900324475.1, s__Enterobacter bugandensis, 95.0, 89.04, 0.82; GCF_003594915.1, s__Enterobacter chuandaensis, 95.0, 88.94, 0.84; GCF_011754535.1, s__Enterobacter cloacae_N, 95.0, 88.6, 0.8; GCF_000211415.1, s…	96.78	11	N/A	N/A
GCA_001023225.1_ASM102322v1_genomic	d__Bacteria;p__Proteobacteria;c__Gammaproteobacteria;o__Enterobacterales;f__Enterobacteriaceae;g__Enterobacter;s__Enterobacter hormaechei_A	GCF_001729745.1	95	d__Bacteria;p__Proteobacteria;c__Gammaproteobacteria;o__Enterobacterales;f__Enterobacteriaceae;g__Enterobacter;s__Enterobacter hormaechei_A	95.96	0.9	GCF_900322725.1	95	d__Bacteria;p__Proteobacteria;c__Gammaproteobacteria;o__Enterobacterales;f__Enterobacteriaceae;g__Enterobacter;s__Enterobacter quasihormaechei	93.57	0.88	d__Bacteria;p__Proteobacteria;c__Gammaproteobacteria;o__Enterobacterales;f__Enterobacteriaceae;g__Enterobacter;s__	ANI	topological placement and ANI have incongruent species assignments	GCF_011078175.1, s__Enterobacter cloacae_Q, 95.0, 95.16, 0.91; GCF_001875655.1, s__Enterobacter hormaechei, 95.0, 95.13, 0.89; GCF_013375935.1, s__Enterobacter cloacae_O, 95.0, 91.44, 0.87; GCF_900324475.1, s__Enterobacter bugandensis, 95.0, 89.1, 0.84; GCF_003594915.1, s__Enterobacter chuandaensis, 95.0, 88.93, 0.82; GCF_011754535.1, s__Enterobacter cloacae_N, 95.0, 88.62, 0.83; GCF_000211415.1,…	96.78	11	N/A	N/A
GCA_001023235.1_ASM102323v1_genomic	d__Bacteria;p__Proteobacteria;c__Gammaproteobacteria;o__Enterobacterales;f__Enterobacteriaceae;g__Enterobacter;s__Enterobacter kobei	GCF_001729765.1	95	d__Bacteria;p__Proteobacteria;c__Gammaproteobacteria;o__Enterobacterales;f__Enterobacteriaceae;g__Enterobacter;s__Enterobacter kobei	98.78	0.9	GCF_001729765.1	95	d__Bacteria;p__Proteobacteria;c__Gammaproteobacteria;o__Enterobacterales;f__Enterobacteriaceae;g__Enterobacter;s__Enterobacter kobei	98.78	0.9	d__Bacteria;p__Proteobacteria;c__Gammaproteobacteria;o__Enterobacterales;f__Enterobacteriaceae;g__Enterobacter;s__	taxonomic classification defined by topology and ANI	topological placement and ANI have congruent species assignments	GCF_001984825.2, s__Enterobacter chengduensis, 95.0, 91.35, 0.86; GCF_011754535.1, s__Enterobacter cloacae_N, 95.0, 91.3, 0.84; GCF_003594915.1, s__Enterobacter chuandaensis, 95.0, 91.12, 0.87; GCF_900324475.1, s__Enterobacter bugandensis, 95.0, 91.08, 0.85; GCF_001521715.1, s__Enterobacter asburiae, 96.8818, 91.03, 0.8; GCF_007035645.1, s__Enterobacter asburiae_B, 96.8818, 90.98, 0.84; GCF_00363…	97.6	11	N/A	N/A
GCA_001023245.1_ASM102324v1_genomic	d__Bacteria;p__Proteobacteria;c__Gammaproteobacteria;o__Enterobacterales;f__Enterobacteriaceae;g__Enterobacter;s__Enterobacter ludwigii	GCF_001750725.1	95	d__Bacteria;p__Proteobacteria;c__Gammaproteobacteria;o__Enterobacterales;f__Enterobacteriaceae;g__Enterobacter;s__Enterobacter ludwigii	98.78	0.93	GCF_001750725.1	95	d__Bacteria;p__Proteobacteria;c__Gammaproteobacteria;o__Enterobacterales;f__Enterobacteriaceae;g__Enterobacter;s__Enterobacter ludwigii	98.78	0.93	d__Bacteria;p__Proteobacteria;c__Gammaproteobacteria;o__Enterobacterales;f__Enterobacteriaceae;g__Enterobacter;s__	taxonomic classification defined by topology and ANI	topological placement and ANI have congruent species assignments	GCF_001521715.1, s__Enterobacter asburiae, 96.8818, 88.9, 0.79; GCF_007035645.1, s__Enterobacter asburiae_B, 96.8818, 88.88, 0.82; GCF_003634515.1, s__Enterobacter asburiae_A, 96.0274, 88.81, 0.82; GCF_008364625.1, s__Enterobacter dykesii, 96.5795, 88.8, 0.87; GCF_001022965.1, s__Enterobacter cloacae_L, 95.0, 88.75, 0.84; GCF_008080435.1, s__Enterobacter asburiae_C, 95.5575, 88.74, 0.83; GCF_0044…	97.6	11	N/A	N/A
GCA_001023295.1_ASM102329v1_genomic	d__Bacteria;p__Proteobacteria;c__Gammaproteobacteria;o__Enterobacterales;f__Enterobacteriaceae;g__Enterobacter;s__Enterobacter kobei	GCF_001729765.1	95	d__Bacteria;p__Proteobacteria;c__Gammaproteobacteria;o__Enterobacterales;f__Enterobacteriaceae;g__Enterobacter;s__Enterobacter kobei	98.74	0.87	GCF_001729765.1	95	d__Bacteria;p__Proteobacteria;c__Gammaproteobacteria;o__Enterobacterales;f__Enterobacteriaceae;g__Enterobacter;s__Enterobacter kobei	98.74	0.87	d__Bacteria;p__Proteobacteria;c__Gammaproteobacteria;o__Enterobacterales;f__Enterobacteriaceae;g__Enterobacter;s__	taxonomic classification defined by topology and ANI	topological placement and ANI have congruent species assignments	GCF_011754535.1, s__Enterobacter cloacae_N, 95.0, 91.24, 0.83; GCF_001984825.2, s__Enterobacter chengduensis, 95.0, 91.13, 0.85; GCF_003594915.1, s__Enterobacter chuandaensis, 95.0, 91.1, 0.87; GCF_001521715.1, s__Enterobacter asburiae, 96.8818, 91.01, 0.79; GCF_007035645.1, s__Enterobacter asburiae_B, 96.8818, 90.96, 0.85; GCF_900324475.1, s__Enterobacter bugandensis, 95.0, 90.96, 0.86; GCF_0083…	97.36	11	N/A	N/A
GCA_001023305.1_ASM102330v1_genomic	d__Bacteria;p__Proteobacteria;c__Gammaproteobacteria;o__Enterobacterales;f__Enterobacteriaceae;g__Enterobacter;s__Enterobacter bugandensis	GCF_900324475.1	95	d__Bacteria;p__Proteobacteria;c__Gammaproteobacteria;o__Enterobacterales;f__Enterobacteriaceae;g__Enterobacter;s__Enterobacter bugandensis	98.19	0.91	GCF_900324475.1	95	d__Bacteria;p__Proteobacteria;c__Gammaproteobacteria;o__Enterobacterales;f__Enterobacteriaceae;g__Enterobacter;s__Enterobacter bugandensis	98.19	0.91	d__Bacteria;p__Proteobacteria;c__Gammaproteobacteria;o__Enterobacterales;f__Enterobacteriaceae;g__Enterobacter;s__	taxonomic classification defined by topology and ANI	topological placement and ANI have congruent species assignments	GCF_011754535.1, s__Enterobacter cloacae_N, 95.0, 94.16, 0.88; GCF_003594915.1, s__Enterobacter chuandaensis, 95.0, 93.84, 0.87; GCF_001729805.1, s__Enterobacter roggenkampii, 95.0, 91.78, 0.86; GCF_007035645.1, s__Enterobacter asburiae_B, 96.8818, 91.78, 0.84; GCF_001521715.1, s__Enterobacter asburiae, 96.8818, 91.76, 0.82; GCF_003634515.1, s__Enterobacter asburiae_A, 96.0274, 91.76, 0.86; GCF_0…	97.62	11	N/A	N/A
GCA_001023315.1_ASM102331v1_genomic	d__Bacteria;p__Proteobacteria;c__Gammaproteobacteria;o__Enterobacterales;f__Enterobacteriaceae;g__Enterobacter;s__Enterobacter hormaechei	GCF_001875655.1	95	d__Bacteria;p__Proteobacteria;c__Gammaproteobacteria;o__Enterobacterales;f__Enterobacteriaceae;g__Enterobacter;s__Enterobacter hormaechei	98.56	0.94	GCF_001875655.1	95	d__Bacteria;p__Proteobacteria;c__Gammaproteobacteria;o__Enterobacterales;f__Enterobacteriaceae;g__Enterobacter;s__Enterobacter hormaechei	98.56	0.94	d__Bacteria;p__Proteobacteria;c__Gammaproteobacteria;o__Enterobacterales;f__Enterobacteriaceae;g__Enterobacter;s__	taxonomic classification defined by topology and ANI	topological placement and ANI have congruent species assignments	GCF_011078175.1, s__Enterobacter cloacae_Q, 95.0, 94.66, 0.88; GCF_001729745.1, s__Enterobacter hormaechei_A, 95.0, 94.43, 0.88; GCF_900322725.1, s__Enterobacter quasihormaechei, 95.0, 93.34, 0.87; GCF_013375935.1, s__Enterobacter cloacae_O, 95.0, 91.27, 0.88; GCF_900324475.1, s__Enterobacter bugandensis, 95.0, 89.08, 0.84; GCF_003594915.1, s__Enterobacter chuandaensis, 95.0, 88.99, 0.82; GCF_011…	97.62	11	N/A	N/A
GCA_001023345.1_ASM102334v1_genomic	d__Bacteria;p__Proteobacteria;c__Gammaproteobacteria;o__Enterobacterales;f__Enterobacteriaceae;g__Enterobacter;s__Enterobacter hormaechei_A	GCF_001729745.1	95	d__Bacteria;p__Proteobacteria;c__Gammaproteobacteria;o__Enterobacterales;f__Enterobacteriaceae;g__Enterobacter;s__Enterobacter hormaechei_A	95.94	0.89	GCF_900322725.1	95	d__Bacteria;p__Proteobacteria;c__Gammaproteobacteria;o__Enterobacterales;f__Enterobacteriaceae;g__Enterobacter;s__Enterobacter quasihormaechei	93.65	0.86	d__Bacteria;p__Proteobacteria;c__Gammaproteobacteria;o__Enterobacterales;f__Enterobacteriaceae;g__Enterobacter;s__	ANI	topological placement and ANI have incongruent species assignments	GCF_001875655.1, s__Enterobacter hormaechei, 95.0, 95.1, 0.86; GCF_011078175.1, s__Enterobacter cloacae_Q, 95.0, 95.07, 0.89; GCF_013375935.1, s__Enterobacter cloacae_O, 95.0, 91.36, 0.83; GCF_900324475.1, s__Enterobacter bugandensis, 95.0, 88.99, 0.81; GCF_003594915.1, s__Enterobacter chuandaensis, 95.0, 88.77, 0.83; GCF_011754535.1, s__Enterobacter cloacae_N, 95.0, 88.66, 0.8; GCF_001521715.1, …	96.78	11	N/A	N/A
GCA_001023375.1_ASM102337v1_genomic	d__Bacteria;p__Proteobacteria;c__Gammaproteobacteria;o__Enterobacterales;f__Enterobacteriaceae;g__Enterobacter;s__Enterobacter hormaechei_A	GCF_001729745.1	95	d__Bacteria;p__Proteobacteria;c__Gammaproteobacteria;o__Enterobacterales;f__Enterobacteriaceae;g__Enterobacter;s__Enterobacter hormaechei_A	95.77	0.89	GCF_900322725.1	95	d__Bacteria;p__Proteobacteria;c__Gammaproteobacteria;o__Enterobacterales;f__Enterobacteriaceae;g__Enterobacter;s__Enterobacter quasihormaechei	93.93	0.84	d__Bacteria;p__Proteobacteria;c__Gammaproteobacteria;o__Enterobacterales;f__Enterobacteriaceae;g__Enterobacter;s__	ANI	topological placement and ANI have incongruent species assignments	GCF_011078175.1, s__Enterobacter cloacae_Q, 95.0, 95.12, 0.89; GCF_001875655.1, s__Enterobacter hormaechei, 95.0, 95.08, 0.86; GCF_013375935.1, s__Enterobacter cloacae_O, 95.0, 91.34, 0.83; GCF_900324475.1, s__Enterobacter bugandensis, 95.0, 89.02, 0.81; GCF_003594915.1, s__Enterobacter chuandaensis, 95.0, 88.81, 0.83; GCF_011754535.1, s__Enterobacter cloacae_N, 95.0, 88.66, 0.77; GCF_001521715.1…	95.95	11	N/A	N/A
GCA_001023385.1_ASM102338v1_genomic	d__Bacteria;p__Proteobacteria;c__Gammaproteobacteria;o__Enterobacterales;f__Enterobacteriaceae;g__Enterobacter;s__Enterobacter hormaechei_A	GCF_001729745.1	95	d__Bacteria;p__Proteobacteria;c__Gammaproteobacteria;o__Enterobacterales;f__Enterobacteriaceae;g__Enterobacter;s__Enterobacter hormaechei_A	95.95	0.91	GCF_900322725.1	95	d__Bacteria;p__Proteobacteria;c__Gammaproteobacteria;o__Enterobacterales;f__Enterobacteriaceae;g__Enterobacter;s__Enterobacter quasihormaechei	93.59	0.88	d__Bacteria;p__Proteobacteria;c__Gammaproteobacteria;o__Enterobacterales;f__Enterobacteriaceae;g__Enterobacter;s__	ANI	topological placement and ANI have incongruent species assignments	GCF_011078175.1, s__Enterobacter cloacae_Q, 95.0, 95.19, 0.9; GCF_001875655.1, s__Enterobacter hormaechei, 95.0, 95.14, 0.9; GCF_013375935.1, s__Enterobacter cloacae_O, 95.0, 91.35, 0.88; GCF_900324475.1, s__Enterobacter bugandensis, 95.0, 89.11, 0.85; GCF_003594915.1, s__Enterobacter chuandaensis, 95.0, 88.9, 0.83; GCF_011754535.1, s__Enterobacter cloacae_N, 95.0, 88.71, 0.84; GCF_000211415.1, s…	96.78	11	N/A	N/A
GCA_001023395.1_ASM102339v1_genomic	d__Bacteria;p__Proteobacteria;c__Gammaproteobacteria;o__Enterobacterales;f__Enterobacteriaceae;g__Enterobacter;s__Enterobacter hormaechei_A	GCF_001729745.1	95	d__Bacteria;p__Proteobacteria;c__Gammaproteobacteria;o__Enterobacterales;f__Enterobacteriaceae;g__Enterobacter;s__Enterobacter hormaechei_A	95.81	0.89	GCF_900322725.1	95	d__Bacteria;p__Proteobacteria;c__Gammaproteobacteria;o__Enterobacterales;f__Enterobacteriaceae;g__Enterobacter;s__Enterobacter quasihormaechei	93.92	0.84	d__Bacteria;p__Proteobacteria;c__Gammaproteobacteria;o__Enterobacterales;f__Enterobacteriaceae;g__Enterobacter;s__	ANI	topological placement and ANI have incongruent species assignments	GCF_011078175.1, s__Enterobacter cloacae_Q, 95.0, 95.11, 0.89; GCF_001875655.1, s__Enterobacter hormaechei, 95.0, 95.08, 0.86; GCF_013375935.1, s__Enterobacter cloacae_O, 95.0, 91.33, 0.83; GCF_900324475.1, s__Enterobacter bugandensis, 95.0, 89.02, 0.82; GCF_003594915.1, s__Enterobacter chuandaensis, 95.0, 88.78, 0.83; GCF_011754535.1, s__Enterobacter cloacae_N, 95.0, 88.68, 0.76; GCF_000211415.1…	95.95	11	N/A	N/A
GCA_001025055.1_ASM102505v1_genomic	d__Bacteria;p__Proteobacteria;c__Gammaproteobacteria;o__Enterobacterales;f__Enterobacteriaceae;g__Enterobacter;s__Enterobacter hormaechei_A	GCF_001729745.1	95	d__Bacteria;p__Proteobacteria;c__Gammaproteobacteria;o__Enterobacterales;f__Enterobacteriaceae;g__Enterobacter;s__Enterobacter hormaechei_A	95.95	0.87	N/A	N/A	N/A	N/A	N/A	d__Bacteria;p__Proteobacteria;c__Gammaproteobacteria;o__Enterobacterales;f__Enterobacteriaceae;g__Enterobacter;s__	ANI	topological placement and ANI have incongruent species assignments	GCF_001729745.1, s__Enterobacter hormaechei_A, 95.0, 95.95, 0.87; GCF_011078175.1, s__Enterobacter cloacae_Q, 95.0, 94.89, 0.88; GCF_001875655.1, s__Enterobacter hormaechei, 95.0, 94.83, 0.85; GCF_900322725.1, s__Enterobacter quasihormaechei, 95.0, 93.58, 0.86; GCF_013375935.1, s__Enterobacter cloacae_O, 95.0, 91.44, 0.84; GCF_900324475.1, s__Enterobacter bugandensis, 95.0, 89.13, 0.8; GCF_003594…	96.78	11	N/A	N/A
GCA_001029645.1_ASM102964v1_genomic	d__Bacteria;p__Proteobacteria;c__Gammaproteobacteria;o__Enterobacterales;f__Enterobacteriaceae;g__Enterobacter;s__Enterobacter ludwigii	GCF_001750725.1	95	d__Bacteria;p__Proteobacteria;c__Gammaproteobacteria;o__Enterobacterales;f__Enterobacteriaceae;g__Enterobacter;s__Enterobacter ludwigii	98.75	0.93	GCF_001750725.1	95	d__Bacteria;p__Proteobacteria;c__Gammaproteobacteria;o__Enterobacterales;f__Enterobacteriaceae;g__Enterobacter;s__Enterobacter ludwigii	98.75	0.93	d__Bacteria;p__Proteobacteria;c__Gammaproteobacteria;o__Enterobacterales;f__Enterobacteriaceae;g__Enterobacter;s__	taxonomic classification defined by topology and ANI	topological placement and ANI have congruent species assignments	GCF_001521715.1, s__Enterobacter asburiae, 96.8818, 89.0, 0.8; GCF_007035645.1, s__Enterobacter asburiae_B, 96.8818, 88.96, 0.84; GCF_000493015.1, s__Enterobacter sp000493015, 95.7595, 88.83, 0.84; GCF_008364625.1, s__Enterobacter dykesii, 96.5795, 88.83, 0.87; GCF_003634515.1, s__Enterobacter asburiae_A, 96.0274, 88.8, 0.82; GCF_009755685.1, s__Enterobacter sp000568095, 95.0476, 88.79, 0.84; GCF…	97.72	11	N/A	N/A
GCA_001030145.1_Ente_cloa_UCI86_V1_genomic	d__Bacteria;p__Proteobacteria;c__Gammaproteobacteria;o__Enterobacterales;f__Enterobacteriaceae;g__Enterobacter;s__Enterobacter hormaechei_A	GCF_001729745.1	95	d__Bacteria;p__Proteobacteria;c__Gammaproteobacteria;o__Enterobacterales;f__Enterobacteriaceae;g__Enterobacter;s__Enterobacter hormaechei_A	95.92	0.89	N/A	N/A	N/A	N/A	N/A	d__Bacteria;p__Proteobacteria;c__Gammaproteobacteria;o__Enterobacterales;f__Enterobacteriaceae;g__Enterobacter;s__	ANI	topological placement and ANI have incongruent species assignments	GCF_001729745.1, s__Enterobacter hormaechei_A, 95.0, 95.92, 0.89; GCF_011078175.1, s__Enterobacter cloacae_Q, 95.0, 94.9, 0.91; GCF_001875655.1, s__Enterobacter hormaechei, 95.0, 94.78, 0.89; GCF_900322725.1, s__Enterobacter quasihormaechei, 95.0, 93.66, 0.88; GCF_013375935.1, s__Enterobacter cloacae_O, 95.0, 91.42, 0.87; GCF_900324475.1, s__Enterobacter bugandensis, 95.0, 89.17, 0.82; GCF_003594…	96.78	11	N/A	N/A
GCA_001030195.1_Ente_cloa_UCI85_V1_genomic	d__Bacteria;p__Proteobacteria;c__Gammaproteobacteria;o__Enterobacterales;f__Enterobacteriaceae;g__Enterobacter;s__Enterobacter hormaechei_A	GCF_001729745.1	95	d__Bacteria;p__Proteobacteria;c__Gammaproteobacteria;o__Enterobacterales;f__Enterobacteriaceae;g__Enterobacter;s__Enterobacter hormaechei_A	95.95	0.89	N/A	N/A	N/A	N/A	N/A	d__Bacteria;p__Proteobacteria;c__Gammaproteobacteria;o__Enterobacterales;f__Enterobacteriaceae;g__Enterobacter;s__	ANI	topological placement and ANI have incongruent species assignments	GCF_001729745.1, s__Enterobacter hormaechei_A, 95.0, 95.95, 0.89; GCF_011078175.1, s__Enterobacter cloacae_Q, 95.0, 94.89, 0.9; GCF_001875655.1, s__Enterobacter hormaechei, 95.0, 94.76, 0.89; GCF_900322725.1, s__Enterobacter quasihormaechei, 95.0, 93.65, 0.88; GCF_013375935.1, s__Enterobacter cloacae_O, 95.0, 91.41, 0.86; GCF_900324475.1, s__Enterobacter bugandensis, 95.0, 89.16, 0.82; GCF_003594…	96.78	11	N/A	N/A
GCA_001039365.2_ASM103936v2_genomic	d__Bacteria;p__Proteobacteria;c__Gammaproteobacteria;o__Enterobacterales;f__Enterobacteriaceae;g__Enterobacter;s__Enterobacter roggenkampii	GCF_001729805.1	95	d__Bacteria;p__Proteobacteria;c__Gammaproteobacteria;o__Enterobacterales;f__Enterobacteriaceae;g__Enterobacter;s__Enterobacter roggenkampii	95.81	0.89	GCF_001729805.1	95	d__Bacteria;p__Proteobacteria;c__Gammaproteobacteria;o__Enterobacterales;f__Enterobacteriaceae;g__Enterobacter;s__Enterobacter roggenkampii	95.81	0.89	d__Bacteria;p__Proteobacteria;c__Gammaproteobacteria;o__Enterobacterales;f__Enterobacteriaceae;g__Enterobacter;s__	taxonomic classification defined by topology and ANI	topological placement and ANI have congruent species assignments	GCF_009755685.1, s__Enterobacter sp000568095, 95.0476, 94.96, 0.9; GCF_008364555.1, s__Enterobacter vonholyi, 95.0, 94.46, 0.9; GCF_008364625.1, s__Enterobacter dykesii, 96.5795, 93.53, 0.91; GCF_007035645.1, s__Enterobacter asburiae_B, 96.8818, 93.39, 0.87; GCF_003634515.1, s__Enterobacter asburiae_A, 96.0274, 93.37, 0.87; GCF_002208095.1, s__Enterobacter cloacae_M, 96.7528, 93.36, 0.87; GCF_001…	96.72	11	N/A	N/A
GCA_001052135.1_ASM105213v1_genomic	d__Bacteria;p__Proteobacteria;c__Gammaproteobacteria;o__Enterobacterales;f__Enterobacteriaceae;g__Enterobacter;s__Enterobacter asburiae_B	GCF_007035645.1	96.8818	d__Bacteria;p__Proteobacteria;c__Gammaproteobacteria;o__Enterobacterales;f__Enterobacteriaceae;g__Enterobacter;s__Enterobacter asburiae_B	98.4	0.96	GCF_007035645.1	96.8818	d__Bacteria;p__Proteobacteria;c__Gammaproteobacteria;o__Enterobacterales;f__Enterobacteriaceae;g__Enterobacter;s__Enterobacter asburiae_B	98.4	0.96	d__Bacteria;p__Proteobacteria;c__Gammaproteobacteria;o__Enterobacterales;f__Enterobacteriaceae;g__Enterobacter;s__	taxonomic classification defined by topology and ANI	topological placement and ANI have congruent species assignments	GCF_001521715.1, s__Enterobacter asburiae, 96.8818, 96.91, 0.91; GCF_002208095.1, s__Enterobacter cloacae_M, 96.7528, 96.78, 0.94; GCF_008364625.1, s__Enterobacter dykesii, 96.5795, 96.55, 0.93; GCF_003634515.1, s__Enterobacter asburiae_A, 96.0274, 95.68, 0.94; GCF_008080435.1, s__Enterobacter asburiae_C, 95.5575, 95.23, 0.91; GCF_000493015.1, s__Enterobacter sp000493015, 95.7595, 95.22, 0.92; GC…	97.56	11	N/A	N/A
GCA_001052355.1_ASM105235v1_genomic	d__Bacteria;p__Proteobacteria;c__Gammaproteobacteria;o__Enterobacterales;f__Enterobacteriaceae;g__Enterobacter;s__Enterobacter asburiae_B	GCF_007035645.1	96.8818	d__Bacteria;p__Proteobacteria;c__Gammaproteobacteria;o__Enterobacterales;f__Enterobacteriaceae;g__Enterobacter;s__Enterobacter asburiae_B	98.38	0.96	GCF_007035645.1	96.8818	d__Bacteria;p__Proteobacteria;c__Gammaproteobacteria;o__Enterobacterales;f__Enterobacteriaceae;g__Enterobacter;s__Enterobacter asburiae_B	98.38	0.96	d__Bacteria;p__Proteobacteria;c__Gammaproteobacteria;o__Enterobacterales;f__Enterobacteriaceae;g__Enterobacter;s__	taxonomic classification defined by topology and ANI	topological placement and ANI have congruent species assignments	GCF_001521715.1, s__Enterobacter asburiae, 96.8818, 96.89, 0.91; GCF_002208095.1, s__Enterobacter cloacae_M, 96.7528, 96.8, 0.93; GCF_008364625.1, s__Enterobacter dykesii, 96.5795, 96.58, 0.92; GCF_003634515.1, s__Enterobacter asburiae_A, 96.0274, 95.69, 0.93; GCF_000493015.1, s__Enterobacter sp000493015, 95.7595, 95.24, 0.92; GCF_008080435.1, s__Enterobacter asburiae_C, 95.5575, 95.24, 0.91; GCF…	97.56	11	N/A	N/A
GCA_001052635.1_ASM105263v1_genomic	d__Bacteria;p__Proteobacteria;c__Gammaproteobacteria;o__Enterobacterales;f__Enterobacteriaceae;g__Enterobacter;s__Enterobacter cloacae_M	GCF_002208095.1	96.7528	d__Bacteria;p__Proteobacteria;c__Gammaproteobacteria;o__Enterobacterales;f__Enterobacteriaceae;g__Enterobacter;s__Enterobacter cloacae_M	98.52	0.92	N/A	N/A	N/A	N/A	N/A	d__Bacteria;p__Proteobacteria;c__Gammaproteobacteria;o__Enterobacterales;f__Enterobacteriaceae;g__Enterobacter;s__	ANI	topological placement and ANI have incongruent species assignments	GCF_002208095.1, s__Enterobacter cloacae_M, 96.7528, 98.52, 0.92; GCF_007035645.1, s__Enterobacter asburiae_B, 96.8818, 96.87, 0.88; GCF_001521715.1, s__Enterobacter asburiae, 96.8818, 96.8, 0.85; GCF_008364625.1, s__Enterobacter dykesii, 96.5795, 96.32, 0.9; GCF_003634515.1, s__Enterobacter asburiae_A, 96.0274, 95.48, 0.88; GCF_000493015.1, s__Enterobacter sp000493015, 95.7595, 95.06, 0.86; GCF_…	97.56	11	N/A	N/A
GCA_001052645.1_ASM105264v1_genomic	d__Bacteria;p__Proteobacteria;c__Gammaproteobacteria;o__Enterobacterales;f__Enterobacteriaceae;g__Enterobacter;s__Enterobacter cloacae_M	GCF_002208095.1	96.7528	d__Bacteria;p__Proteobacteria;c__Gammaproteobacteria;o__Enterobacterales;f__Enterobacteriaceae;g__Enterobacter;s__Enterobacter cloacae_M	98.5	0.92	N/A	N/A	N/A	N/A	N/A	d__Bacteria;p__Proteobacteria;c__Gammaproteobacteria;o__Enterobacterales;f__Enterobacteriaceae;g__Enterobacter;s__	ANI	topological placement and ANI have incongruent species assignments	GCF_002208095.1, s__Enterobacter cloacae_M, 96.7528, 98.5, 0.92; GCF_007035645.1, s__Enterobacter asburiae_B, 96.8818, 96.84, 0.88; GCF_001521715.1, s__Enterobacter asburiae, 96.8818, 96.82, 0.85; GCF_008364625.1, s__Enterobacter dykesii, 96.5795, 96.34, 0.91; GCF_003634515.1, s__Enterobacter asburiae_A, 96.0274, 95.42, 0.88; GCF_000493015.1, s__Enterobacter sp000493015, 95.7595, 95.05, 0.86; GCF…	97.56	11	N/A	N/A
GCA_001052895.1_ASM105289v1_genomic	d__Bacteria;p__Proteobacteria;c__Gammaproteobacteria;o__Enterobacterales;f__Enterobacteriaceae;g__Enterobacter;s__Enterobacter roggenkampii	GCF_001729805.1	95	d__Bacteria;p__Proteobacteria;c__Gammaproteobacteria;o__Enterobacterales;f__Enterobacteriaceae;g__Enterobacter;s__Enterobacter roggenkampii	98.2	0.88	GCF_001729805.1	95	d__Bacteria;p__Proteobacteria;c__Gammaproteobacteria;o__Enterobacterales;f__Enterobacteriaceae;g__Enterobacter;s__Enterobacter roggenkampii	98.2	0.88	d__Bacteria;p__Proteobacteria;c__Gammaproteobacteria;o__Enterobacterales;f__Enterobacteriaceae;g__Enterobacter;s__	taxonomic classification defined by topology and ANI	topological placement and ANI have congruent species assignments	GCF_009755685.1, s__Enterobacter sp000568095, 95.0476, 94.32, 0.84; GCF_008364555.1, s__Enterobacter vonholyi, 95.0, 94.29, 0.87; GCF_008364625.1, s__Enterobacter dykesii, 96.5795, 93.44, 0.87; GCF_002208095.1, s__Enterobacter cloacae_M, 96.7528, 93.33, 0.86; GCF_001521715.1, s__Enterobacter asburiae, 96.8818, 93.32, 0.83; GCF_003634515.1, s__Enterobacter asburiae_A, 96.0274, 93.29, 0.85; GCF_007…	97.56	11	N/A	N/A
GCA_001052955.1_ASM105295v1_genomic	d__Bacteria;p__Proteobacteria;c__Gammaproteobacteria;o__Enterobacterales;f__Enterobacteriaceae;g__Enterobacter;s__Enterobacter hormaechei_A	GCF_001729745.1	95	d__Bacteria;p__Proteobacteria;c__Gammaproteobacteria;o__Enterobacterales;f__Enterobacteriaceae;g__Enterobacter;s__Enterobacter hormaechei_A	95.77	0.88	GCF_900322725.1	95	d__Bacteria;p__Proteobacteria;c__Gammaproteobacteria;o__Enterobacterales;f__Enterobacteriaceae;g__Enterobacter;s__Enterobacter quasihormaechei	93.8	0.87	d__Bacteria;p__Proteobacteria;c__Gammaproteobacteria;o__Enterobacterales;f__Enterobacteriaceae;g__Enterobacter;s__	ANI	topological placement and ANI have incongruent species assignments	GCF_011078175.1, s__Enterobacter cloacae_Q, 95.0, 94.99, 0.88; GCF_001875655.1, s__Enterobacter hormaechei, 95.0, 94.99, 0.84; GCF_013375935.1, s__Enterobacter cloacae_O, 95.0, 91.46, 0.8; GCF_900324475.1, s__Enterobacter bugandensis, 95.0, 89.06, 0.8; GCF_003594915.1, s__Enterobacter chuandaensis, 95.0, 88.83, 0.83; GCF_011754535.1, s__Enterobacter cloacae_N, 95.0, 88.65, 0.77; GCF_000211415.1, …	96.78	11	N/A	N/A
GCA_001053395.1_ASM105339v1_genomic	d__Bacteria;p__Proteobacteria;c__Gammaproteobacteria;o__Enterobacterales;f__Enterobacteriaceae;g__Enterobacter;s__Enterobacter kobei	GCF_001729765.1	95	d__Bacteria;p__Proteobacteria;c__Gammaproteobacteria;o__Enterobacterales;f__Enterobacteriaceae;g__Enterobacter;s__Enterobacter kobei	98.69	0.89	GCF_001729765.1	95	d__Bacteria;p__Proteobacteria;c__Gammaproteobacteria;o__Enterobacterales;f__Enterobacteriaceae;g__Enterobacter;s__Enterobacter kobei	98.69	0.89	d__Bacteria;p__Proteobacteria;c__Gammaproteobacteria;o__Enterobacterales;f__Enterobacteriaceae;g__Enterobacter;s__	taxonomic classification defined by topology and ANI	topological placement and ANI have congruent species assignments	GCF_001984825.2, s__Enterobacter chengduensis, 95.0, 91.29, 0.84; GCF_011754535.1, s__Enterobacter cloacae_N, 95.0, 91.29, 0.84; GCF_900324475.1, s__Enterobacter bugandensis, 95.0, 91.07, 0.83; GCF_003594915.1, s__Enterobacter chuandaensis, 95.0, 91.07, 0.85; GCF_001521715.1, s__Enterobacter asburiae, 96.8818, 90.99, 0.8; GCF_003634515.1, s__Enterobacter asburiae_A, 96.0274, 90.95, 0.83; GCF_0070…	97.4	11	N/A	N/A
GCA_001053635.1_ASM105363v1_genomic	d__Bacteria;p__Proteobacteria;c__Gammaproteobacteria;o__Enterobacterales;f__Enterobacteriaceae;g__Enterobacter;s__Enterobacter kobei	GCF_001729765.1	95	d__Bacteria;p__Proteobacteria;c__Gammaproteobacteria;o__Enterobacterales;f__Enterobacteriaceae;g__Enterobacter;s__Enterobacter kobei	98.89	0.92	GCF_001729765.1	95	d__Bacteria;p__Proteobacteria;c__Gammaproteobacteria;o__Enterobacterales;f__Enterobacteriaceae;g__Enterobacter;s__Enterobacter kobei	98.89	0.92	d__Bacteria;p__Proteobacteria;c__Gammaproteobacteria;o__Enterobacterales;f__Enterobacteriaceae;g__Enterobacter;s__	taxonomic classification defined by topology and ANI	topological placement and ANI have congruent species assignments	GCF_001984825.2, s__Enterobacter chengduensis, 95.0, 91.28, 0.88; GCF_011754535.1, s__Enterobacter cloacae_N, 95.0, 91.28, 0.89; GCF_003594915.1, s__Enterobacter chuandaensis, 95.0, 91.08, 0.86; GCF_001521715.1, s__Enterobacter asburiae, 96.8818, 91.01, 0.83; GCF_900324475.1, s__Enterobacter bugandensis, 95.0, 90.99, 0.89; GCF_007035645.1, s__Enterobacter asburiae_B, 96.8818, 90.97, 0.85; GCF_003…	96.56	11	N/A	N/A
GCA_001053725.1_ASM105372v1_genomic	d__Bacteria;p__Proteobacteria;c__Gammaproteobacteria;o__Enterobacterales;f__Enterobacteriaceae;g__Enterobacter;s__Enterobacter kobei	GCF_001729765.1	95	d__Bacteria;p__Proteobacteria;c__Gammaproteobacteria;o__Enterobacterales;f__Enterobacteriaceae;g__Enterobacter;s__Enterobacter kobei	98.87	0.93	GCF_001729765.1	95	d__Bacteria;p__Proteobacteria;c__Gammaproteobacteria;o__Enterobacterales;f__Enterobacteriaceae;g__Enterobacter;s__Enterobacter kobei	98.87	0.93	d__Bacteria;p__Proteobacteria;c__Gammaproteobacteria;o__Enterobacterales;f__Enterobacteriaceae;g__Enterobacter;s__	taxonomic classification defined by topology and ANI	topological placement and ANI have congruent species assignments	GCF_001984825.2, s__Enterobacter chengduensis, 95.0, 91.34, 0.87; GCF_011754535.1, s__Enterobacter cloacae_N, 95.0, 91.33, 0.88; GCF_003594915.1, s__Enterobacter chuandaensis, 95.0, 91.11, 0.85; GCF_900324475.1, s__Enterobacter bugandensis, 95.0, 91.07, 0.88; GCF_001521715.1, s__Enterobacter asburiae, 96.8818, 90.98, 0.84; GCF_007035645.1, s__Enterobacter asburiae_B, 96.8818, 90.96, 0.85; GCF_003…	96.56	11	N/A	N/A
GCA_001054435.1_ASM105443v1_genomic	d__Bacteria;p__Proteobacteria;c__Gammaproteobacteria;o__Enterobacterales;f__Enterobacteriaceae;g__Enterobacter;s__Enterobacter bugandensis	GCF_900324475.1	95	d__Bacteria;p__Proteobacteria;c__Gammaproteobacteria;o__Enterobacterales;f__Enterobacteriaceae;g__Enterobacter;s__Enterobacter bugandensis	98.63	0.96	GCF_900324475.1	95	d__Bacteria;p__Proteobacteria;c__Gammaproteobacteria;o__Enterobacterales;f__Enterobacteriaceae;g__Enterobacter;s__Enterobacter bugandensis	98.63	0.96	d__Bacteria;p__Proteobacteria;c__Gammaproteobacteria;o__Enterobacterales;f__Enterobacteriaceae;g__Enterobacter;s__	taxonomic classification defined by topology and ANI	topological placement and ANI have congruent species assignments	GCF_011754535.1, s__Enterobacter cloacae_N, 95.0, 94.3, 0.9; GCF_003594915.1, s__Enterobacter chuandaensis, 95.0, 93.99, 0.87; GCF_003634515.1, s__Enterobacter asburiae_A, 96.0274, 91.83, 0.88; GCF_001521715.1, s__Enterobacter asburiae, 96.8818, 91.82, 0.85; GCF_007035645.1, s__Enterobacter asburiae_B, 96.8818, 91.81, 0.87; GCF_001729805.1, s__Enterobacter roggenkampii, 95.0, 91.76, 0.87; GCF_002…	97.62	11	N/A	N/A
GCA_001054505.1_ASM105450v1_genomic	d__Bacteria;p__Proteobacteria;c__Gammaproteobacteria;o__Enterobacterales;f__Enterobacteriaceae;g__Enterobacter;s__Enterobacter bugandensis	GCF_900324475.1	95	d__Bacteria;p__Proteobacteria;c__Gammaproteobacteria;o__Enterobacterales;f__Enterobacteriaceae;g__Enterobacter;s__Enterobacter bugandensis	98.2	0.91	GCF_900324475.1	95	d__Bacteria;p__Proteobacteria;c__Gammaproteobacteria;o__Enterobacterales;f__Enterobacteriaceae;g__Enterobacter;s__Enterobacter bugandensis	98.2	0.91	d__Bacteria;p__Proteobacteria;c__Gammaproteobacteria;o__Enterobacterales;f__Enterobacteriaceae;g__Enterobacter;s__	taxonomic classification defined by topology and ANI	topological placement and ANI have congruent species assignments	GCF_011754535.1, s__Enterobacter cloacae_N, 95.0, 94.15, 0.89; GCF_003594915.1, s__Enterobacter chuandaensis, 95.0, 93.82, 0.87; GCF_001521715.1, s__Enterobacter asburiae, 96.8818, 91.85, 0.82; GCF_007035645.1, s__Enterobacter asburiae_B, 96.8818, 91.81, 0.84; GCF_003634515.1, s__Enterobacter asburiae_A, 96.0274, 91.8, 0.86; GCF_001729805.1, s__Enterobacter roggenkampii, 95.0, 91.77, 0.86; GCF_00…	97.6	11	N/A	N/A
GCA_001054695.1_ASM105469v1_genomic	d__Bacteria;p__Proteobacteria;c__Gammaproteobacteria;o__Enterobacterales;f__Enterobacteriaceae;g__Enterobacter;s__Enterobacter hormaechei_A	GCF_001729745.1	95	d__Bacteria;p__Proteobacteria;c__Gammaproteobacteria;o__Enterobacterales;f__Enterobacteriaceae;g__Enterobacter;s__Enterobacter hormaechei_A	95.97	0.9	GCF_900322725.1	95	d__Bacteria;p__Proteobacteria;c__Gammaproteobacteria;o__Enterobacterales;f__Enterobacteriaceae;g__Enterobacter;s__Enterobacter quasihormaechei	93.62	0.89	d__Bacteria;p__Proteobacteria;c__Gammaproteobacteria;o__Enterobacterales;f__Enterobacteriaceae;g__Enterobacter;s__	ANI	topological placement and ANI have incongruent species assignments	GCF_001875655.1, s__Enterobacter hormaechei, 95.0, 95.17, 0.9; GCF_011078175.1, s__Enterobacter cloacae_Q, 95.0, 95.16, 0.88; GCF_013375935.1, s__Enterobacter cloacae_O, 95.0, 91.45, 0.88; GCF_900324475.1, s__Enterobacter bugandensis, 95.0, 89.08, 0.84; GCF_003594915.1, s__Enterobacter chuandaensis, 95.0, 88.91, 0.83; GCF_011754535.1, s__Enterobacter cloacae_N, 95.0, 88.69, 0.84; GCF_000493015.1,…	96.76	11	N/A	N/A
GCA_001054835.1_ASM105483v1_genomic	d__Bacteria;p__Proteobacteria;c__Gammaproteobacteria;o__Enterobacterales;f__Enterobacteriaceae;g__Enterobacter;s__Enterobacter roggenkampii	GCF_001729805.1	95	d__Bacteria;p__Proteobacteria;c__Gammaproteobacteria;o__Enterobacterales;f__Enterobacteriaceae;g__Enterobacter;s__Enterobacter roggenkampii	98.2	0.89	GCF_001729805.1	95	d__Bacteria;p__Proteobacteria;c__Gammaproteobacteria;o__Enterobacterales;f__Enterobacteriaceae;g__Enterobacter;s__Enterobacter roggenkampii	98.2	0.89	d__Bacteria;p__Proteobacteria;c__Gammaproteobacteria;o__Enterobacterales;f__Enterobacteriaceae;g__Enterobacter;s__	taxonomic classification defined by topology and ANI	topological placement and ANI have congruent species assignments	GCF_008364555.1, s__Enterobacter vonholyi, 95.0, 94.32, 0.87; GCF_009755685.1, s__Enterobacter sp000568095, 95.0476, 94.29, 0.86; GCF_008364625.1, s__Enterobacter dykesii, 96.5795, 93.41, 0.87; GCF_003634515.1, s__Enterobacter asburiae_A, 96.0274, 93.35, 0.86; GCF_007035645.1, s__Enterobacter asburiae_B, 96.8818, 93.33, 0.85; GCF_001521715.1, s__Enterobacter asburiae, 96.8818, 93.33, 0.84; GCF_00…	97.46	11	N/A	N/A
GCA_001054905.1_ASM105490v1_genomic	d__Bacteria;p__Proteobacteria;c__Gammaproteobacteria;o__Enterobacterales;f__Enterobacteriaceae;g__Enterobacter;s__Enterobacter cloacae_M	GCF_002208095.1	96.7528	d__Bacteria;p__Proteobacteria;c__Gammaproteobacteria;o__Enterobacterales;f__Enterobacteriaceae;g__Enterobacter;s__Enterobacter cloacae_M	98.39	0.89	GCF_002208095.1	96.7528	d__Bacteria;p__Proteobacteria;c__Gammaproteobacteria;o__Enterobacterales;f__Enterobacteriaceae;g__Enterobacter;s__Enterobacter cloacae_M	98.39	0.89	d__Bacteria;p__Proteobacteria;c__Gammaproteobacteria;o__Enterobacterales;f__Enterobacteriaceae;g__Enterobacter;s__	taxonomic classification defined by topology and ANI	topological placement and ANI have congruent species assignments	GCF_007035645.1, s__Enterobacter asburiae_B, 96.8818, 96.82, 0.86; GCF_001521715.1, s__Enterobacter asburiae, 96.8818, 96.69, 0.86; GCF_008364625.1, s__Enterobacter dykesii, 96.5795, 96.36, 0.89; GCF_003634515.1, s__Enterobacter asburiae_A, 96.0274, 95.49, 0.86; GCF_000493015.1, s__Enterobacter sp000493015, 95.7595, 95.15, 0.84; GCF_008080435.1, s__Enterobacter asburiae_C, 95.5575, 94.83, 0.85; G…	97.56	11	N/A	N/A
GCA_001055165.1_ASM105516v1_genomic	d__Bacteria;p__Proteobacteria;c__Gammaproteobacteria;o__Enterobacterales;f__Enterobacteriaceae;g__Enterobacter;s__Enterobacter kobei	GCF_001729765.1	95	d__Bacteria;p__Proteobacteria;c__Gammaproteobacteria;o__Enterobacterales;f__Enterobacteriaceae;g__Enterobacter;s__Enterobacter kobei	98.93	0.93	GCF_001729765.1	95	d__Bacteria;p__Proteobacteria;c__Gammaproteobacteria;o__Enterobacterales;f__Enterobacteriaceae;g__Enterobacter;s__Enterobacter kobei	98.93	0.93	d__Bacteria;p__Proteobacteria;c__Gammaproteobacteria;o__Enterobacterales;f__Enterobacteriaceae;g__Enterobacter;s__	taxonomic classification defined by topology and ANI	topological placement and ANI have congruent species assignments	GCF_011754535.1, s__Enterobacter cloacae_N, 95.0, 91.33, 0.9; GCF_001984825.2, s__Enterobacter chengduensis, 95.0, 91.25, 0.9; GCF_003594915.1, s__Enterobacter chuandaensis, 95.0, 91.15, 0.86; GCF_900324475.1, s__Enterobacter bugandensis, 95.0, 91.08, 0.89; GCF_001521715.1, s__Enterobacter asburiae, 96.8818, 90.99, 0.86; GCF_008364625.1, s__Enterobacter dykesii, 96.5795, 90.96, 0.87; GCF_00363451…	97.4	11	N/A	N/A
GCA_001055365.1_ASM105536v1_genomic	d__Bacteria;p__Proteobacteria;c__Gammaproteobacteria;o__Enterobacterales;f__Enterobacteriaceae;g__Enterobacter;s__Enterobacter cloacae	GCF_000025565.1	95	d__Bacteria;p__Proteobacteria;c__Gammaproteobacteria;o__Enterobacterales;f__Enterobacteriaceae;g__Enterobacter;s__Enterobacter cloacae	98.67	0.95	GCF_000025565.1	95	d__Bacteria;p__Proteobacteria;c__Gammaproteobacteria;o__Enterobacterales;f__Enterobacteriaceae;g__Enterobacter;s__Enterobacter cloacae	98.67	0.95	d__Bacteria;p__Proteobacteria;c__Gammaproteobacteria;o__Enterobacterales;f__Enterobacteriaceae;g__Enterobacter;s__	taxonomic classification defined by topology and ANI	topological placement and ANI have congruent species assignments	GCF_002939185.1, s__Enterobacter sichuanensis, 95.0, 89.35, 0.83; GCF_001022965.1, s__Enterobacter cloacae_L, 95.0, 89.22, 0.87; GCF_001521715.1, s__Enterobacter asburiae, 96.8818, 89.07, 0.79; GCF_004402045.1, s__Enterobacter nimipressuralis_A, 95.0, 89.04, 0.85; GCF_007035645.1, s__Enterobacter asburiae_B, 96.8818, 89.01, 0.82; GCF_009755685.1, s__Enterobacter sp000568095, 95.0476, 89.0, 0.81; …	97.62	11	N/A	N/A
GCA_001055515.1_ASM105551v1_genomic	d__Bacteria;p__Proteobacteria;c__Gammaproteobacteria;o__Enterobacterales;f__Enterobacteriaceae;g__Enterobacter;s__Enterobacter bugandensis	GCF_900324475.1	95	d__Bacteria;p__Proteobacteria;c__Gammaproteobacteria;o__Enterobacterales;f__Enterobacteriaceae;g__Enterobacter;s__Enterobacter bugandensis	98.55	0.92	GCF_900324475.1	95	d__Bacteria;p__Proteobacteria;c__Gammaproteobacteria;o__Enterobacterales;f__Enterobacteriaceae;g__Enterobacter;s__Enterobacter bugandensis	98.55	0.92	d__Bacteria;p__Proteobacteria;c__Gammaproteobacteria;o__Enterobacterales;f__Enterobacteriaceae;g__Enterobacter;s__	taxonomic classification defined by topology and ANI	topological placement and ANI have congruent species assignments	GCF_011754535.1, s__Enterobacter cloacae_N, 95.0, 94.15, 0.9; GCF_003594915.1, s__Enterobacter chuandaensis, 95.0, 93.82, 0.86; GCF_001521715.1, s__Enterobacter asburiae, 96.8818, 91.82, 0.83; GCF_007035645.1, s__Enterobacter asburiae_B, 96.8818, 91.75, 0.86; GCF_003634515.1, s__Enterobacter asburiae_A, 96.0274, 91.74, 0.87; GCF_001729805.1, s__Enterobacter roggenkampii, 95.0, 91.74, 0.86; GCF_00…	97.72	11	N/A	N/A
GCA_001055645.1_ASM105564v1_genomic	d__Bacteria;p__Proteobacteria;c__Gammaproteobacteria;o__Enterobacterales;f__Enterobacteriaceae;g__Enterobacter;s__Enterobacter bugandensis	GCF_900324475.1	95	d__Bacteria;p__Proteobacteria;c__Gammaproteobacteria;o__Enterobacterales;f__Enterobacteriaceae;g__Enterobacter;s__Enterobacter bugandensis	98.2	0.91	GCF_900324475.1	95	d__Bacteria;p__Proteobacteria;c__Gammaproteobacteria;o__Enterobacterales;f__Enterobacteriaceae;g__Enterobacter;s__Enterobacter bugandensis	98.2	0.91	d__Bacteria;p__Proteobacteria;c__Gammaproteobacteria;o__Enterobacterales;f__Enterobacteriaceae;g__Enterobacter;s__	taxonomic classification defined by topology and ANI	topological placement and ANI have congruent species assignments	GCF_011754535.1, s__Enterobacter cloacae_N, 95.0, 94.19, 0.9; GCF_003594915.1, s__Enterobacter chuandaensis, 95.0, 93.79, 0.87; GCF_007035645.1, s__Enterobacter asburiae_B, 96.8818, 91.81, 0.86; GCF_003634515.1, s__Enterobacter asburiae_A, 96.0274, 91.8, 0.87; GCF_001521715.1, s__Enterobacter asburiae, 96.8818, 91.78, 0.83; GCF_001729805.1, s__Enterobacter roggenkampii, 95.0, 91.77, 0.88; GCF_008…	97.4	11	N/A	N/A
GCA_001055805.1_ASM105580v1_genomic	d__Bacteria;p__Proteobacteria;c__Gammaproteobacteria;o__Enterobacterales;f__Enterobacteriaceae;g__Enterobacter;s__Enterobacter bugandensis	GCF_900324475.1	95	d__Bacteria;p__Proteobacteria;c__Gammaproteobacteria;o__Enterobacterales;f__Enterobacteriaceae;g__Enterobacter;s__Enterobacter bugandensis	98.22	0.91	GCF_900324475.1	95	d__Bacteria;p__Proteobacteria;c__Gammaproteobacteria;o__Enterobacterales;f__Enterobacteriaceae;g__Enterobacter;s__Enterobacter bugandensis	98.22	0.91	d__Bacteria;p__Proteobacteria;c__Gammaproteobacteria;o__Enterobacterales;f__Enterobacteriaceae;g__Enterobacter;s__	taxonomic classification defined by topology and ANI	topological placement and ANI have congruent species assignments	GCF_011754535.1, s__Enterobacter cloacae_N, 95.0, 94.15, 0.89; GCF_003594915.1, s__Enterobacter chuandaensis, 95.0, 93.79, 0.86; GCF_007035645.1, s__Enterobacter asburiae_B, 96.8818, 91.82, 0.84; GCF_001729805.1, s__Enterobacter roggenkampii, 95.0, 91.78, 0.86; GCF_003634515.1, s__Enterobacter asburiae_A, 96.0274, 91.77, 0.86; GCF_001521715.1, s__Enterobacter asburiae, 96.8818, 91.76, 0.82; GCF_0…	97.4	11	N/A	N/A
GCA_001055835.1_ASM105583v1_genomic	d__Bacteria;p__Proteobacteria;c__Gammaproteobacteria;o__Enterobacterales;f__Enterobacteriaceae;g__Enterobacter;s__Enterobacter bugandensis	GCF_900324475.1	95	d__Bacteria;p__Proteobacteria;c__Gammaproteobacteria;o__Enterobacterales;f__Enterobacteriaceae;g__Enterobacter;s__Enterobacter bugandensis	98.24	0.91	GCF_900324475.1	95	d__Bacteria;p__Proteobacteria;c__Gammaproteobacteria;o__Enterobacterales;f__Enterobacteriaceae;g__Enterobacter;s__Enterobacter bugandensis	98.24	0.91	d__Bacteria;p__Proteobacteria;c__Gammaproteobacteria;o__Enterobacterales;f__Enterobacteriaceae;g__Enterobacter;s__	taxonomic classification defined by topology and ANI	topological placement and ANI have congruent species assignments	GCF_011754535.1, s__Enterobacter cloacae_N, 95.0, 94.16, 0.9; GCF_003594915.1, s__Enterobacter chuandaensis, 95.0, 93.84, 0.86; GCF_007035645.1, s__Enterobacter asburiae_B, 96.8818, 91.84, 0.85; GCF_001729805.1, s__Enterobacter roggenkampii, 95.0, 91.83, 0.85; GCF_003634515.1, s__Enterobacter asburiae_A, 96.0274, 91.79, 0.86; GCF_001521715.1, s__Enterobacter asburiae, 96.8818, 91.79, 0.82; GCF_00…	97.4	11	N/A	N/A
GCA_001056255.1_ASM105625v1_genomic	d__Bacteria;p__Proteobacteria;c__Gammaproteobacteria;o__Enterobacterales;f__Enterobacteriaceae;g__Enterobacter;s__Enterobacter roggenkampii	GCF_001729805.1	95	d__Bacteria;p__Proteobacteria;c__Gammaproteobacteria;o__Enterobacterales;f__Enterobacteriaceae;g__Enterobacter;s__Enterobacter roggenkampii	98.19	0.89	GCF_001729805.1	95	d__Bacteria;p__Proteobacteria;c__Gammaproteobacteria;o__Enterobacterales;f__Enterobacteriaceae;g__Enterobacter;s__Enterobacter roggenkampii	98.19	0.89	d__Bacteria;p__Proteobacteria;c__Gammaproteobacteria;o__Enterobacterales;f__Enterobacteriaceae;g__Enterobacter;s__	taxonomic classification defined by topology and ANI	topological placement and ANI have congruent species assignments	GCF_008364555.1, s__Enterobacter vonholyi, 95.0, 94.32, 0.87; GCF_009755685.1, s__Enterobacter sp000568095, 95.0476, 94.28, 0.85; GCF_008364625.1, s__Enterobacter dykesii, 96.5795, 93.42, 0.87; GCF_001521715.1, s__Enterobacter asburiae, 96.8818, 93.34, 0.84; GCF_002208095.1, s__Enterobacter cloacae_M, 96.7528, 93.31, 0.87; GCF_003634515.1, s__Enterobacter asburiae_A, 96.0274, 93.31, 0.86; GCF_007…	97.56	11	N/A	N/A
GCA_001056585.1_ASM105658v1_genomic	d__Bacteria;p__Proteobacteria;c__Gammaproteobacteria;o__Enterobacterales;f__Enterobacteriaceae;g__Enterobacter;s__Enterobacter chengduensis	GCF_001984825.2	95	d__Bacteria;p__Proteobacteria;c__Gammaproteobacteria;o__Enterobacterales;f__Enterobacteriaceae;g__Enterobacter;s__Enterobacter chengduensis	95.63	0.86	GCF_001984825.2	95	d__Bacteria;p__Proteobacteria;c__Gammaproteobacteria;o__Enterobacterales;f__Enterobacteriaceae;g__Enterobacter;s__Enterobacter chengduensis	95.63	0.86	d__Bacteria;p__Proteobacteria;c__Gammaproteobacteria;o__Enterobacterales;f__Enterobacteriaceae;g__Enterobacter;s__	taxonomic classification defined by topology and ANI	topological placement and ANI have congruent species assignments	GCF_001521715.1, s__Enterobacter asburiae, 96.8818, 93.43, 0.84; GCF_003634515.1, s__Enterobacter asburiae_A, 96.0274, 93.42, 0.84; GCF_009755685.1, s__Enterobacter sp000568095, 95.0476, 93.29, 0.85; GCF_007035645.1, s__Enterobacter asburiae_B, 96.8818, 93.27, 0.84; GCF_002208095.1, s__Enterobacter cloacae_M, 96.7528, 93.26, 0.85; GCF_008364625.1, s__Enterobacter dykesii, 96.5795, 93.22, 0.86; GC…	97.58	11	N/A	N/A
GCA_001056795.1_ASM105679v1_genomic	d__Bacteria;p__Proteobacteria;c__Gammaproteobacteria;o__Enterobacterales;f__Enterobacteriaceae;g__Enterobacter;s__Enterobacter hormaechei_A	GCF_001729745.1	95	d__Bacteria;p__Proteobacteria;c__Gammaproteobacteria;o__Enterobacterales;f__Enterobacteriaceae;g__Enterobacter;s__Enterobacter hormaechei_A	95.89	0.89	GCF_900322725.1	95	d__Bacteria;p__Proteobacteria;c__Gammaproteobacteria;o__Enterobacterales;f__Enterobacteriaceae;g__Enterobacter;s__Enterobacter quasihormaechei	93.55	0.87	d__Bacteria;p__Proteobacteria;c__Gammaproteobacteria;o__Enterobacterales;f__Enterobacteriaceae;g__Enterobacter;s__	ANI	topological placement and ANI have incongruent species assignments	GCF_011078175.1, s__Enterobacter cloacae_Q, 95.0, 95.12, 0.88; GCF_001875655.1, s__Enterobacter hormaechei, 95.0, 95.05, 0.88; GCF_013375935.1, s__Enterobacter cloacae_O, 95.0, 91.41, 0.86; GCF_900324475.1, s__Enterobacter bugandensis, 95.0, 88.98, 0.84; GCF_003594915.1, s__Enterobacter chuandaensis, 95.0, 88.93, 0.83; GCF_011754535.1, s__Enterobacter cloacae_N, 95.0, 88.66, 0.82; GCF_000211415.1…	96.78	11	N/A	N/A
GCA_001057255.1_ASM105725v1_genomic	d__Bacteria;p__Proteobacteria;c__Gammaproteobacteria;o__Enterobacterales;f__Enterobacteriaceae;g__Enterobacter;s__Enterobacter cloacae	GCF_000025565.1	95	d__Bacteria;p__Proteobacteria;c__Gammaproteobacteria;o__Enterobacterales;f__Enterobacteriaceae;g__Enterobacter;s__Enterobacter cloacae	98.68	0.95	GCF_000025565.1	95	d__Bacteria;p__Proteobacteria;c__Gammaproteobacteria;o__Enterobacterales;f__Enterobacteriaceae;g__Enterobacter;s__Enterobacter cloacae	98.68	0.95	d__Bacteria;p__Proteobacteria;c__Gammaproteobacteria;o__Enterobacterales;f__Enterobacteriaceae;g__Enterobacter;s__	taxonomic classification defined by topology and ANI	topological placement and ANI have congruent species assignments	GCF_002939185.1, s__Enterobacter sichuanensis, 95.0, 89.35, 0.84; GCF_001022965.1, s__Enterobacter cloacae_L, 95.0, 89.19, 0.87; GCF_007035645.1, s__Enterobacter asburiae_B, 96.8818, 89.04, 0.82; GCF_001521715.1, s__Enterobacter asburiae, 96.8818, 89.03, 0.79; GCF_001729805.1, s__Enterobacter roggenkampii, 95.0, 89.03, 0.82; GCF_004402045.1, s__Enterobacter nimipressuralis_A, 95.0, 89.02, 0.85; G…	97.62	11	N/A	N/A
GCA_001057315.1_ASM105731v1_genomic	d__Bacteria;p__Proteobacteria;c__Gammaproteobacteria;o__Enterobacterales;f__Enterobacteriaceae;g__Enterobacter;s__Enterobacter cloacae	GCF_000025565.1	95	d__Bacteria;p__Proteobacteria;c__Gammaproteobacteria;o__Enterobacterales;f__Enterobacteriaceae;g__Enterobacter;s__Enterobacter cloacae	98.66	0.95	GCF_000025565.1	95	d__Bacteria;p__Proteobacteria;c__Gammaproteobacteria;o__Enterobacterales;f__Enterobacteriaceae;g__Enterobacter;s__Enterobacter cloacae	98.66	0.95	d__Bacteria;p__Proteobacteria;c__Gammaproteobacteria;o__Enterobacterales;f__Enterobacteriaceae;g__Enterobacter;s__	taxonomic classification defined by topology and ANI	topological placement and ANI have congruent species assignments	GCF_002939185.1, s__Enterobacter sichuanensis, 95.0, 89.33, 0.83; GCF_001022965.1, s__Enterobacter cloacae_L, 95.0, 89.21, 0.87; GCF_001521715.1, s__Enterobacter asburiae, 96.8818, 89.12, 0.78; GCF_007035645.1, s__Enterobacter asburiae_B, 96.8818, 89.04, 0.83; GCF_001729805.1, s__Enterobacter roggenkampii, 95.0, 89.04, 0.81; GCF_004402045.1, s__Enterobacter nimipressuralis_A, 95.0, 89.0, 0.86; GC…	97.62	11	N/A	N/A
GCA_001057375.1_ASM105737v1_genomic	d__Bacteria;p__Proteobacteria;c__Gammaproteobacteria;o__Enterobacterales;f__Enterobacteriaceae;g__Enterobacter;s__Enterobacter hormaechei_A	GCF_001729745.1	95	d__Bacteria;p__Proteobacteria;c__Gammaproteobacteria;o__Enterobacterales;f__Enterobacteriaceae;g__Enterobacter;s__Enterobacter hormaechei_A	95.88	0.88	GCF_900322725.1	95	d__Bacteria;p__Proteobacteria;c__Gammaproteobacteria;o__Enterobacterales;f__Enterobacteriaceae;g__Enterobacter;s__Enterobacter quasihormaechei	93.5	0.87	d__Bacteria;p__Proteobacteria;c__Gammaproteobacteria;o__Enterobacterales;f__Enterobacteriaceae;g__Enterobacter;s__	ANI	topological placement and ANI have incongruent species assignments	GCF_011078175.1, s__Enterobacter cloacae_Q, 95.0, 95.15, 0.88; GCF_001875655.1, s__Enterobacter hormaechei, 95.0, 95.08, 0.88; GCF_013375935.1, s__Enterobacter cloacae_O, 95.0, 91.33, 0.87; GCF_900324475.1, s__Enterobacter bugandensis, 95.0, 89.0, 0.83; GCF_003594915.1, s__Enterobacter chuandaensis, 95.0, 88.9, 0.82; GCF_011754535.1, s__Enterobacter cloacae_N, 95.0, 88.68, 0.82; GCF_000211415.1, …	96.78	11	N/A	N/A
GCA_001057545.1_ASM105754v1_genomic	d__Bacteria;p__Proteobacteria;c__Gammaproteobacteria;o__Enterobacterales;f__Enterobacteriaceae;g__Enterobacter;s__Enterobacter kobei	GCF_001729765.1	95	d__Bacteria;p__Proteobacteria;c__Gammaproteobacteria;o__Enterobacterales;f__Enterobacteriaceae;g__Enterobacter;s__Enterobacter kobei	99.19	0.93	GCF_001729765.1	95	d__Bacteria;p__Proteobacteria;c__Gammaproteobacteria;o__Enterobacterales;f__Enterobacteriaceae;g__Enterobacter;s__Enterobacter kobei	99.19	0.93	d__Bacteria;p__Proteobacteria;c__Gammaproteobacteria;o__Enterobacterales;f__Enterobacteriaceae;g__Enterobacter;s__	taxonomic classification defined by topology and ANI	topological placement and ANI have congruent species assignments	GCF_001984825.2, s__Enterobacter chengduensis, 95.0, 91.41, 0.89; GCF_011754535.1, s__Enterobacter cloacae_N, 95.0, 91.34, 0.88; GCF_003594915.1, s__Enterobacter chuandaensis, 95.0, 91.12, 0.86; GCF_900324475.1, s__Enterobacter bugandensis, 95.0, 91.05, 0.87; GCF_001521715.1, s__Enterobacter asburiae, 96.8818, 91.04, 0.82; GCF_007035645.1, s__Enterobacter asburiae_B, 96.8818, 90.95, 0.86; GCF_008…	97.4	11	N/A	N/A
GCA_001057695.1_ASM105769v1_genomic	d__Bacteria;p__Proteobacteria;c__Gammaproteobacteria;o__Enterobacterales;f__Enterobacteriaceae;g__Enterobacter;s__Enterobacter bugandensis	GCF_900324475.1	95	d__Bacteria;p__Proteobacteria;c__Gammaproteobacteria;o__Enterobacterales;f__Enterobacteriaceae;g__Enterobacter;s__Enterobacter bugandensis	98.54	0.92	GCF_900324475.1	95	d__Bacteria;p__Proteobacteria;c__Gammaproteobacteria;o__Enterobacterales;f__Enterobacteriaceae;g__Enterobacter;s__Enterobacter bugandensis	98.54	0.92	d__Bacteria;p__Proteobacteria;c__Gammaproteobacteria;o__Enterobacterales;f__Enterobacteriaceae;g__Enterobacter;s__	taxonomic classification defined by topology and ANI	topological placement and ANI have congruent species assignments	GCF_011754535.1, s__Enterobacter cloacae_N, 95.0, 94.19, 0.9; GCF_003594915.1, s__Enterobacter chuandaensis, 95.0, 93.82, 0.87; GCF_001521715.1, s__Enterobacter asburiae, 96.8818, 91.85, 0.83; GCF_003634515.1, s__Enterobacter asburiae_A, 96.0274, 91.78, 0.87; GCF_007035645.1, s__Enterobacter asburiae_B, 96.8818, 91.76, 0.85; GCF_001729805.1, s__Enterobacter roggenkampii, 95.0, 91.75, 0.87; GCF_00…	96.88	11	N/A	N/A
GCA_001057735.1_ASM105773v1_genomic	d__Bacteria;p__Proteobacteria;c__Gammaproteobacteria;o__Enterobacterales;f__Enterobacteriaceae;g__Enterobacter;s__Enterobacter kobei	GCF_001729765.1	95	d__Bacteria;p__Proteobacteria;c__Gammaproteobacteria;o__Enterobacterales;f__Enterobacteriaceae;g__Enterobacter;s__Enterobacter kobei	99.17	0.93	GCF_001729765.1	95	d__Bacteria;p__Proteobacteria;c__Gammaproteobacteria;o__Enterobacterales;f__Enterobacteriaceae;g__Enterobacter;s__Enterobacter kobei	99.17	0.93	d__Bacteria;p__Proteobacteria;c__Gammaproteobacteria;o__Enterobacterales;f__Enterobacteriaceae;g__Enterobacter;s__	taxonomic classification defined by topology and ANI	topological placement and ANI have congruent species assignments	GCF_001984825.2, s__Enterobacter chengduensis, 95.0, 91.35, 0.89; GCF_011754535.1, s__Enterobacter cloacae_N, 95.0, 91.3, 0.88; GCF_003594915.1, s__Enterobacter chuandaensis, 95.0, 91.1, 0.85; GCF_900324475.1, s__Enterobacter bugandensis, 95.0, 91.04, 0.87; GCF_001521715.1, s__Enterobacter asburiae, 96.8818, 91.02, 0.82; GCF_007035645.1, s__Enterobacter asburiae_B, 96.8818, 90.95, 0.86; GCF_00836…	97.4	11	N/A	N/A
GCA_001058415.1_ASM105841v1_genomic	d__Bacteria;p__Proteobacteria;c__Gammaproteobacteria;o__Enterobacterales;f__Enterobacteriaceae;g__Enterobacter;s__Enterobacter kobei	GCF_001729765.1	95	d__Bacteria;p__Proteobacteria;c__Gammaproteobacteria;o__Enterobacterales;f__Enterobacteriaceae;g__Enterobacter;s__Enterobacter kobei	98.76	0.9	GCF_001729765.1	95	d__Bacteria;p__Proteobacteria;c__Gammaproteobacteria;o__Enterobacterales;f__Enterobacteriaceae;g__Enterobacter;s__Enterobacter kobei	98.76	0.9	d__Bacteria;p__Proteobacteria;c__Gammaproteobacteria;o__Enterobacterales;f__Enterobacteriaceae;g__Enterobacter;s__	taxonomic classification defined by topology and ANI	topological placement and ANI have congruent species assignments	GCF_001984825.2, s__Enterobacter chengduensis, 95.0, 91.31, 0.85; GCF_011754535.1, s__Enterobacter cloacae_N, 95.0, 91.27, 0.85; GCF_003594915.1, s__Enterobacter chuandaensis, 95.0, 91.08, 0.84; GCF_900324475.1, s__Enterobacter bugandensis, 95.0, 91.08, 0.84; GCF_007035645.1, s__Enterobacter asburiae_B, 96.8818, 91.01, 0.83; GCF_001521715.1, s__Enterobacter asburiae, 96.8818, 90.97, 0.8; GCF_0036…	97.6	11	N/A	N/A
GCA_001058605.1_ASM105860v1_genomic	d__Bacteria;p__Proteobacteria;c__Gammaproteobacteria;o__Enterobacterales;f__Enterobacteriaceae;g__Enterobacter;s__Enterobacter kobei	GCF_001729765.1	95	d__Bacteria;p__Proteobacteria;c__Gammaproteobacteria;o__Enterobacterales;f__Enterobacteriaceae;g__Enterobacter;s__Enterobacter kobei	98.78	0.88	GCF_001729765.1	95	d__Bacteria;p__Proteobacteria;c__Gammaproteobacteria;o__Enterobacterales;f__Enterobacteriaceae;g__Enterobacter;s__Enterobacter kobei	98.78	0.88	d__Bacteria;p__Proteobacteria;c__Gammaproteobacteria;o__Enterobacterales;f__Enterobacteriaceae;g__Enterobacter;s__	taxonomic classification defined by topology and ANI	topological placement and ANI have congruent species assignments	GCF_001984825.2, s__Enterobacter chengduensis, 95.0, 91.34, 0.84; GCF_011754535.1, s__Enterobacter cloacae_N, 95.0, 91.26, 0.84; GCF_900324475.1, s__Enterobacter bugandensis, 95.0, 91.05, 0.84; GCF_003594915.1, s__Enterobacter chuandaensis, 95.0, 91.04, 0.85; GCF_001521715.1, s__Enterobacter asburiae, 96.8818, 91.03, 0.8; GCF_007035645.1, s__Enterobacter asburiae_B, 96.8818, 91.01, 0.82; GCF_0036…	97.4	11	N/A	N/A
GCA_001059535.1_ASM105953v1_genomic	d__Bacteria;p__Proteobacteria;c__Gammaproteobacteria;o__Enterobacterales;f__Enterobacteriaceae;g__Enterobacter;s__Enterobacter cloacae_M	GCF_002208095.1	96.7528	d__Bacteria;p__Proteobacteria;c__Gammaproteobacteria;o__Enterobacterales;f__Enterobacteriaceae;g__Enterobacter;s__Enterobacter cloacae_M	98.52	0.93	N/A	N/A	N/A	N/A	N/A	d__Bacteria;p__Proteobacteria;c__Gammaproteobacteria;o__Enterobacterales;f__Enterobacteriaceae;g__Enterobacter;s__	ANI	topological placement and ANI have incongruent species assignments	GCF_002208095.1, s__Enterobacter cloacae_M, 96.7528, 98.52, 0.93; GCF_007035645.1, s__Enterobacter asburiae_B, 96.8818, 96.86, 0.89; GCF_001521715.1, s__Enterobacter asburiae, 96.8818, 96.81, 0.86; GCF_008364625.1, s__Enterobacter dykesii, 96.5795, 96.34, 0.89; GCF_003634515.1, s__Enterobacter asburiae_A, 96.0274, 95.45, 0.88; GCF_000493015.1, s__Enterobacter sp000493015, 95.7595, 95.12, 0.86; GC…	97.56	11	N/A	N/A
GCA_001059905.1_ASM105990v1_genomic	d__Bacteria;p__Proteobacteria;c__Gammaproteobacteria;o__Enterobacterales;f__Enterobacteriaceae;g__Enterobacter;s__Enterobacter hormaechei_A	GCF_001729745.1	95	d__Bacteria;p__Proteobacteria;c__Gammaproteobacteria;o__Enterobacterales;f__Enterobacteriaceae;g__Enterobacter;s__Enterobacter hormaechei_A	95.96	0.88	GCF_900322725.1	95	d__Bacteria;p__Proteobacteria;c__Gammaproteobacteria;o__Enterobacterales;f__Enterobacteriaceae;g__Enterobacter;s__Enterobacter quasihormaechei	93.6	0.85	d__Bacteria;p__Proteobacteria;c__Gammaproteobacteria;o__Enterobacterales;f__Enterobacteriaceae;g__Enterobacter;s__	ANI	topological placement and ANI have incongruent species assignments	GCF_011078175.1, s__Enterobacter cloacae_Q, 95.0, 95.21, 0.88; GCF_001875655.1, s__Enterobacter hormaechei, 95.0, 95.15, 0.86; GCF_013375935.1, s__Enterobacter cloacae_O, 95.0, 91.45, 0.83; GCF_900324475.1, s__Enterobacter bugandensis, 95.0, 88.96, 0.81; GCF_003594915.1, s__Enterobacter chuandaensis, 95.0, 88.85, 0.84; GCF_011754535.1, s__Enterobacter cloacae_N, 95.0, 88.64, 0.78; GCF_000211415.1…	96.78	11	N/A	N/A
GCA_001060045.1_ASM106004v1_genomic	d__Bacteria;p__Proteobacteria;c__Gammaproteobacteria;o__Enterobacterales;f__Enterobacteriaceae;g__Enterobacter;s__Enterobacter asburiae_B	GCF_007035645.1	96.8818	d__Bacteria;p__Proteobacteria;c__Gammaproteobacteria;o__Enterobacterales;f__Enterobacteriaceae;g__Enterobacter;s__Enterobacter asburiae_B	98.35	0.9	GCF_007035645.1	96.8818	d__Bacteria;p__Proteobacteria;c__Gammaproteobacteria;o__Enterobacterales;f__Enterobacteriaceae;g__Enterobacter;s__Enterobacter asburiae_B	98.35	0.9	d__Bacteria;p__Proteobacteria;c__Gammaproteobacteria;o__Enterobacterales;f__Enterobacteriaceae;g__Enterobacter;s__	taxonomic classification defined by topology and ANI	topological placement and ANI have congruent species assignments	GCF_001521715.1, s__Enterobacter asburiae, 96.8818, 96.75, 0.83; GCF_002208095.1, s__Enterobacter cloacae_M, 96.7528, 96.63, 0.9; GCF_008364625.1, s__Enterobacter dykesii, 96.5795, 96.56, 0.89; GCF_003634515.1, s__Enterobacter asburiae_A, 96.0274, 95.59, 0.85; GCF_000493015.1, s__Enterobacter sp000493015, 95.7595, 95.22, 0.84; GCF_008080435.1, s__Enterobacter asburiae_C, 95.5575, 95.03, 0.84; GCF…	97.56	11	N/A	N/A
GCA_001075365.1_ASM107536v1_genomic	d__Bacteria;p__Proteobacteria;c__Gammaproteobacteria;o__Enterobacterales;f__Enterobacteriaceae;g__Enterobacter;s__Enterobacter hormaechei_A	GCF_001729745.1	95	d__Bacteria;p__Proteobacteria;c__Gammaproteobacteria;o__Enterobacterales;f__Enterobacteriaceae;g__Enterobacter;s__Enterobacter hormaechei_A	95.89	0.9	GCF_900322725.1	95	d__Bacteria;p__Proteobacteria;c__Gammaproteobacteria;o__Enterobacterales;f__Enterobacteriaceae;g__Enterobacter;s__Enterobacter quasihormaechei	93.73	0.89	d__Bacteria;p__Proteobacteria;c__Gammaproteobacteria;o__Enterobacterales;f__Enterobacteriaceae;g__Enterobacter;s__	ANI	topological placement and ANI have incongruent species assignments	GCF_001875655.1, s__Enterobacter hormaechei, 95.0, 95.24, 0.9; GCF_011078175.1, s__Enterobacter cloacae_Q, 95.0, 95.14, 0.87; GCF_013375935.1, s__Enterobacter cloacae_O, 95.0, 91.46, 0.88; GCF_900324475.1, s__Enterobacter bugandensis, 95.0, 89.07, 0.84; GCF_003594915.1, s__Enterobacter chuandaensis, 95.0, 89.03, 0.83; GCF_011754535.1, s__Enterobacter cloacae_N, 95.0, 88.69, 0.83; GCF_000211415.1,…	97.62	11	N/A	N/A
GCA_001076295.1_ASM107629v1_genomic	d__Bacteria;p__Proteobacteria;c__Gammaproteobacteria;o__Enterobacterales;f__Enterobacteriaceae;g__Enterobacter;s__Enterobacter cloacae_M	GCF_002208095.1	96.7528	d__Bacteria;p__Proteobacteria;c__Gammaproteobacteria;o__Enterobacterales;f__Enterobacteriaceae;g__Enterobacter;s__Enterobacter cloacae_M	98.43	0.91	N/A	N/A	N/A	N/A	N/A	d__Bacteria;p__Proteobacteria;c__Gammaproteobacteria;o__Enterobacterales;f__Enterobacteriaceae;g__Enterobacter;s__	ANI	topological placement and ANI have incongruent species assignments	GCF_002208095.1, s__Enterobacter cloacae_M, 96.7528, 98.43, 0.91; GCF_007035645.1, s__Enterobacter asburiae_B, 96.8818, 96.86, 0.86; GCF_001521715.1, s__Enterobacter asburiae, 96.8818, 96.77, 0.85; GCF_008364625.1, s__Enterobacter dykesii, 96.5795, 96.3, 0.9; GCF_003634515.1, s__Enterobacter asburiae_A, 96.0274, 95.46, 0.85; GCF_000493015.1, s__Enterobacter sp000493015, 95.7595, 95.12, 0.84; GCF_…	97.56	11	N/A	N/A
GCA_001076375.1_ASM107637v1_genomic	d__Bacteria;p__Proteobacteria;c__Gammaproteobacteria;o__Enterobacterales;f__Enterobacteriaceae;g__Enterobacter;s__Enterobacter hormaechei_A	GCF_001729745.1	95	d__Bacteria;p__Proteobacteria;c__Gammaproteobacteria;o__Enterobacterales;f__Enterobacteriaceae;g__Enterobacter;s__Enterobacter hormaechei_A	95.86	0.88	GCF_900322725.1	95	d__Bacteria;p__Proteobacteria;c__Gammaproteobacteria;o__Enterobacterales;f__Enterobacteriaceae;g__Enterobacter;s__Enterobacter quasihormaechei	93.6	0.88	d__Bacteria;p__Proteobacteria;c__Gammaproteobacteria;o__Enterobacterales;f__Enterobacteriaceae;g__Enterobacter;s__	ANI	topological placement and ANI have incongruent species assignments	GCF_001875655.1, s__Enterobacter hormaechei, 95.0, 95.14, 0.88; GCF_011078175.1, s__Enterobacter cloacae_Q, 95.0, 95.11, 0.88; GCF_013375935.1, s__Enterobacter cloacae_O, 95.0, 91.45, 0.84; GCF_900324475.1, s__Enterobacter bugandensis, 95.0, 89.13, 0.81; GCF_003594915.1, s__Enterobacter chuandaensis, 95.0, 88.9, 0.82; GCF_011754535.1, s__Enterobacter cloacae_N, 95.0, 88.66, 0.81; GCF_001521715.1,…	96.78	11	N/A	N/A
GCA_001187305.1_ASM118730v1_genomic	d__Bacteria;p__Proteobacteria;c__Gammaproteobacteria;o__Enterobacterales;f__Enterobacteriaceae;g__Enterobacter;s__Enterobacter hormaechei_A	GCF_001729745.1	95	d__Bacteria;p__Proteobacteria;c__Gammaproteobacteria;o__Enterobacterales;f__Enterobacteriaceae;g__Enterobacter;s__Enterobacter hormaechei_A	95.94	0.88	N/A	N/A	N/A	N/A	N/A	d__Bacteria;p__Proteobacteria;c__Gammaproteobacteria;o__Enterobacterales;f__Enterobacteriaceae;g__Enterobacter;s__	ANI	topological placement and ANI have incongruent species assignments	GCF_001729745.1, s__Enterobacter hormaechei_A, 95.0, 95.94, 0.88; GCF_011078175.1, s__Enterobacter cloacae_Q, 95.0, 94.96, 0.89; GCF_001875655.1, s__Enterobacter hormaechei, 95.0, 94.86, 0.85; GCF_900322725.1, s__Enterobacter quasihormaechei, 95.0, 93.63, 0.84; GCF_013375935.1, s__Enterobacter cloacae_O, 95.0, 91.42, 0.86; GCF_900324475.1, s__Enterobacter bugandensis, 95.0, 89.09, 0.82; GCF_00359…	96.78	11	N/A	N/A
GCA_001190105.1_ASM119010v1_genomic	d__Bacteria;p__Proteobacteria;c__Gammaproteobacteria;o__Enterobacterales;f__Enterobacteriaceae;g__Enterobacter;s__Enterobacter kobei	GCF_001729765.1	95	d__Bacteria;p__Proteobacteria;c__Gammaproteobacteria;o__Enterobacterales;f__Enterobacteriaceae;g__Enterobacter;s__Enterobacter kobei	98.75	0.86	GCF_001729765.1	95	d__Bacteria;p__Proteobacteria;c__Gammaproteobacteria;o__Enterobacterales;f__Enterobacteriaceae;g__Enterobacter;s__Enterobacter kobei	98.75	0.86	d__Bacteria;p__Proteobacteria;c__Gammaproteobacteria;o__Enterobacterales;f__Enterobacteriaceae;g__Enterobacter;s__	taxonomic classification defined by topology and ANI	topological placement and ANI have congruent species assignments	GCF_011754535.1, s__Enterobacter cloacae_N, 95.0, 91.26, 0.8; GCF_001984825.2, s__Enterobacter chengduensis, 95.0, 91.22, 0.8; GCF_003594915.1, s__Enterobacter chuandaensis, 95.0, 91.15, 0.85; GCF_001521715.1, s__Enterobacter asburiae, 96.8818, 91.03, 0.78; GCF_900324475.1, s__Enterobacter bugandensis, 95.0, 91.0, 0.84; GCF_007035645.1, s__Enterobacter asburiae_B, 96.8818, 91.0, 0.83; GCF_0036345…	97.4	11	N/A	N/A
GCA_001263115.1_EntNMC_A5miseq_genomic	d__Bacteria;p__Proteobacteria;c__Gammaproteobacteria;o__Enterobacterales;f__Enterobacteriaceae;g__Enterobacter;s__Enterobacter ludwigii	GCF_001750725.1	95	d__Bacteria;p__Proteobacteria;c__Gammaproteobacteria;o__Enterobacterales;f__Enterobacteriaceae;g__Enterobacter;s__Enterobacter ludwigii	98.74	0.95	GCF_001750725.1	95	d__Bacteria;p__Proteobacteria;c__Gammaproteobacteria;o__Enterobacterales;f__Enterobacteriaceae;g__Enterobacter;s__Enterobacter ludwigii	98.74	0.95	d__Bacteria;p__Proteobacteria;c__Gammaproteobacteria;o__Enterobacterales;f__Enterobacteriaceae;g__Enterobacter;s__	taxonomic classification defined by topology and ANI	topological placement and ANI have congruent species assignments	GCF_007035645.1, s__Enterobacter asburiae_B, 96.8818, 88.92, 0.82; GCF_001521715.1, s__Enterobacter asburiae, 96.8818, 88.9, 0.8; GCF_008080435.1, s__Enterobacter asburiae_C, 95.5575, 88.82, 0.83; GCF_008364625.1, s__Enterobacter dykesii, 96.5795, 88.8, 0.87; GCF_001022965.1, s__Enterobacter cloacae_L, 95.0, 88.8, 0.84; GCF_003634515.1, s__Enterobacter asburiae_A, 96.0274, 88.78, 0.83; GCF_004402…	97.58	11	N/A	N/A
GCA_001299075.1_11861_6_26_genomic	d__Bacteria;p__Proteobacteria;c__Gammaproteobacteria;o__Enterobacterales;f__Enterobacteriaceae;g__Enterobacter;s__Enterobacter cloacae	GCF_000025565.1	95	d__Bacteria;p__Proteobacteria;c__Gammaproteobacteria;o__Enterobacterales;f__Enterobacteriaceae;g__Enterobacter;s__Enterobacter cloacae	99.99	1	GCF_000025565.1	95	d__Bacteria;p__Proteobacteria;c__Gammaproteobacteria;o__Enterobacterales;f__Enterobacteriaceae;g__Enterobacter;s__Enterobacter cloacae	99.99	1	d__Bacteria;p__Proteobacteria;c__Gammaproteobacteria;o__Enterobacterales;f__Enterobacteriaceae;g__Enterobacter;s__	taxonomic classification defined by topology and ANI	topological placement and ANI have congruent species assignments	GCF_002939185.1, s__Enterobacter sichuanensis, 95.0, 89.24, 0.84; GCF_001022965.1, s__Enterobacter cloacae_L, 95.0, 89.2, 0.82; GCF_007035645.1, s__Enterobacter asburiae_B, 96.8818, 89.12, 0.83; GCF_001521715.1, s__Enterobacter asburiae, 96.8818, 89.07, 0.79; GCF_004402045.1, s__Enterobacter nimipressuralis_A, 95.0, 89.05, 0.85; GCF_009755685.1, s__Enterobacter sp000568095, 95.0476, 89.02, 0.83; …	97.6	11	N/A	N/A
GCA_001316815.2_ASM131681v2_genomic	d__Bacteria;p__Proteobacteria;c__Gammaproteobacteria;o__Enterobacterales;f__Enterobacteriaceae;g__Enterobacter;s__Enterobacter hormaechei_A	GCF_001729745.1	95	d__Bacteria;p__Proteobacteria;c__Gammaproteobacteria;o__Enterobacterales;f__Enterobacteriaceae;g__Enterobacter;s__Enterobacter hormaechei_A	98.99	0.89	GCF_001729745.1	95	d__Bacteria;p__Proteobacteria;c__Gammaproteobacteria;o__Enterobacterales;f__Enterobacteriaceae;g__Enterobacter;s__Enterobacter hormaechei_A	98.99	0.89	d__Bacteria;p__Proteobacteria;c__Gammaproteobacteria;o__Enterobacterales;f__Enterobacteriaceae;g__Enterobacter;s__	taxonomic classification defined by topology and ANI	topological placement and ANI have congruent species assignments	GCF_001875655.1, s__Enterobacter hormaechei, 95.0, 94.49, 0.84; GCF_011078175.1, s__Enterobacter cloacae_Q, 95.0, 94.25, 0.88; GCF_900322725.1, s__Enterobacter quasihormaechei, 95.0, 93.87, 0.89; GCF_013375935.1, s__Enterobacter cloacae_O, 95.0, 91.44, 0.83; GCF_900324475.1, s__Enterobacter bugandensis, 95.0, 88.88, 0.8; GCF_003594915.1, s__Enterobacter chuandaensis, 95.0, 88.65, 0.82; GCF_011754…	97.62	11	N/A	N/A
GCA_001375695.1_PRJEB8964_assembly_1_genomic	d__Bacteria;p__Proteobacteria;c__Gammaproteobacteria;o__Enterobacterales;f__Enterobacteriaceae;g__Enterobacter;s__Enterobacter hormaechei_A	GCF_001729745.1	95	d__Bacteria;p__Proteobacteria;c__Gammaproteobacteria;o__Enterobacterales;f__Enterobacteriaceae;g__Enterobacter;s__Enterobacter hormaechei_A	95.99	0.92	N/A	N/A	N/A	N/A	N/A	d__Bacteria;p__Proteobacteria;c__Gammaproteobacteria;o__Enterobacterales;f__Enterobacteriaceae;g__Enterobacter;s__	ANI	topological placement and ANI have incongruent species assignments	GCF_001729745.1, s__Enterobacter hormaechei_A, 95.0, 95.99, 0.92; GCF_011078175.1, s__Enterobacter cloacae_Q, 95.0, 94.95, 0.89; GCF_001875655.1, s__Enterobacter hormaechei, 95.0, 94.9, 0.91; GCF_900322725.1, s__Enterobacter quasihormaechei, 95.0, 93.68, 0.91; GCF_013375935.1, s__Enterobacter cloacae_O, 95.0, 91.47, 0.91; GCF_900324475.1, s__Enterobacter bugandensis, 95.0, 89.15, 0.87; GCF_003594…	96.78	11	N/A	N/A
GCA_001443095.1_ASM144309v1_genomic	d__Bacteria;p__Proteobacteria;c__Gammaproteobacteria;o__Enterobacterales;f__Enterobacteriaceae;g__Enterobacter;s__Enterobacter hormaechei_A	GCF_001729745.1	95	d__Bacteria;p__Proteobacteria;c__Gammaproteobacteria;o__Enterobacterales;f__Enterobacteriaceae;g__Enterobacter;s__Enterobacter hormaechei_A	95.91	0.89	N/A	N/A	N/A	N/A	N/A	d__Bacteria;p__Proteobacteria;c__Gammaproteobacteria;o__Enterobacterales;f__Enterobacteriaceae;g__Enterobacter;s__	ANI	topological placement and ANI have incongruent species assignments	GCF_001729745.1, s__Enterobacter hormaechei_A, 95.0, 95.91, 0.89; GCF_011078175.1, s__Enterobacter cloacae_Q, 95.0, 94.9, 0.89; GCF_001875655.1, s__Enterobacter hormaechei, 95.0, 94.83, 0.85; GCF_900322725.1, s__Enterobacter quasihormaechei, 95.0, 93.58, 0.86; GCF_013375935.1, s__Enterobacter cloacae_O, 95.0, 91.43, 0.84; GCF_900324475.1, s__Enterobacter bugandensis, 95.0, 89.06, 0.81; GCF_003594…	96.78	11	N/A	N/A
GCA_001461805.1_ASM146180v1_genomic	d__Bacteria;p__Proteobacteria;c__Gammaproteobacteria;o__Enterobacterales;f__Enterobacteriaceae;g__Enterobacter_B;s__Enterobacter_B lignolyticus	GCF_000164865.1	95	d__Bacteria;p__Proteobacteria;c__Gammaproteobacteria;o__Enterobacterales;f__Enterobacteriaceae;g__Enterobacter_B;s__Enterobacter_B lignolyticus	98.8	0.94	GCF_000164865.1	95	d__Bacteria;p__Proteobacteria;c__Gammaproteobacteria;o__Enterobacterales;f__Enterobacteriaceae;g__Enterobacter_B;s__Enterobacter_B lignolyticus	98.8	0.94	d__Bacteria;p__Proteobacteria;c__Gammaproteobacteria;o__Enterobacterales;f__Enterobacteriaceae;g__Enterobacter_B;s__	taxonomic classification defined by topology and ANI	topological placement and ANI have congruent species assignments	GCA_019237635.1, s__Enterobacter_B sp019237635, 95.0, 91.53, 0.82	95.21	11	N/A	N/A
GCA_001469415.1_ASM146941v1_genomic	d__Bacteria;p__Proteobacteria;c__Gammaproteobacteria;o__Enterobacterales;f__Enterobacteriaceae;g__Enterobacter;s__Enterobacter hormaechei_A	GCF_001729745.1	95	d__Bacteria;p__Proteobacteria;c__Gammaproteobacteria;o__Enterobacterales;f__Enterobacteriaceae;g__Enterobacter;s__Enterobacter hormaechei_A	95.91	0.9	GCF_900322725.1	95	d__Bacteria;p__Proteobacteria;c__Gammaproteobacteria;o__Enterobacterales;f__Enterobacteriaceae;g__Enterobacter;s__Enterobacter quasihormaechei	93.6	0.86	d__Bacteria;p__Proteobacteria;c__Gammaproteobacteria;o__Enterobacterales;f__Enterobacteriaceae;g__Enterobacter;s__	ANI	topological placement and ANI have incongruent species assignments	GCF_011078175.1, s__Enterobacter cloacae_Q, 95.0, 95.13, 0.9; GCF_001875655.1, s__Enterobacter hormaechei, 95.0, 95.1, 0.87; GCF_013375935.1, s__Enterobacter cloacae_O, 95.0, 91.34, 0.85; GCF_900324475.1, s__Enterobacter bugandensis, 95.0, 89.14, 0.83; GCF_003594915.1, s__Enterobacter chuandaensis, 95.0, 88.81, 0.84; GCF_011754535.1, s__Enterobacter cloacae_N, 95.0, 88.71, 0.81; GCF_000493015.1, …	94.38	11	N/A	N/A
GCA_001471215.1_SMART_1113.v1_genomic	d__Bacteria;p__Proteobacteria;c__Gammaproteobacteria;o__Enterobacterales;f__Enterobacteriaceae;g__Enterobacter;s__Enterobacter hormaechei_A	GCF_001729745.1	95	d__Bacteria;p__Proteobacteria;c__Gammaproteobacteria;o__Enterobacterales;f__Enterobacteriaceae;g__Enterobacter;s__Enterobacter hormaechei_A	95.99	0.88	N/A	N/A	N/A	N/A	N/A	d__Bacteria;p__Proteobacteria;c__Gammaproteobacteria;o__Enterobacterales;f__Enterobacteriaceae;g__Enterobacter;s__	ANI	topological placement and ANI have incongruent species assignments	GCF_001729745.1, s__Enterobacter hormaechei_A, 95.0, 95.99, 0.88; GCF_011078175.1, s__Enterobacter cloacae_Q, 95.0, 95.01, 0.89; GCF_001875655.1, s__Enterobacter hormaechei, 95.0, 94.93, 0.85; GCF_900322725.1, s__Enterobacter quasihormaechei, 95.0, 93.96, 0.86; GCF_013375935.1, s__Enterobacter cloacae_O, 95.0, 91.4, 0.84; GCF_900324475.1, s__Enterobacter bugandensis, 95.0, 89.06, 0.82; GCF_003594…	96.78	11	N/A	N/A
GCA_001471875.1_SMART_28.v1_genomic	d__Bacteria;p__Proteobacteria;c__Gammaproteobacteria;o__Enterobacterales;f__Enterobacteriaceae;g__Enterobacter;s__Enterobacter hormaechei_A	GCF_001729745.1	95	d__Bacteria;p__Proteobacteria;c__Gammaproteobacteria;o__Enterobacterales;f__Enterobacteriaceae;g__Enterobacter;s__Enterobacter hormaechei_A	98.95	0.91	GCF_001729745.1	95	d__Bacteria;p__Proteobacteria;c__Gammaproteobacteria;o__Enterobacterales;f__Enterobacteriaceae;g__Enterobacter;s__Enterobacter hormaechei_A	98.95	0.91	d__Bacteria;p__Proteobacteria;c__Gammaproteobacteria;o__Enterobacterales;f__Enterobacteriaceae;g__Enterobacter;s__	taxonomic classification defined by topology and ANI	topological placement and ANI have congruent species assignments	GCF_001875655.1, s__Enterobacter hormaechei, 95.0, 94.47, 0.85; GCF_011078175.1, s__Enterobacter cloacae_Q, 95.0, 94.2, 0.89; GCF_900322725.1, s__Enterobacter quasihormaechei, 95.0, 93.98, 0.84; GCF_013375935.1, s__Enterobacter cloacae_O, 95.0, 91.36, 0.83; GCF_900324475.1, s__Enterobacter bugandensis, 95.0, 88.73, 0.82; GCF_003594915.1, s__Enterobacter chuandaensis, 95.0, 88.62, 0.82; GCF_011754…	97.62	11	N/A	N/A
GCA_001471885.1_SMART_27.v1_genomic	d__Bacteria;p__Proteobacteria;c__Gammaproteobacteria;o__Enterobacterales;f__Enterobacteriaceae;g__Enterobacter;s__Enterobacter hormaechei_A	GCF_001729745.1	95	d__Bacteria;p__Proteobacteria;c__Gammaproteobacteria;o__Enterobacterales;f__Enterobacteriaceae;g__Enterobacter;s__Enterobacter hormaechei_A	95.91	0.89	N/A	N/A	N/A	N/A	N/A	d__Bacteria;p__Proteobacteria;c__Gammaproteobacteria;o__Enterobacterales;f__Enterobacteriaceae;g__Enterobacter;s__	ANI	topological placement and ANI have incongruent species assignments	GCF_001729745.1, s__Enterobacter hormaechei_A, 95.0, 95.91, 0.89; GCF_011078175.1, s__Enterobacter cloacae_Q, 95.0, 94.82, 0.91; GCF_001875655.1, s__Enterobacter hormaechei, 95.0, 94.8, 0.86; GCF_900322725.1, s__Enterobacter quasihormaechei, 95.0, 93.46, 0.84; GCF_013375935.1, s__Enterobacter cloacae_O, 95.0, 91.33, 0.84; GCF_900324475.1, s__Enterobacter bugandensis, 95.0, 89.07, 0.82; GCF_003594…	96.78	11	N/A	N/A
GCA_001471915.1_SMART_267.v1_genomic	d__Bacteria;p__Proteobacteria;c__Gammaproteobacteria;o__Enterobacterales;f__Enterobacteriaceae;g__Enterobacter;s__Enterobacter hormaechei_A	GCF_001729745.1	95	d__Bacteria;p__Proteobacteria;c__Gammaproteobacteria;o__Enterobacterales;f__Enterobacteriaceae;g__Enterobacter;s__Enterobacter hormaechei_A	95.93	0.88	GCF_900322725.1	95	d__Bacteria;p__Proteobacteria;c__Gammaproteobacteria;o__Enterobacterales;f__Enterobacteriaceae;g__Enterobacter;s__Enterobacter quasihormaechei	93.91	0.87	d__Bacteria;p__Proteobacteria;c__Gammaproteobacteria;o__Enterobacterales;f__Enterobacteriaceae;g__Enterobacter;s__	ANI	topological placement and ANI have incongruent species assignments	GCF_001875655.1, s__Enterobacter hormaechei, 95.0, 95.2, 0.86; GCF_011078175.1, s__Enterobacter cloacae_Q, 95.0, 95.14, 0.89; GCF_013375935.1, s__Enterobacter cloacae_O, 95.0, 91.49, 0.83; GCF_900324475.1, s__Enterobacter bugandensis, 95.0, 89.1, 0.81; GCF_003594915.1, s__Enterobacter chuandaensis, 95.0, 88.97, 0.82; GCF_011754535.1, s__Enterobacter cloacae_N, 95.0, 88.77, 0.76; GCF_001521715.1, …	97.62	11	N/A	N/A
GCA_001471935.1_SMART_264.v1_genomic	d__Bacteria;p__Proteobacteria;c__Gammaproteobacteria;o__Enterobacterales;f__Enterobacteriaceae;g__Enterobacter;s__Enterobacter hormaechei_A	GCF_001729745.1	95	d__Bacteria;p__Proteobacteria;c__Gammaproteobacteria;o__Enterobacterales;f__Enterobacteriaceae;g__Enterobacter;s__Enterobacter hormaechei_A	95.84	0.88	GCF_001729745.1	95	d__Bacteria;p__Proteobacteria;c__Gammaproteobacteria;o__Enterobacterales;f__Enterobacteriaceae;g__Enterobacter;s__Enterobacter hormaechei_A	95.84	0.88	d__Bacteria;p__Proteobacteria;c__Gammaproteobacteria;o__Enterobacterales;f__Enterobacteriaceae;g__Enterobacter;s__	taxonomic classification defined by topology and ANI	topological placement and ANI have congruent species assignments	GCF_001875655.1, s__Enterobacter hormaechei, 95.0, 94.94, 0.86; GCF_011078175.1, s__Enterobacter cloacae_Q, 95.0, 94.89, 0.88; GCF_900322725.1, s__Enterobacter quasihormaechei, 95.0, 93.51, 0.83; GCF_013375935.1, s__Enterobacter cloacae_O, 95.0, 91.5, 0.82; GCF_900324475.1, s__Enterobacter bugandensis, 95.0, 89.14, 0.8; GCF_003594915.1, s__Enterobacter chuandaensis, 95.0, 88.8, 0.83; GCF_01175453…	95.95	11	N/A	N/A
GCA_001471955.1_SMART_266.v1_genomic	d__Bacteria;p__Proteobacteria;c__Gammaproteobacteria;o__Enterobacterales;f__Enterobacteriaceae;g__Enterobacter;s__Enterobacter hormaechei_A	GCF_001729745.1	95	d__Bacteria;p__Proteobacteria;c__Gammaproteobacteria;o__Enterobacterales;f__Enterobacteriaceae;g__Enterobacter;s__Enterobacter hormaechei_A	98.89	0.92	GCF_001729745.1	95	d__Bacteria;p__Proteobacteria;c__Gammaproteobacteria;o__Enterobacterales;f__Enterobacteriaceae;g__Enterobacter;s__Enterobacter hormaechei_A	98.89	0.92	d__Bacteria;p__Proteobacteria;c__Gammaproteobacteria;o__Enterobacterales;f__Enterobacteriaceae;g__Enterobacter;s__	taxonomic classification defined by topology and ANI	topological placement and ANI have congruent species assignments	GCF_001875655.1, s__Enterobacter hormaechei, 95.0, 94.5, 0.86; GCF_011078175.1, s__Enterobacter cloacae_Q, 95.0, 94.37, 0.91; GCF_900322725.1, s__Enterobacter quasihormaechei, 95.0, 93.59, 0.84; GCF_013375935.1, s__Enterobacter cloacae_O, 95.0, 91.44, 0.82; GCF_900324475.1, s__Enterobacter bugandensis, 95.0, 88.94, 0.81; GCF_003594915.1, s__Enterobacter chuandaensis, 95.0, 88.74, 0.83; GCF_001521…	96.78	11	N/A	N/A
GCA_001471975.1_SMART_268.v1_genomic	d__Bacteria;p__Proteobacteria;c__Gammaproteobacteria;o__Enterobacterales;f__Enterobacteriaceae;g__Enterobacter;s__Enterobacter hormaechei_A	GCF_001729745.1	95	d__Bacteria;p__Proteobacteria;c__Gammaproteobacteria;o__Enterobacterales;f__Enterobacteriaceae;g__Enterobacter;s__Enterobacter hormaechei_A	95.95	0.88	GCF_900322725.1	95	d__Bacteria;p__Proteobacteria;c__Gammaproteobacteria;o__Enterobacterales;f__Enterobacteriaceae;g__Enterobacter;s__Enterobacter quasihormaechei	93.92	0.87	d__Bacteria;p__Proteobacteria;c__Gammaproteobacteria;o__Enterobacterales;f__Enterobacteriaceae;g__Enterobacter;s__	ANI	topological placement and ANI have incongruent species assignments	GCF_001875655.1, s__Enterobacter hormaechei, 95.0, 95.18, 0.86; GCF_011078175.1, s__Enterobacter cloacae_Q, 95.0, 95.14, 0.89; GCF_013375935.1, s__Enterobacter cloacae_O, 95.0, 91.47, 0.83; GCF_900324475.1, s__Enterobacter bugandensis, 95.0, 89.17, 0.81; GCF_003594915.1, s__Enterobacter chuandaensis, 95.0, 88.94, 0.82; GCF_011754535.1, s__Enterobacter cloacae_N, 95.0, 88.76, 0.77; GCF_001521715.1…	97.62	11	N/A	N/A
GCA_001471995.1_SMART_269.v1_genomic	d__Bacteria;p__Proteobacteria;c__Gammaproteobacteria;o__Enterobacterales;f__Enterobacteriaceae;g__Enterobacter;s__Enterobacter roggenkampii	GCF_001729805.1	95	d__Bacteria;p__Proteobacteria;c__Gammaproteobacteria;o__Enterobacterales;f__Enterobacteriaceae;g__Enterobacter;s__Enterobacter roggenkampii	98.5	0.89	GCF_001729805.1	95	d__Bacteria;p__Proteobacteria;c__Gammaproteobacteria;o__Enterobacterales;f__Enterobacteriaceae;g__Enterobacter;s__Enterobacter roggenkampii	98.5	0.89	d__Bacteria;p__Proteobacteria;c__Gammaproteobacteria;o__Enterobacterales;f__Enterobacteriaceae;g__Enterobacter;s__	taxonomic classification defined by topology and ANI	topological placement and ANI have congruent species assignments	GCF_008364555.1, s__Enterobacter vonholyi, 95.0, 94.4, 0.89; GCF_009755685.1, s__Enterobacter sp000568095, 95.0476, 94.27, 0.87; GCF_008364625.1, s__Enterobacter dykesii, 96.5795, 93.45, 0.88; GCF_007035645.1, s__Enterobacter asburiae_B, 96.8818, 93.38, 0.86; GCF_003634515.1, s__Enterobacter asburiae_A, 96.0274, 93.32, 0.84; GCF_002208095.1, s__Enterobacter cloacae_M, 96.7528, 93.28, 0.83; GCF_00…	97.56	11	N/A	N/A
GCA_001472005.1_SMART_271.v1_genomic	d__Bacteria;p__Proteobacteria;c__Gammaproteobacteria;o__Enterobacterales;f__Enterobacteriaceae;g__Enterobacter;s__Enterobacter hormaechei_A	GCF_001729745.1	95	d__Bacteria;p__Proteobacteria;c__Gammaproteobacteria;o__Enterobacterales;f__Enterobacteriaceae;g__Enterobacter;s__Enterobacter hormaechei_A	99.02	0.91	GCF_001729745.1	95	d__Bacteria;p__Proteobacteria;c__Gammaproteobacteria;o__Enterobacterales;f__Enterobacteriaceae;g__Enterobacter;s__Enterobacter hormaechei_A	99.02	0.91	d__Bacteria;p__Proteobacteria;c__Gammaproteobacteria;o__Enterobacterales;f__Enterobacteriaceae;g__Enterobacter;s__	taxonomic classification defined by topology and ANI	topological placement and ANI have congruent species assignments	GCF_001875655.1, s__Enterobacter hormaechei, 95.0, 94.49, 0.86; GCF_011078175.1, s__Enterobacter cloacae_Q, 95.0, 94.3, 0.88; GCF_900322725.1, s__Enterobacter quasihormaechei, 95.0, 93.97, 0.87; GCF_013375935.1, s__Enterobacter cloacae_O, 95.0, 91.46, 0.82; GCF_900324475.1, s__Enterobacter bugandensis, 95.0, 88.88, 0.81; GCF_003594915.1, s__Enterobacter chuandaensis, 95.0, 88.69, 0.82; GCF_011754…	96.78	11	N/A	N/A
GCA_001472055.1_SMART_286.v1_genomic	d__Bacteria;p__Proteobacteria;c__Gammaproteobacteria;o__Enterobacterales;f__Enterobacteriaceae;g__Enterobacter;s__Enterobacter hormaechei_A	GCF_001729745.1	95	d__Bacteria;p__Proteobacteria;c__Gammaproteobacteria;o__Enterobacterales;f__Enterobacteriaceae;g__Enterobacter;s__Enterobacter hormaechei_A	95.96	0.88	N/A	N/A	N/A	N/A	N/A	d__Bacteria;p__Proteobacteria;c__Gammaproteobacteria;o__Enterobacterales;f__Enterobacteriaceae;g__Enterobacter;s__	ANI	topological placement and ANI have incongruent species assignments	GCF_001729745.1, s__Enterobacter hormaechei_A, 95.0, 95.96, 0.88; GCF_011078175.1, s__Enterobacter cloacae_Q, 95.0, 94.94, 0.88; GCF_001875655.1, s__Enterobacter hormaechei, 95.0, 94.84, 0.86; GCF_900322725.1, s__Enterobacter quasihormaechei, 95.0, 93.94, 0.9; GCF_013375935.1, s__Enterobacter cloacae_O, 95.0, 91.37, 0.84; GCF_900324475.1, s__Enterobacter bugandensis, 95.0, 89.1, 0.8; GCF_00359491…	96.78	11	N/A	N/A
GCA_001472075.1_SMART_291.v1_genomic	d__Bacteria;p__Proteobacteria;c__Gammaproteobacteria;o__Enterobacterales;f__Enterobacteriaceae;g__Enterobacter;s__Enterobacter hormaechei_A	GCF_001729745.1	95	d__Bacteria;p__Proteobacteria;c__Gammaproteobacteria;o__Enterobacterales;f__Enterobacteriaceae;g__Enterobacter;s__Enterobacter hormaechei_A	95.84	0.88	GCF_900322725.1	95	d__Bacteria;p__Proteobacteria;c__Gammaproteobacteria;o__Enterobacterales;f__Enterobacteriaceae;g__Enterobacter;s__Enterobacter quasihormaechei	93.72	0.87	d__Bacteria;p__Proteobacteria;c__Gammaproteobacteria;o__Enterobacterales;f__Enterobacteriaceae;g__Enterobacter;s__	ANI	topological placement and ANI have incongruent species assignments	GCF_001875655.1, s__Enterobacter hormaechei, 95.0, 95.13, 0.85; GCF_011078175.1, s__Enterobacter cloacae_Q, 95.0, 95.12, 0.9; GCF_013375935.1, s__Enterobacter cloacae_O, 95.0, 91.45, 0.83; GCF_900324475.1, s__Enterobacter bugandensis, 95.0, 89.03, 0.82; GCF_003594915.1, s__Enterobacter chuandaensis, 95.0, 88.89, 0.82; GCF_011754535.1, s__Enterobacter cloacae_N, 95.0, 88.62, 0.78; GCF_000211415.1,…	96.78	11	N/A	N/A
GCA_001472085.1_SMART_309.v1_genomic	d__Bacteria;p__Proteobacteria;c__Gammaproteobacteria;o__Enterobacterales;f__Enterobacteriaceae;g__Enterobacter;s__Enterobacter hormaechei_A	GCF_001729745.1	95	d__Bacteria;p__Proteobacteria;c__Gammaproteobacteria;o__Enterobacterales;f__Enterobacteriaceae;g__Enterobacter;s__Enterobacter hormaechei_A	99.06	0.91	GCF_001729745.1	95	d__Bacteria;p__Proteobacteria;c__Gammaproteobacteria;o__Enterobacterales;f__Enterobacteriaceae;g__Enterobacter;s__Enterobacter hormaechei_A	99.06	0.91	d__Bacteria;p__Proteobacteria;c__Gammaproteobacteria;o__Enterobacterales;f__Enterobacteriaceae;g__Enterobacter;s__	taxonomic classification defined by topology and ANI	topological placement and ANI have congruent species assignments	GCF_001875655.1, s__Enterobacter hormaechei, 95.0, 94.53, 0.88; GCF_011078175.1, s__Enterobacter cloacae_Q, 95.0, 94.23, 0.89; GCF_900322725.1, s__Enterobacter quasihormaechei, 95.0, 93.7, 0.87; GCF_013375935.1, s__Enterobacter cloacae_O, 95.0, 91.44, 0.85; GCF_900324475.1, s__Enterobacter bugandensis, 95.0, 88.94, 0.81; GCF_003594915.1, s__Enterobacter chuandaensis, 95.0, 88.74, 0.82; GCF_011754…	96.78	11	N/A	N/A
GCA_001472115.1_SMART_312.v1_genomic	d__Bacteria;p__Proteobacteria;c__Gammaproteobacteria;o__Enterobacterales;f__Enterobacteriaceae;g__Enterobacter;s__Enterobacter hormaechei_A	GCF_001729745.1	95	d__Bacteria;p__Proteobacteria;c__Gammaproteobacteria;o__Enterobacterales;f__Enterobacteriaceae;g__Enterobacter;s__Enterobacter hormaechei_A	95.85	0.88	GCF_900322725.1	95	d__Bacteria;p__Proteobacteria;c__Gammaproteobacteria;o__Enterobacterales;f__Enterobacteriaceae;g__Enterobacter;s__Enterobacter quasihormaechei	93.43	0.84	d__Bacteria;p__Proteobacteria;c__Gammaproteobacteria;o__Enterobacterales;f__Enterobacteriaceae;g__Enterobacter;s__	ANI	topological placement and ANI have incongruent species assignments	GCF_011078175.1, s__Enterobacter cloacae_Q, 95.0, 95.04, 0.9; GCF_001875655.1, s__Enterobacter hormaechei, 95.0, 95.02, 0.86; GCF_013375935.1, s__Enterobacter cloacae_O, 95.0, 91.41, 0.83; GCF_900324475.1, s__Enterobacter bugandensis, 95.0, 89.05, 0.82; GCF_003594915.1, s__Enterobacter chuandaensis, 95.0, 88.9, 0.83; GCF_011754535.1, s__Enterobacter cloacae_N, 95.0, 88.63, 0.79; GCF_000211415.1, …	96.78	11	N/A	N/A
GCA_001472135.1_SMART_313.v1_genomic	d__Bacteria;p__Proteobacteria;c__Gammaproteobacteria;o__Enterobacterales;f__Enterobacteriaceae;g__Enterobacter;s__Enterobacter cloacae	GCF_000025565.1	95	d__Bacteria;p__Proteobacteria;c__Gammaproteobacteria;o__Enterobacterales;f__Enterobacteriaceae;g__Enterobacter;s__Enterobacter cloacae	98.48	0.88	GCF_000025565.1	95	d__Bacteria;p__Proteobacteria;c__Gammaproteobacteria;o__Enterobacterales;f__Enterobacteriaceae;g__Enterobacter;s__Enterobacter cloacae	98.48	0.88	d__Bacteria;p__Proteobacteria;c__Gammaproteobacteria;o__Enterobacterales;f__Enterobacteriaceae;g__Enterobacter;s__	taxonomic classification defined by topology and ANI	topological placement and ANI have congruent species assignments	GCF_002939185.1, s__Enterobacter sichuanensis, 95.0, 89.38, 0.82; GCF_001022965.1, s__Enterobacter cloacae_L, 95.0, 89.21, 0.79; GCF_004402045.1, s__Enterobacter nimipressuralis_A, 95.0, 89.14, 0.8; GCF_001521715.1, s__Enterobacter asburiae, 96.8818, 89.12, 0.79; GCF_002208095.1, s__Enterobacter cloacae_M, 96.7528, 89.07, 0.78; GCF_007035645.1, s__Enterobacter asburiae_B, 96.8818, 89.07, 0.8; GCF…	97.6	11	N/A	N/A
GCA_001472175.1_SMART_389.v1_genomic	d__Bacteria;p__Proteobacteria;c__Gammaproteobacteria;o__Enterobacterales;f__Enterobacteriaceae;g__Enterobacter;s__Enterobacter hormaechei_A	GCF_001729745.1	95	d__Bacteria;p__Proteobacteria;c__Gammaproteobacteria;o__Enterobacterales;f__Enterobacteriaceae;g__Enterobacter;s__Enterobacter hormaechei_A	95.92	0.89	N/A	N/A	N/A	N/A	N/A	d__Bacteria;p__Proteobacteria;c__Gammaproteobacteria;o__Enterobacterales;f__Enterobacteriaceae;g__Enterobacter;s__	ANI	topological placement and ANI have incongruent species assignments	GCF_001729745.1, s__Enterobacter hormaechei_A, 95.0, 95.92, 0.89; GCF_011078175.1, s__Enterobacter cloacae_Q, 95.0, 94.86, 0.89; GCF_001875655.1, s__Enterobacter hormaechei, 95.0, 94.73, 0.84; GCF_900322725.1, s__Enterobacter quasihormaechei, 95.0, 93.39, 0.82; GCF_013375935.1, s__Enterobacter cloacae_O, 95.0, 91.3, 0.83; GCF_900324475.1, s__Enterobacter bugandensis, 95.0, 88.99, 0.83; GCF_003594…	96.78	11	N/A	N/A
GCA_001472195.1_SMART_398.v1_genomic	d__Bacteria;p__Proteobacteria;c__Gammaproteobacteria;o__Enterobacterales;f__Enterobacteriaceae;g__Enterobacter;s__Enterobacter hormaechei_A	GCF_001729745.1	95	d__Bacteria;p__Proteobacteria;c__Gammaproteobacteria;o__Enterobacterales;f__Enterobacteriaceae;g__Enterobacter;s__Enterobacter hormaechei_A	95.73	0.89	GCF_900322725.1	95	d__Bacteria;p__Proteobacteria;c__Gammaproteobacteria;o__Enterobacterales;f__Enterobacteriaceae;g__Enterobacter;s__Enterobacter quasihormaechei	93.78	0.85	d__Bacteria;p__Proteobacteria;c__Gammaproteobacteria;o__Enterobacterales;f__Enterobacteriaceae;g__Enterobacter;s__	ANI	topological placement and ANI have incongruent species assignments	GCF_011078175.1, s__Enterobacter cloacae_Q, 95.0, 95.15, 0.92; GCF_001875655.1, s__Enterobacter hormaechei, 95.0, 95.08, 0.84; GCF_013375935.1, s__Enterobacter cloacae_O, 95.0, 91.4, 0.82; GCF_900324475.1, s__Enterobacter bugandensis, 95.0, 88.99, 0.82; GCF_003594915.1, s__Enterobacter chuandaensis, 95.0, 88.94, 0.84; GCF_001521715.1, s__Enterobacter asburiae, 96.8818, 88.57, 0.74; GCF_007035645.…	96.78	11	N/A	N/A
GCA_001472215.1_SMART_405.v1_genomic	d__Bacteria;p__Proteobacteria;c__Gammaproteobacteria;o__Enterobacterales;f__Enterobacteriaceae;g__Enterobacter;s__Enterobacter hormaechei_A	GCF_001729745.1	95	d__Bacteria;p__Proteobacteria;c__Gammaproteobacteria;o__Enterobacterales;f__Enterobacteriaceae;g__Enterobacter;s__Enterobacter hormaechei_A	95.95	0.88	N/A	N/A	N/A	N/A	N/A	d__Bacteria;p__Proteobacteria;c__Gammaproteobacteria;o__Enterobacterales;f__Enterobacteriaceae;g__Enterobacter;s__	ANI	topological placement and ANI have incongruent species assignments	GCF_001729745.1, s__Enterobacter hormaechei_A, 95.0, 95.95, 0.88; GCF_001875655.1, s__Enterobacter hormaechei, 95.0, 94.93, 0.88; GCF_011078175.1, s__Enterobacter cloacae_Q, 95.0, 94.87, 0.88; GCF_900322725.1, s__Enterobacter quasihormaechei, 95.0, 93.84, 0.85; GCF_013375935.1, s__Enterobacter cloacae_O, 95.0, 91.46, 0.84; GCF_900324475.1, s__Enterobacter bugandensis, 95.0, 89.14, 0.82; GCF_00359…	95.95	11	N/A	N/A
GCA_001472255.1_SMART_409.v1_genomic	d__Bacteria;p__Proteobacteria;c__Gammaproteobacteria;o__Enterobacterales;f__Enterobacteriaceae;g__Enterobacter;s__Enterobacter hormaechei_A	GCF_001729745.1	95	d__Bacteria;p__Proteobacteria;c__Gammaproteobacteria;o__Enterobacterales;f__Enterobacteriaceae;g__Enterobacter;s__Enterobacter hormaechei_A	95.82	0.91	N/A	N/A	N/A	N/A	N/A	d__Bacteria;p__Proteobacteria;c__Gammaproteobacteria;o__Enterobacterales;f__Enterobacteriaceae;g__Enterobacter;s__	ANI	topological placement and ANI have incongruent species assignments	GCF_001729745.1, s__Enterobacter hormaechei_A, 95.0, 95.82, 0.91; GCF_011078175.1, s__Enterobacter cloacae_Q, 95.0, 94.89, 0.89; GCF_001875655.1, s__Enterobacter hormaechei, 95.0, 94.82, 0.86; GCF_900322725.1, s__Enterobacter quasihormaechei, 95.0, 93.82, 0.85; GCF_013375935.1, s__Enterobacter cloacae_O, 95.0, 91.3, 0.83; GCF_900324475.1, s__Enterobacter bugandensis, 95.0, 89.09, 0.81; GCF_003594…	96.78	11	N/A	N/A
GCA_001472295.1_SMART_448.v1_genomic	d__Bacteria;p__Proteobacteria;c__Gammaproteobacteria;o__Enterobacterales;f__Enterobacteriaceae;g__Enterobacter;s__Enterobacter hormaechei_A	GCF_001729745.1	95	d__Bacteria;p__Proteobacteria;c__Gammaproteobacteria;o__Enterobacterales;f__Enterobacteriaceae;g__Enterobacter;s__Enterobacter hormaechei_A	95.83	0.89	GCF_900322725.1	95	d__Bacteria;p__Proteobacteria;c__Gammaproteobacteria;o__Enterobacterales;f__Enterobacteriaceae;g__Enterobacter;s__Enterobacter quasihormaechei	93.86	0.83	d__Bacteria;p__Proteobacteria;c__Gammaproteobacteria;o__Enterobacterales;f__Enterobacteriaceae;g__Enterobacter;s__	ANI	topological placement and ANI have incongruent species assignments	GCF_011078175.1, s__Enterobacter cloacae_Q, 95.0, 95.05, 0.9; GCF_001875655.1, s__Enterobacter hormaechei, 95.0, 94.97, 0.86; GCF_013375935.1, s__Enterobacter cloacae_O, 95.0, 91.36, 0.83; GCF_900324475.1, s__Enterobacter bugandensis, 95.0, 88.99, 0.83; GCF_003594915.1, s__Enterobacter chuandaensis, 95.0, 88.86, 0.83; GCF_011754535.1, s__Enterobacter cloacae_N, 95.0, 88.64, 0.78; GCF_000211415.1,…	96.78	11	N/A	N/A
GCA_001472305.1_SMART_454.v1_genomic	d__Bacteria;p__Proteobacteria;c__Gammaproteobacteria;o__Enterobacterales;f__Enterobacteriaceae;g__Enterobacter;s__Enterobacter roggenkampii	GCF_001729805.1	95	d__Bacteria;p__Proteobacteria;c__Gammaproteobacteria;o__Enterobacterales;f__Enterobacteriaceae;g__Enterobacter;s__Enterobacter roggenkampii	98.33	0.88	GCF_001729805.1	95	d__Bacteria;p__Proteobacteria;c__Gammaproteobacteria;o__Enterobacterales;f__Enterobacteriaceae;g__Enterobacter;s__Enterobacter roggenkampii	98.33	0.88	d__Bacteria;p__Proteobacteria;c__Gammaproteobacteria;o__Enterobacterales;f__Enterobacteriaceae;g__Enterobacter;s__	taxonomic classification defined by topology and ANI	topological placement and ANI have congruent species assignments	GCF_008364555.1, s__Enterobacter vonholyi, 95.0, 94.34, 0.89; GCF_009755685.1, s__Enterobacter sp000568095, 95.0476, 94.27, 0.86; GCF_008364625.1, s__Enterobacter dykesii, 96.5795, 93.48, 0.87; GCF_007035645.1, s__Enterobacter asburiae_B, 96.8818, 93.35, 0.87; GCF_001521715.1, s__Enterobacter asburiae, 96.8818, 93.28, 0.83; GCF_002208095.1, s__Enterobacter cloacae_M, 96.7528, 93.23, 0.83; GCF_003…	97.56	11	N/A	N/A
GCA_001472335.1_SMART_488.v1_genomic	d__Bacteria;p__Proteobacteria;c__Gammaproteobacteria;o__Enterobacterales;f__Enterobacteriaceae;g__Enterobacter;s__Enterobacter hormaechei_A	GCF_001729745.1	95	d__Bacteria;p__Proteobacteria;c__Gammaproteobacteria;o__Enterobacterales;f__Enterobacteriaceae;g__Enterobacter;s__Enterobacter hormaechei_A	95.72	0.91	N/A	N/A	N/A	N/A	N/A	d__Bacteria;p__Proteobacteria;c__Gammaproteobacteria;o__Enterobacterales;f__Enterobacteriaceae;g__Enterobacter;s__	ANI	topological placement and ANI have incongruent species assignments	GCF_001729745.1, s__Enterobacter hormaechei_A, 95.0, 95.72, 0.91; GCF_011078175.1, s__Enterobacter cloacae_Q, 95.0, 94.97, 0.92; GCF_001875655.1, s__Enterobacter hormaechei, 95.0, 94.75, 0.88; GCF_900322725.1, s__Enterobacter quasihormaechei, 95.0, 93.56, 0.82; GCF_013375935.1, s__Enterobacter cloacae_O, 95.0, 91.43, 0.84; GCF_900324475.1, s__Enterobacter bugandensis, 95.0, 89.08, 0.81; GCF_00359…	95.95	11	N/A	N/A
GCA_001472355.1_SMART_503.v1_genomic	d__Bacteria;p__Proteobacteria;c__Gammaproteobacteria;o__Enterobacterales;f__Enterobacteriaceae;g__Enterobacter;s__Enterobacter hormaechei_A	GCF_001729745.1	95	d__Bacteria;p__Proteobacteria;c__Gammaproteobacteria;o__Enterobacterales;f__Enterobacteriaceae;g__Enterobacter;s__Enterobacter hormaechei_A	95.94	0.9	GCF_900322725.1	95	d__Bacteria;p__Proteobacteria;c__Gammaproteobacteria;o__Enterobacterales;f__Enterobacteriaceae;g__Enterobacter;s__Enterobacter quasihormaechei	93.54	0.89	d__Bacteria;p__Proteobacteria;c__Gammaproteobacteria;o__Enterobacterales;f__Enterobacteriaceae;g__Enterobacter;s__	ANI	topological placement and ANI have incongruent species assignments	GCF_011078175.1, s__Enterobacter cloacae_Q, 95.0, 95.16, 0.88; GCF_001875655.1, s__Enterobacter hormaechei, 95.0, 95.15, 0.89; GCF_013375935.1, s__Enterobacter cloacae_O, 95.0, 91.41, 0.88; GCF_900324475.1, s__Enterobacter bugandensis, 95.0, 89.07, 0.85; GCF_003594915.1, s__Enterobacter chuandaensis, 95.0, 88.89, 0.82; GCF_011754535.1, s__Enterobacter cloacae_N, 95.0, 88.72, 0.84; GCF_003634515.1…	96.76	11	N/A	N/A
GCA_001472375.1_SMART_530.v1_genomic	d__Bacteria;p__Proteobacteria;c__Gammaproteobacteria;o__Enterobacterales;f__Enterobacteriaceae;g__Enterobacter;s__Enterobacter hormaechei_A	GCF_001729745.1	95	d__Bacteria;p__Proteobacteria;c__Gammaproteobacteria;o__Enterobacterales;f__Enterobacteriaceae;g__Enterobacter;s__Enterobacter hormaechei_A	95.87	0.9	N/A	N/A	N/A	N/A	N/A	d__Bacteria;p__Proteobacteria;c__Gammaproteobacteria;o__Enterobacterales;f__Enterobacteriaceae;g__Enterobacter;s__	ANI	topological placement and ANI have incongruent species assignments	GCF_001729745.1, s__Enterobacter hormaechei_A, 95.0, 95.87, 0.9; GCF_011078175.1, s__Enterobacter cloacae_Q, 95.0, 94.93, 0.91; GCF_001875655.1, s__Enterobacter hormaechei, 95.0, 94.85, 0.86; GCF_900322725.1, s__Enterobacter quasihormaechei, 95.0, 93.69, 0.85; GCF_013375935.1, s__Enterobacter cloacae_O, 95.0, 91.44, 0.84; GCF_900324475.1, s__Enterobacter bugandensis, 95.0, 89.08, 0.81; GCF_003594…	96.78	11	N/A	N/A
GCA_001472385.1_SMART_539.v1_genomic	d__Bacteria;p__Proteobacteria;c__Gammaproteobacteria;o__Enterobacterales;f__Enterobacteriaceae;g__Enterobacter;s__Enterobacter hormaechei_A	GCF_001729745.1	95	d__Bacteria;p__Proteobacteria;c__Gammaproteobacteria;o__Enterobacterales;f__Enterobacteriaceae;g__Enterobacter;s__Enterobacter hormaechei_A	95.82	0.89	GCF_900322725.1	95	d__Bacteria;p__Proteobacteria;c__Gammaproteobacteria;o__Enterobacterales;f__Enterobacteriaceae;g__Enterobacter;s__Enterobacter quasihormaechei	93.56	0.81	d__Bacteria;p__Proteobacteria;c__Gammaproteobacteria;o__Enterobacterales;f__Enterobacteriaceae;g__Enterobacter;s__	ANI	topological placement and ANI have incongruent species assignments	GCF_011078175.1, s__Enterobacter cloacae_Q, 95.0, 95.11, 0.89; GCF_001875655.1, s__Enterobacter hormaechei, 95.0, 95.09, 0.87; GCF_013375935.1, s__Enterobacter cloacae_O, 95.0, 91.38, 0.82; GCF_900324475.1, s__Enterobacter bugandensis, 95.0, 89.07, 0.82; GCF_003594915.1, s__Enterobacter chuandaensis, 95.0, 88.89, 0.82; GCF_011754535.1, s__Enterobacter cloacae_N, 95.0, 88.67, 0.78; GCF_001521715.1…	95.95	11	N/A	N/A
GCA_001472435.1_SMART_557.v1_genomic	d__Bacteria;p__Proteobacteria;c__Gammaproteobacteria;o__Enterobacterales;f__Enterobacteriaceae;g__Enterobacter;s__Enterobacter hormaechei_A	GCF_001729745.1	95	d__Bacteria;p__Proteobacteria;c__Gammaproteobacteria;o__Enterobacterales;f__Enterobacteriaceae;g__Enterobacter;s__Enterobacter hormaechei_A	95.87	0.89	GCF_900322725.1	95	d__Bacteria;p__Proteobacteria;c__Gammaproteobacteria;o__Enterobacterales;f__Enterobacteriaceae;g__Enterobacter;s__Enterobacter quasihormaechei	93.51	0.87	d__Bacteria;p__Proteobacteria;c__Gammaproteobacteria;o__Enterobacterales;f__Enterobacteriaceae;g__Enterobacter;s__	ANI	topological placement and ANI have incongruent species assignments	GCF_011078175.1, s__Enterobacter cloacae_Q, 95.0, 95.17, 0.88; GCF_001875655.1, s__Enterobacter hormaechei, 95.0, 95.14, 0.86; GCF_013375935.1, s__Enterobacter cloacae_O, 95.0, 91.46, 0.82; GCF_900324475.1, s__Enterobacter bugandensis, 95.0, 89.11, 0.82; GCF_003594915.1, s__Enterobacter chuandaensis, 95.0, 88.93, 0.83; GCF_001521715.1, s__Enterobacter asburiae, 96.8818, 88.66, 0.74; GCF_011754535…	96.78	11	N/A	N/A
GCA_001472455.1_SMART_562.v1_genomic	d__Bacteria;p__Proteobacteria;c__Gammaproteobacteria;o__Enterobacterales;f__Enterobacteriaceae;g__Enterobacter;s__Enterobacter hormaechei_A	GCF_001729745.1	95	d__Bacteria;p__Proteobacteria;c__Gammaproteobacteria;o__Enterobacterales;f__Enterobacteriaceae;g__Enterobacter;s__Enterobacter hormaechei_A	95.97	0.88	N/A	N/A	N/A	N/A	N/A	d__Bacteria;p__Proteobacteria;c__Gammaproteobacteria;o__Enterobacterales;f__Enterobacteriaceae;g__Enterobacter;s__	ANI	topological placement and ANI have incongruent species assignments	GCF_001729745.1, s__Enterobacter hormaechei_A, 95.0, 95.97, 0.88; GCF_011078175.1, s__Enterobacter cloacae_Q, 95.0, 95.0, 0.9; GCF_001875655.1, s__Enterobacter hormaechei, 95.0, 94.84, 0.86; GCF_900322725.1, s__Enterobacter quasihormaechei, 95.0, 93.86, 0.85; GCF_013375935.1, s__Enterobacter cloacae_O, 95.0, 91.38, 0.84; GCF_900324475.1, s__Enterobacter bugandensis, 95.0, 89.14, 0.81; GCF_0035949…	96.78	11	N/A	N/A
GCA_001472475.1_SMART_599.v1_genomic	d__Bacteria;p__Proteobacteria;c__Gammaproteobacteria;o__Enterobacterales;f__Enterobacteriaceae;g__Enterobacter;s__Enterobacter hormaechei_A	GCF_001729745.1	95	d__Bacteria;p__Proteobacteria;c__Gammaproteobacteria;o__Enterobacterales;f__Enterobacteriaceae;g__Enterobacter;s__Enterobacter hormaechei_A	95.88	0.88	GCF_900322725.1	95	d__Bacteria;p__Proteobacteria;c__Gammaproteobacteria;o__Enterobacterales;f__Enterobacteriaceae;g__Enterobacter;s__Enterobacter quasihormaechei	93.41	0.84	d__Bacteria;p__Proteobacteria;c__Gammaproteobacteria;o__Enterobacterales;f__Enterobacteriaceae;g__Enterobacter;s__	ANI	topological placement and ANI have incongruent species assignments	GCF_011078175.1, s__Enterobacter cloacae_Q, 95.0, 95.03, 0.9; GCF_001875655.1, s__Enterobacter hormaechei, 95.0, 95.03, 0.86; GCF_013375935.1, s__Enterobacter cloacae_O, 95.0, 91.49, 0.83; GCF_900324475.1, s__Enterobacter bugandensis, 95.0, 89.1, 0.81; GCF_003594915.1, s__Enterobacter chuandaensis, 95.0, 88.82, 0.83; GCF_011754535.1, s__Enterobacter cloacae_N, 95.0, 88.6, 0.78; GCF_000211415.1, s…	96.78	11	N/A	N/A
GCA_001472495.1_SMART_598.v1_genomic	d__Bacteria;p__Proteobacteria;c__Gammaproteobacteria;o__Enterobacterales;f__Enterobacteriaceae;g__Enterobacter;s__Enterobacter hormaechei_A	GCF_001729745.1	95	d__Bacteria;p__Proteobacteria;c__Gammaproteobacteria;o__Enterobacterales;f__Enterobacteriaceae;g__Enterobacter;s__Enterobacter hormaechei_A	95.77	0.91	N/A	N/A	N/A	N/A	N/A	d__Bacteria;p__Proteobacteria;c__Gammaproteobacteria;o__Enterobacterales;f__Enterobacteriaceae;g__Enterobacter;s__	ANI	topological placement and ANI have incongruent species assignments	GCF_001729745.1, s__Enterobacter hormaechei_A, 95.0, 95.77, 0.91; GCF_011078175.1, s__Enterobacter cloacae_Q, 95.0, 94.91, 0.89; GCF_001875655.1, s__Enterobacter hormaechei, 95.0, 94.86, 0.87; GCF_900322725.1, s__Enterobacter quasihormaechei, 95.0, 93.4, 0.84; GCF_013375935.1, s__Enterobacter cloacae_O, 95.0, 91.31, 0.83; GCF_900324475.1, s__Enterobacter bugandensis, 95.0, 89.12, 0.8; GCF_0035949…	95.95	11	N/A	N/A
GCA_001472515.1_SMART_575.v1_genomic	d__Bacteria;p__Proteobacteria;c__Gammaproteobacteria;o__Enterobacterales;f__Enterobacteriaceae;g__Enterobacter;s__Enterobacter hormaechei_A	GCF_001729745.1	95	d__Bacteria;p__Proteobacteria;c__Gammaproteobacteria;o__Enterobacterales;f__Enterobacteriaceae;g__Enterobacter;s__Enterobacter hormaechei_A	99.02	0.91	GCF_001729745.1	95	d__Bacteria;p__Proteobacteria;c__Gammaproteobacteria;o__Enterobacterales;f__Enterobacteriaceae;g__Enterobacter;s__Enterobacter hormaechei_A	99.02	0.91	d__Bacteria;p__Proteobacteria;c__Gammaproteobacteria;o__Enterobacterales;f__Enterobacteriaceae;g__Enterobacter;s__	taxonomic classification defined by topology and ANI	topological placement and ANI have congruent species assignments	GCF_001875655.1, s__Enterobacter hormaechei, 95.0, 94.41, 0.84; GCF_011078175.1, s__Enterobacter cloacae_Q, 95.0, 94.22, 0.88; GCF_900322725.1, s__Enterobacter quasihormaechei, 95.0, 93.93, 0.88; GCF_013375935.1, s__Enterobacter cloacae_O, 95.0, 91.37, 0.83; GCF_900324475.1, s__Enterobacter bugandensis, 95.0, 88.84, 0.81; GCF_003594915.1, s__Enterobacter chuandaensis, 95.0, 88.71, 0.81; GCF_01175…	97.62	11	N/A	N/A
GCA_001472535.1_SMART_601.v1_genomic	d__Bacteria;p__Proteobacteria;c__Gammaproteobacteria;o__Enterobacterales;f__Enterobacteriaceae;g__Enterobacter;s__Enterobacter hormaechei_A	GCF_001729745.1	95	d__Bacteria;p__Proteobacteria;c__Gammaproteobacteria;o__Enterobacterales;f__Enterobacteriaceae;g__Enterobacter;s__Enterobacter hormaechei_A	95.88	0.88	GCF_900322725.1	95	d__Bacteria;p__Proteobacteria;c__Gammaproteobacteria;o__Enterobacterales;f__Enterobacteriaceae;g__Enterobacter;s__Enterobacter quasihormaechei	93.38	0.84	d__Bacteria;p__Proteobacteria;c__Gammaproteobacteria;o__Enterobacterales;f__Enterobacteriaceae;g__Enterobacter;s__	ANI	topological placement and ANI have incongruent species assignments	GCF_011078175.1, s__Enterobacter cloacae_Q, 95.0, 95.06, 0.9; GCF_001875655.1, s__Enterobacter hormaechei, 95.0, 95.01, 0.86; GCF_013375935.1, s__Enterobacter cloacae_O, 95.0, 91.45, 0.83; GCF_900324475.1, s__Enterobacter bugandensis, 95.0, 89.09, 0.81; GCF_003594915.1, s__Enterobacter chuandaensis, 95.0, 88.88, 0.84; GCF_011754535.1, s__Enterobacter cloacae_N, 95.0, 88.63, 0.78; GCF_000211415.1,…	96.78	11	N/A	N/A
GCA_001472555.1_SMART_628.v1_genomic	d__Bacteria;p__Proteobacteria;c__Gammaproteobacteria;o__Enterobacterales;f__Enterobacteriaceae;g__Enterobacter;s__Enterobacter cloacae	GCF_000025565.1	95	d__Bacteria;p__Proteobacteria;c__Gammaproteobacteria;o__Enterobacterales;f__Enterobacteriaceae;g__Enterobacter;s__Enterobacter cloacae	98.16	0.86	GCF_000025565.1	95	d__Bacteria;p__Proteobacteria;c__Gammaproteobacteria;o__Enterobacterales;f__Enterobacteriaceae;g__Enterobacter;s__Enterobacter cloacae	98.16	0.86	d__Bacteria;p__Proteobacteria;c__Gammaproteobacteria;o__Enterobacterales;f__Enterobacteriaceae;g__Enterobacter;s__	taxonomic classification defined by topology and ANI	topological placement and ANI have congruent species assignments	GCF_002939185.1, s__Enterobacter sichuanensis, 95.0, 89.43, 0.8; GCF_001022965.1, s__Enterobacter cloacae_L, 95.0, 89.32, 0.78; GCF_002208095.1, s__Enterobacter cloacae_M, 96.7528, 89.3, 0.77; GCF_004402045.1, s__Enterobacter nimipressuralis_A, 95.0, 89.19, 0.8; GCF_007035645.1, s__Enterobacter asburiae_B, 96.8818, 89.17, 0.79; GCF_001521715.1, s__Enterobacter asburiae, 96.8818, 89.17, 0.76; GCF_…	97.7	11	N/A	N/A
GCA_001472575.1_SMART_610.v1_genomic	d__Bacteria;p__Proteobacteria;c__Gammaproteobacteria;o__Enterobacterales;f__Enterobacteriaceae;g__Enterobacter;s__Enterobacter hormaechei_A	GCF_001729745.1	95	d__Bacteria;p__Proteobacteria;c__Gammaproteobacteria;o__Enterobacterales;f__Enterobacteriaceae;g__Enterobacter;s__Enterobacter hormaechei_A	95.85	0.89	GCF_900322725.1	95	d__Bacteria;p__Proteobacteria;c__Gammaproteobacteria;o__Enterobacterales;f__Enterobacteriaceae;g__Enterobacter;s__Enterobacter quasihormaechei	93.85	0.85	d__Bacteria;p__Proteobacteria;c__Gammaproteobacteria;o__Enterobacterales;f__Enterobacteriaceae;g__Enterobacter;s__	ANI	topological placement and ANI have incongruent species assignments	GCF_001875655.1, s__Enterobacter hormaechei, 95.0, 95.15, 0.87; GCF_011078175.1, s__Enterobacter cloacae_Q, 95.0, 95.11, 0.89; GCF_013375935.1, s__Enterobacter cloacae_O, 95.0, 91.38, 0.83; GCF_900324475.1, s__Enterobacter bugandensis, 95.0, 89.05, 0.82; GCF_003594915.1, s__Enterobacter chuandaensis, 95.0, 88.86, 0.83; GCF_011754535.1, s__Enterobacter cloacae_N, 95.0, 88.68, 0.78; GCF_000211415.1…	95.95	11	N/A	N/A
GCA_001472635.1_SMART_685.v1_genomic	d__Bacteria;p__Proteobacteria;c__Gammaproteobacteria;o__Enterobacterales;f__Enterobacteriaceae;g__Enterobacter;s__Enterobacter hormaechei_A	GCF_001729745.1	95	d__Bacteria;p__Proteobacteria;c__Gammaproteobacteria;o__Enterobacterales;f__Enterobacteriaceae;g__Enterobacter;s__Enterobacter hormaechei_A	95.88	0.89	GCF_900322725.1	95	d__Bacteria;p__Proteobacteria;c__Gammaproteobacteria;o__Enterobacterales;f__Enterobacteriaceae;g__Enterobacter;s__Enterobacter quasihormaechei	93.5	0.87	d__Bacteria;p__Proteobacteria;c__Gammaproteobacteria;o__Enterobacterales;f__Enterobacteriaceae;g__Enterobacter;s__	ANI	topological placement and ANI have incongruent species assignments	GCF_011078175.1, s__Enterobacter cloacae_Q, 95.0, 95.14, 0.9; GCF_001875655.1, s__Enterobacter hormaechei, 95.0, 95.09, 0.88; GCF_013375935.1, s__Enterobacter cloacae_O, 95.0, 91.34, 0.87; GCF_900324475.1, s__Enterobacter bugandensis, 95.0, 89.04, 0.83; GCF_003594915.1, s__Enterobacter chuandaensis, 95.0, 88.89, 0.83; GCF_011754535.1, s__Enterobacter cloacae_N, 95.0, 88.61, 0.84; GCF_000211415.1,…	96.78	11	N/A	N/A
GCA_001472645.1_SMART_710.v1_genomic	d__Bacteria;p__Proteobacteria;c__Gammaproteobacteria;o__Enterobacterales;f__Enterobacteriaceae;g__Enterobacter;s__Enterobacter hormaechei_A	GCF_001729745.1	95	d__Bacteria;p__Proteobacteria;c__Gammaproteobacteria;o__Enterobacterales;f__Enterobacteriaceae;g__Enterobacter;s__Enterobacter hormaechei_A	95.91	0.9	N/A	N/A	N/A	N/A	N/A	d__Bacteria;p__Proteobacteria;c__Gammaproteobacteria;o__Enterobacterales;f__Enterobacteriaceae;g__Enterobacter;s__	ANI	topological placement and ANI have incongruent species assignments	GCF_001729745.1, s__Enterobacter hormaechei_A, 95.0, 95.91, 0.9; GCF_001875655.1, s__Enterobacter hormaechei, 95.0, 94.85, 0.86; GCF_011078175.1, s__Enterobacter cloacae_Q, 95.0, 94.84, 0.9; GCF_900322725.1, s__Enterobacter quasihormaechei, 95.0, 93.99, 0.83; GCF_013375935.1, s__Enterobacter cloacae_O, 95.0, 91.39, 0.84; GCF_900324475.1, s__Enterobacter bugandensis, 95.0, 89.01, 0.82; GCF_0035949…	96.78	11	N/A	N/A
GCA_001472685.1_SMART_723.v1_genomic	d__Bacteria;p__Proteobacteria;c__Gammaproteobacteria;o__Enterobacterales;f__Enterobacteriaceae;g__Enterobacter;s__Enterobacter hormaechei_A	GCF_001729745.1	95	d__Bacteria;p__Proteobacteria;c__Gammaproteobacteria;o__Enterobacterales;f__Enterobacteriaceae;g__Enterobacter;s__Enterobacter hormaechei_A	95.93	0.89	N/A	N/A	N/A	N/A	N/A	d__Bacteria;p__Proteobacteria;c__Gammaproteobacteria;o__Enterobacterales;f__Enterobacteriaceae;g__Enterobacter;s__	ANI	topological placement and ANI have incongruent species assignments	GCF_001729745.1, s__Enterobacter hormaechei_A, 95.0, 95.93, 0.89; GCF_011078175.1, s__Enterobacter cloacae_Q, 95.0, 94.93, 0.9; GCF_001875655.1, s__Enterobacter hormaechei, 95.0, 94.83, 0.85; GCF_900322725.1, s__Enterobacter quasihormaechei, 95.0, 93.94, 0.87; GCF_013375935.1, s__Enterobacter cloacae_O, 95.0, 91.41, 0.84; GCF_900324475.1, s__Enterobacter bugandensis, 95.0, 88.97, 0.82; GCF_003594…	96.78	11	N/A	N/A
GCA_001472765.1_SMART_803.v1_genomic	d__Bacteria;p__Proteobacteria;c__Gammaproteobacteria;o__Enterobacterales;f__Enterobacteriaceae;g__Enterobacter;s__Enterobacter hormaechei_A	GCF_001729745.1	95	d__Bacteria;p__Proteobacteria;c__Gammaproteobacteria;o__Enterobacterales;f__Enterobacteriaceae;g__Enterobacter;s__Enterobacter hormaechei_A	95.86	0.9	N/A	N/A	N/A	N/A	N/A	d__Bacteria;p__Proteobacteria;c__Gammaproteobacteria;o__Enterobacterales;f__Enterobacteriaceae;g__Enterobacter;s__	ANI	topological placement and ANI have incongruent species assignments	GCF_001729745.1, s__Enterobacter hormaechei_A, 95.0, 95.86, 0.9; GCF_011078175.1, s__Enterobacter cloacae_Q, 95.0, 94.92, 0.9; GCF_001875655.1, s__Enterobacter hormaechei, 95.0, 94.85, 0.86; GCF_900322725.1, s__Enterobacter quasihormaechei, 95.0, 93.7, 0.85; GCF_013375935.1, s__Enterobacter cloacae_O, 95.0, 91.43, 0.85; GCF_900324475.1, s__Enterobacter bugandensis, 95.0, 89.03, 0.81; GCF_00359491…	96.78	11	N/A	N/A
GCA_001472795.1_SMART_834.v1_genomic	d__Bacteria;p__Proteobacteria;c__Gammaproteobacteria;o__Enterobacterales;f__Enterobacteriaceae;g__Enterobacter;s__Enterobacter hormaechei_A	GCF_001729745.1	95	d__Bacteria;p__Proteobacteria;c__Gammaproteobacteria;o__Enterobacterales;f__Enterobacteriaceae;g__Enterobacter;s__Enterobacter hormaechei_A	95.9	0.89	N/A	N/A	N/A	N/A	N/A	d__Bacteria;p__Proteobacteria;c__Gammaproteobacteria;o__Enterobacterales;f__Enterobacteriaceae;g__Enterobacter;s__	ANI	topological placement and ANI have incongruent species assignments	GCF_001729745.1, s__Enterobacter hormaechei_A, 95.0, 95.9, 0.89; GCF_011078175.1, s__Enterobacter cloacae_Q, 95.0, 94.84, 0.9; GCF_001875655.1, s__Enterobacter hormaechei, 95.0, 94.71, 0.85; GCF_900322725.1, s__Enterobacter quasihormaechei, 95.0, 93.43, 0.82; GCF_013375935.1, s__Enterobacter cloacae_O, 95.0, 91.3, 0.82; GCF_900324475.1, s__Enterobacter bugandensis, 95.0, 89.01, 0.82; GCF_00359491…	97.62	11	N/A	N/A
GCA_001472815.1_SMART_843.v1_genomic	d__Bacteria;p__Proteobacteria;c__Gammaproteobacteria;o__Enterobacterales;f__Enterobacteriaceae;g__Enterobacter;s__Enterobacter hormaechei_A	GCF_001729745.1	95	d__Bacteria;p__Proteobacteria;c__Gammaproteobacteria;o__Enterobacterales;f__Enterobacteriaceae;g__Enterobacter;s__Enterobacter hormaechei_A	95.96	0.88	N/A	N/A	N/A	N/A	N/A	d__Bacteria;p__Proteobacteria;c__Gammaproteobacteria;o__Enterobacterales;f__Enterobacteriaceae;g__Enterobacter;s__	ANI	topological placement and ANI have incongruent species assignments	GCF_001729745.1, s__Enterobacter hormaechei_A, 95.0, 95.96, 0.88; GCF_011078175.1, s__Enterobacter cloacae_Q, 95.0, 95.0, 0.89; GCF_001875655.1, s__Enterobacter hormaechei, 95.0, 94.84, 0.86; GCF_900322725.1, s__Enterobacter quasihormaechei, 95.0, 93.89, 0.85; GCF_013375935.1, s__Enterobacter cloacae_O, 95.0, 91.38, 0.84; GCF_900324475.1, s__Enterobacter bugandensis, 95.0, 89.12, 0.81; GCF_003594…	96.78	11	N/A	N/A
GCA_001472835.1_SMART_851.v1_genomic	d__Bacteria;p__Proteobacteria;c__Gammaproteobacteria;o__Enterobacterales;f__Enterobacteriaceae;g__Enterobacter;s__Enterobacter hormaechei_A	GCF_001729745.1	95	d__Bacteria;p__Proteobacteria;c__Gammaproteobacteria;o__Enterobacterales;f__Enterobacteriaceae;g__Enterobacter;s__Enterobacter hormaechei_A	95.87	0.88	GCF_900322725.1	95	d__Bacteria;p__Proteobacteria;c__Gammaproteobacteria;o__Enterobacterales;f__Enterobacteriaceae;g__Enterobacter;s__Enterobacter quasihormaechei	93.42	0.8	d__Bacteria;p__Proteobacteria;c__Gammaproteobacteria;o__Enterobacterales;f__Enterobacteriaceae;g__Enterobacter;s__	ANI	topological placement and ANI have incongruent species assignments	GCF_011078175.1, s__Enterobacter cloacae_Q, 95.0, 95.19, 0.92; GCF_001875655.1, s__Enterobacter hormaechei, 95.0, 95.06, 0.88; GCF_013375935.1, s__Enterobacter cloacae_O, 95.0, 91.43, 0.83; GCF_900324475.1, s__Enterobacter bugandensis, 95.0, 89.1, 0.81; GCF_003594915.1, s__Enterobacter chuandaensis, 95.0, 88.85, 0.83; GCF_011754535.1, s__Enterobacter cloacae_N, 95.0, 88.64, 0.79; GCF_000211415.1,…	95.95	11	N/A	N/A
GCA_001472845.1_SMART_855.v1_genomic	d__Bacteria;p__Proteobacteria;c__Gammaproteobacteria;o__Enterobacterales;f__Enterobacteriaceae;g__Enterobacter;s__Enterobacter cloacae	GCF_000025565.1	95	d__Bacteria;p__Proteobacteria;c__Gammaproteobacteria;o__Enterobacterales;f__Enterobacteriaceae;g__Enterobacter;s__Enterobacter cloacae	98.29	0.9	GCF_000025565.1	95	d__Bacteria;p__Proteobacteria;c__Gammaproteobacteria;o__Enterobacterales;f__Enterobacteriaceae;g__Enterobacter;s__Enterobacter cloacae	98.29	0.9	d__Bacteria;p__Proteobacteria;c__Gammaproteobacteria;o__Enterobacterales;f__Enterobacteriaceae;g__Enterobacter;s__	taxonomic classification defined by topology and ANI	topological placement and ANI have congruent species assignments	GCF_002939185.1, s__Enterobacter sichuanensis, 95.0, 89.38, 0.81; GCF_001022965.1, s__Enterobacter cloacae_L, 95.0, 89.23, 0.84; GCF_004402045.1, s__Enterobacter nimipressuralis_A, 95.0, 89.17, 0.81; GCF_007035645.1, s__Enterobacter asburiae_B, 96.8818, 89.12, 0.8; GCF_009755685.1, s__Enterobacter sp000568095, 95.0476, 89.1, 0.8; GCF_001729805.1, s__Enterobacter roggenkampii, 95.0, 89.08, 0.8; GC…	97.7	11	N/A	N/A
GCA_001472875.1_SMART_857.v1_genomic	d__Bacteria;p__Proteobacteria;c__Gammaproteobacteria;o__Enterobacterales;f__Enterobacteriaceae;g__Enterobacter;s__Enterobacter hormaechei_A	GCF_001729745.1	95	d__Bacteria;p__Proteobacteria;c__Gammaproteobacteria;o__Enterobacterales;f__Enterobacteriaceae;g__Enterobacter;s__Enterobacter hormaechei_A	95.82	0.89	GCF_900322725.1	95	d__Bacteria;p__Proteobacteria;c__Gammaproteobacteria;o__Enterobacterales;f__Enterobacteriaceae;g__Enterobacter;s__Enterobacter quasihormaechei	93.75	0.86	d__Bacteria;p__Proteobacteria;c__Gammaproteobacteria;o__Enterobacterales;f__Enterobacteriaceae;g__Enterobacter;s__	ANI	topological placement and ANI have incongruent species assignments	GCF_011078175.1, s__Enterobacter cloacae_Q, 95.0, 95.05, 0.9; GCF_001875655.1, s__Enterobacter hormaechei, 95.0, 95.04, 0.86; GCF_013375935.1, s__Enterobacter cloacae_O, 95.0, 91.46, 0.82; GCF_900324475.1, s__Enterobacter bugandensis, 95.0, 89.08, 0.81; GCF_003594915.1, s__Enterobacter chuandaensis, 95.0, 88.83, 0.84; GCF_000211415.1, s__Enterobacter mori, 95.0, 88.62, 0.76; GCF_011754535.1, s__E…	96.78	11	N/A	N/A
GCA_001472895.1_SMART_886.v1_genomic	d__Bacteria;p__Proteobacteria;c__Gammaproteobacteria;o__Enterobacterales;f__Enterobacteriaceae;g__Enterobacter;s__Enterobacter cloacae	GCF_000025565.1	95	d__Bacteria;p__Proteobacteria;c__Gammaproteobacteria;o__Enterobacterales;f__Enterobacteriaceae;g__Enterobacter;s__Enterobacter cloacae	98.44	0.86	GCF_000025565.1	95	d__Bacteria;p__Proteobacteria;c__Gammaproteobacteria;o__Enterobacterales;f__Enterobacteriaceae;g__Enterobacter;s__Enterobacter cloacae	98.44	0.86	d__Bacteria;p__Proteobacteria;c__Gammaproteobacteria;o__Enterobacterales;f__Enterobacteriaceae;g__Enterobacter;s__	taxonomic classification defined by topology and ANI	topological placement and ANI have congruent species assignments	GCF_002939185.1, s__Enterobacter sichuanensis, 95.0, 89.33, 0.84; GCF_001022965.1, s__Enterobacter cloacae_L, 95.0, 89.23, 0.81; GCF_004402045.1, s__Enterobacter nimipressuralis_A, 95.0, 89.1, 0.84; GCF_002208095.1, s__Enterobacter cloacae_M, 96.7528, 89.09, 0.76; GCF_001521715.1, s__Enterobacter asburiae, 96.8818, 89.05, 0.79; GCF_007035645.1, s__Enterobacter asburiae_B, 96.8818, 89.05, 0.81; GC…	97.6	11	N/A	N/A
GCA_001472955.1_SMART_901.v1_genomic	d__Bacteria;p__Proteobacteria;c__Gammaproteobacteria;o__Enterobacterales;f__Enterobacteriaceae;g__Enterobacter;s__Enterobacter cloacae	GCF_000025565.1	95	d__Bacteria;p__Proteobacteria;c__Gammaproteobacteria;o__Enterobacterales;f__Enterobacteriaceae;g__Enterobacter;s__Enterobacter cloacae	98.67	0.93	GCF_000025565.1	95	d__Bacteria;p__Proteobacteria;c__Gammaproteobacteria;o__Enterobacterales;f__Enterobacteriaceae;g__Enterobacter;s__Enterobacter cloacae	98.67	0.93	d__Bacteria;p__Proteobacteria;c__Gammaproteobacteria;o__Enterobacterales;f__Enterobacteriaceae;g__Enterobacter;s__	taxonomic classification defined by topology and ANI	topological placement and ANI have congruent species assignments	GCF_002939185.1, s__Enterobacter sichuanensis, 95.0, 89.25, 0.85; GCF_001022965.1, s__Enterobacter cloacae_L, 95.0, 89.24, 0.85; GCF_001521715.1, s__Enterobacter asburiae, 96.8818, 89.11, 0.78; GCF_007035645.1, s__Enterobacter asburiae_B, 96.8818, 89.05, 0.81; GCF_004402045.1, s__Enterobacter nimipressuralis_A, 95.0, 89.03, 0.84; GCF_003634515.1, s__Enterobacter asburiae_A, 96.0274, 88.98, 0.81; …	97.6	11	N/A	N/A
GCA_001472975.1_SMART_935.v1_genomic	d__Bacteria;p__Proteobacteria;c__Gammaproteobacteria;o__Enterobacterales;f__Enterobacteriaceae;g__Enterobacter;s__Enterobacter hormaechei_A	GCF_001729745.1	95	d__Bacteria;p__Proteobacteria;c__Gammaproteobacteria;o__Enterobacterales;f__Enterobacteriaceae;g__Enterobacter;s__Enterobacter hormaechei_A	95.8	0.89	GCF_900322725.1	95	d__Bacteria;p__Proteobacteria;c__Gammaproteobacteria;o__Enterobacterales;f__Enterobacteriaceae;g__Enterobacter;s__Enterobacter quasihormaechei	93.93	0.87	d__Bacteria;p__Proteobacteria;c__Gammaproteobacteria;o__Enterobacterales;f__Enterobacteriaceae;g__Enterobacter;s__	ANI	topological placement and ANI have incongruent species assignments	GCF_001875655.1, s__Enterobacter hormaechei, 95.0, 95.18, 0.84; GCF_011078175.1, s__Enterobacter cloacae_Q, 95.0, 95.13, 0.89; GCF_013375935.1, s__Enterobacter cloacae_O, 95.0, 91.5, 0.82; GCF_900324475.1, s__Enterobacter bugandensis, 95.0, 89.05, 0.81; GCF_003594915.1, s__Enterobacter chuandaensis, 95.0, 89.01, 0.83; GCF_011754535.1, s__Enterobacter cloacae_N, 95.0, 88.62, 0.78; GCF_007035645.1,…	96.78	11	N/A	N/A
GCA_001472995.1_SMART_930.v1_genomic	d__Bacteria;p__Proteobacteria;c__Gammaproteobacteria;o__Enterobacterales;f__Enterobacteriaceae;g__Enterobacter;s__Enterobacter roggenkampii	GCF_001729805.1	95	d__Bacteria;p__Proteobacteria;c__Gammaproteobacteria;o__Enterobacterales;f__Enterobacteriaceae;g__Enterobacter;s__Enterobacter roggenkampii	98.36	0.9	GCF_001729805.1	95	d__Bacteria;p__Proteobacteria;c__Gammaproteobacteria;o__Enterobacterales;f__Enterobacteriaceae;g__Enterobacter;s__Enterobacter roggenkampii	98.36	0.9	d__Bacteria;p__Proteobacteria;c__Gammaproteobacteria;o__Enterobacterales;f__Enterobacteriaceae;g__Enterobacter;s__	taxonomic classification defined by topology and ANI	topological placement and ANI have congruent species assignments	GCF_008364555.1, s__Enterobacter vonholyi, 95.0, 94.36, 0.9; GCF_009755685.1, s__Enterobacter sp000568095, 95.0476, 94.26, 0.88; GCF_008364625.1, s__Enterobacter dykesii, 96.5795, 93.43, 0.89; GCF_002208095.1, s__Enterobacter cloacae_M, 96.7528, 93.39, 0.83; GCF_007035645.1, s__Enterobacter asburiae_B, 96.8818, 93.34, 0.86; GCF_001521715.1, s__Enterobacter asburiae, 96.8818, 93.33, 0.81; GCF_0036…	97.56	11	N/A	N/A
GCA_001473025.1_SMART_1009.v1_genomic	d__Bacteria;p__Proteobacteria;c__Gammaproteobacteria;o__Enterobacterales;f__Enterobacteriaceae;g__Enterobacter;s__Enterobacter hormaechei_A	GCF_001729745.1	95	d__Bacteria;p__Proteobacteria;c__Gammaproteobacteria;o__Enterobacterales;f__Enterobacteriaceae;g__Enterobacter;s__Enterobacter hormaechei_A	95.86	0.9	GCF_900322725.1	95	d__Bacteria;p__Proteobacteria;c__Gammaproteobacteria;o__Enterobacterales;f__Enterobacteriaceae;g__Enterobacter;s__Enterobacter quasihormaechei	93.67	0.84	d__Bacteria;p__Proteobacteria;c__Gammaproteobacteria;o__Enterobacterales;f__Enterobacteriaceae;g__Enterobacter;s__	ANI	topological placement and ANI have incongruent species assignments	GCF_011078175.1, s__Enterobacter cloacae_Q, 95.0, 95.16, 0.9; GCF_001875655.1, s__Enterobacter hormaechei, 95.0, 95.12, 0.85; GCF_013375935.1, s__Enterobacter cloacae_O, 95.0, 91.47, 0.82; GCF_900324475.1, s__Enterobacter bugandensis, 95.0, 89.11, 0.81; GCF_003594915.1, s__Enterobacter chuandaensis, 95.0, 89.01, 0.84; GCF_011754535.1, s__Enterobacter cloacae_N, 95.0, 88.58, 0.78; GCF_000211415.1,…	95.95	11	N/A	N/A
GCA_001473115.1_SMART_1078.v1_genomic	d__Bacteria;p__Proteobacteria;c__Gammaproteobacteria;o__Enterobacterales;f__Enterobacteriaceae;g__Enterobacter;s__Enterobacter hormaechei_A	GCF_001729745.1	95	d__Bacteria;p__Proteobacteria;c__Gammaproteobacteria;o__Enterobacterales;f__Enterobacteriaceae;g__Enterobacter;s__Enterobacter hormaechei_A	95.82	0.89	GCF_900322725.1	95	d__Bacteria;p__Proteobacteria;c__Gammaproteobacteria;o__Enterobacterales;f__Enterobacteriaceae;g__Enterobacter;s__Enterobacter quasihormaechei	93.48	0.82	d__Bacteria;p__Proteobacteria;c__Gammaproteobacteria;o__Enterobacterales;f__Enterobacteriaceae;g__Enterobacter;s__	ANI	topological placement and ANI have incongruent species assignments	GCF_001875655.1, s__Enterobacter hormaechei, 95.0, 95.16, 0.87; GCF_011078175.1, s__Enterobacter cloacae_Q, 95.0, 95.11, 0.89; GCF_013375935.1, s__Enterobacter cloacae_O, 95.0, 91.37, 0.83; GCF_900324475.1, s__Enterobacter bugandensis, 95.0, 89.09, 0.82; GCF_003594915.1, s__Enterobacter chuandaensis, 95.0, 88.88, 0.82; GCF_011754535.1, s__Enterobacter cloacae_N, 95.0, 88.67, 0.78; GCF_001521715.1…	95.95	11	N/A	N/A
GCA_001473135.1_SMART_1093.v1_genomic	d__Bacteria;p__Proteobacteria;c__Gammaproteobacteria;o__Enterobacterales;f__Enterobacteriaceae;g__Enterobacter;s__Enterobacter cloacae	GCF_000025565.1	95	d__Bacteria;p__Proteobacteria;c__Gammaproteobacteria;o__Enterobacterales;f__Enterobacteriaceae;g__Enterobacter;s__Enterobacter cloacae	98.33	0.91	GCF_000025565.1	95	d__Bacteria;p__Proteobacteria;c__Gammaproteobacteria;o__Enterobacterales;f__Enterobacteriaceae;g__Enterobacter;s__Enterobacter cloacae	98.33	0.91	d__Bacteria;p__Proteobacteria;c__Gammaproteobacteria;o__Enterobacterales;f__Enterobacteriaceae;g__Enterobacter;s__	taxonomic classification defined by topology and ANI	topological placement and ANI have congruent species assignments	GCF_002939185.1, s__Enterobacter sichuanensis, 95.0, 89.26, 0.85; GCF_001022965.1, s__Enterobacter cloacae_L, 95.0, 89.19, 0.82; GCF_007035645.1, s__Enterobacter asburiae_B, 96.8818, 89.03, 0.82; GCF_004402045.1, s__Enterobacter nimipressuralis_A, 95.0, 89.02, 0.86; GCF_001521715.1, s__Enterobacter asburiae, 96.8818, 89.02, 0.8; GCF_003634515.1, s__Enterobacter asburiae_A, 96.0274, 88.96, 0.82; G…	97.6	11	N/A	N/A
GCA_001473155.1_SMART_1094.v1_genomic	d__Bacteria;p__Proteobacteria;c__Gammaproteobacteria;o__Enterobacterales;f__Enterobacteriaceae;g__Enterobacter;s__Enterobacter cloacae	GCF_000025565.1	95	d__Bacteria;p__Proteobacteria;c__Gammaproteobacteria;o__Enterobacterales;f__Enterobacteriaceae;g__Enterobacter;s__Enterobacter cloacae	98.28	0.89	GCF_000025565.1	95	d__Bacteria;p__Proteobacteria;c__Gammaproteobacteria;o__Enterobacterales;f__Enterobacteriaceae;g__Enterobacter;s__Enterobacter cloacae	98.28	0.89	d__Bacteria;p__Proteobacteria;c__Gammaproteobacteria;o__Enterobacterales;f__Enterobacteriaceae;g__Enterobacter;s__	taxonomic classification defined by topology and ANI	topological placement and ANI have congruent species assignments	GCF_002939185.1, s__Enterobacter sichuanensis, 95.0, 89.24, 0.85; GCF_001022965.1, s__Enterobacter cloacae_L, 95.0, 89.19, 0.83; GCF_007035645.1, s__Enterobacter asburiae_B, 96.8818, 89.06, 0.81; GCF_001521715.1, s__Enterobacter asburiae, 96.8818, 89.02, 0.8; GCF_004402045.1, s__Enterobacter nimipressuralis_A, 95.0, 89.01, 0.86; GCF_009755685.1, s__Enterobacter sp000568095, 95.0476, 88.96, 0.82; …	97.6	11	N/A	N/A
GCA_001473175.1_SMART_1095.v1_genomic	d__Bacteria;p__Proteobacteria;c__Gammaproteobacteria;o__Enterobacterales;f__Enterobacteriaceae;g__Enterobacter;s__Enterobacter hormaechei_A	GCF_001729745.1	95	d__Bacteria;p__Proteobacteria;c__Gammaproteobacteria;o__Enterobacterales;f__Enterobacteriaceae;g__Enterobacter;s__Enterobacter hormaechei_A	95.99	0.88	N/A	N/A	N/A	N/A	N/A	d__Bacteria;p__Proteobacteria;c__Gammaproteobacteria;o__Enterobacterales;f__Enterobacteriaceae;g__Enterobacter;s__	ANI	topological placement and ANI have incongruent species assignments	GCF_001729745.1, s__Enterobacter hormaechei_A, 95.0, 95.99, 0.88; GCF_011078175.1, s__Enterobacter cloacae_Q, 95.0, 94.92, 0.88; GCF_001875655.1, s__Enterobacter hormaechei, 95.0, 94.87, 0.87; GCF_900322725.1, s__Enterobacter quasihormaechei, 95.0, 93.58, 0.86; GCF_013375935.1, s__Enterobacter cloacae_O, 95.0, 91.53, 0.85; GCF_900324475.1, s__Enterobacter bugandensis, 95.0, 89.1, 0.82; GCF_003594…	96.78	11	N/A	N/A
GCA_001475395.1_SMART_1139.v1_genomic	d__Bacteria;p__Proteobacteria;c__Gammaproteobacteria;o__Enterobacterales;f__Enterobacteriaceae;g__Enterobacter;s__Enterobacter hormaechei_A	GCF_001729745.1	95	d__Bacteria;p__Proteobacteria;c__Gammaproteobacteria;o__Enterobacterales;f__Enterobacteriaceae;g__Enterobacter;s__Enterobacter hormaechei_A	95.9	0.88	GCF_900322725.1	95	d__Bacteria;p__Proteobacteria;c__Gammaproteobacteria;o__Enterobacterales;f__Enterobacteriaceae;g__Enterobacter;s__Enterobacter quasihormaechei	93.55	0.83	d__Bacteria;p__Proteobacteria;c__Gammaproteobacteria;o__Enterobacterales;f__Enterobacteriaceae;g__Enterobacter;s__	ANI	topological placement and ANI have incongruent species assignments	GCF_001875655.1, s__Enterobacter hormaechei, 95.0, 95.17, 0.88; GCF_011078175.1, s__Enterobacter cloacae_Q, 95.0, 95.15, 0.89; GCF_013375935.1, s__Enterobacter cloacae_O, 95.0, 91.37, 0.83; GCF_900324475.1, s__Enterobacter bugandensis, 95.0, 88.99, 0.82; GCF_003594915.1, s__Enterobacter chuandaensis, 95.0, 88.8, 0.83; GCF_011754535.1, s__Enterobacter cloacae_N, 95.0, 88.6, 0.79; GCF_000211415.1, …	95.95	11	N/A	N/A
GCA_001475405.1_SMART_1118.v1_genomic	d__Bacteria;p__Proteobacteria;c__Gammaproteobacteria;o__Enterobacterales;f__Enterobacteriaceae;g__Enterobacter;s__Enterobacter hormaechei_A	GCF_001729745.1	95	d__Bacteria;p__Proteobacteria;c__Gammaproteobacteria;o__Enterobacterales;f__Enterobacteriaceae;g__Enterobacter;s__Enterobacter hormaechei_A	95.85	0.88	GCF_900322725.1	95	d__Bacteria;p__Proteobacteria;c__Gammaproteobacteria;o__Enterobacterales;f__Enterobacteriaceae;g__Enterobacter;s__Enterobacter quasihormaechei	93.69	0.87	d__Bacteria;p__Proteobacteria;c__Gammaproteobacteria;o__Enterobacterales;f__Enterobacteriaceae;g__Enterobacter;s__	ANI	topological placement and ANI have incongruent species assignments	GCF_011078175.1, s__Enterobacter cloacae_Q, 95.0, 95.06, 0.9; GCF_001875655.1, s__Enterobacter hormaechei, 95.0, 94.97, 0.85; GCF_013375935.1, s__Enterobacter cloacae_O, 95.0, 91.37, 0.84; GCF_900324475.1, s__Enterobacter bugandensis, 95.0, 89.04, 0.84; GCF_003594915.1, s__Enterobacter chuandaensis, 95.0, 88.87, 0.83; GCF_011754535.1, s__Enterobacter cloacae_N, 95.0, 88.71, 0.78; GCF_000211415.1,…	96.78	11	N/A	N/A
GCA_001475415.1_SMART_1112.v1_genomic	d__Bacteria;p__Proteobacteria;c__Gammaproteobacteria;o__Enterobacterales;f__Enterobacteriaceae;g__Enterobacter;s__Enterobacter hormaechei_A	GCF_001729745.1	95	d__Bacteria;p__Proteobacteria;c__Gammaproteobacteria;o__Enterobacterales;f__Enterobacteriaceae;g__Enterobacter;s__Enterobacter hormaechei_A	95.98	0.89	N/A	N/A	N/A	N/A	N/A	d__Bacteria;p__Proteobacteria;c__Gammaproteobacteria;o__Enterobacterales;f__Enterobacteriaceae;g__Enterobacter;s__	ANI	topological placement and ANI have incongruent species assignments	GCF_001729745.1, s__Enterobacter hormaechei_A, 95.0, 95.98, 0.89; GCF_011078175.1, s__Enterobacter cloacae_Q, 95.0, 95.0, 0.89; GCF_001875655.1, s__Enterobacter hormaechei, 95.0, 94.89, 0.86; GCF_900322725.1, s__Enterobacter quasihormaechei, 95.0, 93.97, 0.86; GCF_013375935.1, s__Enterobacter cloacae_O, 95.0, 91.42, 0.84; GCF_900324475.1, s__Enterobacter bugandensis, 95.0, 89.13, 0.81; GCF_003594…	96.78	11	N/A	N/A
GCA_001475425.1_SMART_1109.v1_genomic	d__Bacteria;p__Proteobacteria;c__Gammaproteobacteria;o__Enterobacterales;f__Enterobacteriaceae;g__Enterobacter;s__Enterobacter hormaechei_A	GCF_001729745.1	95	d__Bacteria;p__Proteobacteria;c__Gammaproteobacteria;o__Enterobacterales;f__Enterobacteriaceae;g__Enterobacter;s__Enterobacter hormaechei_A	95.89	0.9	N/A	N/A	N/A	N/A	N/A	d__Bacteria;p__Proteobacteria;c__Gammaproteobacteria;o__Enterobacterales;f__Enterobacteriaceae;g__Enterobacter;s__	ANI	topological placement and ANI have incongruent species assignments	GCF_001729745.1, s__Enterobacter hormaechei_A, 95.0, 95.89, 0.9; GCF_011078175.1, s__Enterobacter cloacae_Q, 95.0, 94.88, 0.9; GCF_001875655.1, s__Enterobacter hormaechei, 95.0, 94.77, 0.86; GCF_900322725.1, s__Enterobacter quasihormaechei, 95.0, 93.88, 0.86; GCF_013375935.1, s__Enterobacter cloacae_O, 95.0, 91.35, 0.85; GCF_900324475.1, s__Enterobacter bugandensis, 95.0, 89.01, 0.83; GCF_0035949…	96.78	11	N/A	N/A
GCA_001475475.1_SMART_1105.v1_genomic	d__Bacteria;p__Proteobacteria;c__Gammaproteobacteria;o__Enterobacterales;f__Enterobacteriaceae;g__Enterobacter;s__Enterobacter hormaechei_A	GCF_001729745.1	95	d__Bacteria;p__Proteobacteria;c__Gammaproteobacteria;o__Enterobacterales;f__Enterobacteriaceae;g__Enterobacter;s__Enterobacter hormaechei_A	98.96	0.91	GCF_001729745.1	95	d__Bacteria;p__Proteobacteria;c__Gammaproteobacteria;o__Enterobacterales;f__Enterobacteriaceae;g__Enterobacter;s__Enterobacter hormaechei_A	98.96	0.91	d__Bacteria;p__Proteobacteria;c__Gammaproteobacteria;o__Enterobacterales;f__Enterobacteriaceae;g__Enterobacter;s__	taxonomic classification defined by topology and ANI	topological placement and ANI have congruent species assignments	GCF_001875655.1, s__Enterobacter hormaechei, 95.0, 94.48, 0.86; GCF_011078175.1, s__Enterobacter cloacae_Q, 95.0, 94.31, 0.9; GCF_900322725.1, s__Enterobacter quasihormaechei, 95.0, 93.6, 0.84; GCF_013375935.1, s__Enterobacter cloacae_O, 95.0, 91.41, 0.82; GCF_900324475.1, s__Enterobacter bugandensis, 95.0, 88.88, 0.81; GCF_003594915.1, s__Enterobacter chuandaensis, 95.0, 88.72, 0.82; GCF_0015217…	96.78	11	N/A	N/A
GCA_001475535.1_ASM147553v1_genomic	d__Bacteria;p__Proteobacteria;c__Gammaproteobacteria;o__Enterobacterales;f__Enterobacteriaceae;g__Enterobacter;s__Enterobacter cancerogenus	GCF_019047785.1	95	d__Bacteria;p__Proteobacteria;c__Gammaproteobacteria;o__Enterobacterales;f__Enterobacteriaceae;g__Enterobacter;s__Enterobacter cancerogenus	98.69	0.91	GCF_019047785.1	95	d__Bacteria;p__Proteobacteria;c__Gammaproteobacteria;o__Enterobacterales;f__Enterobacteriaceae;g__Enterobacter;s__Enterobacter cancerogenus	98.69	0.91	d__Bacteria;p__Proteobacteria;c__Gammaproteobacteria;o__Enterobacterales;f__Enterobacteriaceae;g__Enterobacter;s__	taxonomic classification defined by topology and ANI	topological placement and ANI have congruent species assignments	GCF_004331265.1, s__Enterobacter wuhouensis, 95.0, 87.56, 0.79; GCF_003594935.1, s__Enterobacter huaxiensis, 95.0, 87.44, 0.79; GCF_003634515.1, s__Enterobacter asburiae_A, 96.0274, 87.42, 0.76; GCF_009176645.1, s__Enterobacter oligotrophicus, 95.0, 87.38, 0.83; GCF_001521715.1, s__Enterobacter asburiae, 96.8818, 87.35, 0.72; GCF_000493015.1, s__Enterobacter sp000493015, 95.7595, 87.34, 0.76; GCF…	97.58	11	N/A	N/A
GCA_001475565.1_ASM147556v1_genomic	d__Bacteria;p__Proteobacteria;c__Gammaproteobacteria;o__Enterobacterales;f__Enterobacteriaceae;g__Enterobacter;s__Enterobacter cancerogenus	GCF_019047785.1	95	d__Bacteria;p__Proteobacteria;c__Gammaproteobacteria;o__Enterobacterales;f__Enterobacteriaceae;g__Enterobacter;s__Enterobacter cancerogenus	98.72	0.9	GCF_019047785.1	95	d__Bacteria;p__Proteobacteria;c__Gammaproteobacteria;o__Enterobacterales;f__Enterobacteriaceae;g__Enterobacter;s__Enterobacter cancerogenus	98.72	0.9	d__Bacteria;p__Proteobacteria;c__Gammaproteobacteria;o__Enterobacterales;f__Enterobacteriaceae;g__Enterobacter;s__	taxonomic classification defined by topology and ANI	topological placement and ANI have congruent species assignments	GCF_004331265.1, s__Enterobacter wuhouensis, 95.0, 87.53, 0.8; GCF_009176645.1, s__Enterobacter oligotrophicus, 95.0, 87.48, 0.84; GCF_003594935.1, s__Enterobacter huaxiensis, 95.0, 87.42, 0.79; GCF_003634515.1, s__Enterobacter asburiae_A, 96.0274, 87.39, 0.75; GCF_000211415.1, s__Enterobacter mori, 95.0, 87.36, 0.74; GCF_001521715.1, s__Enterobacter asburiae, 96.8818, 87.34, 0.74; GCF_900324475.…	97.58	11	N/A	N/A
GCA_001475615.1_ASM147561v1_genomic	d__Bacteria;p__Proteobacteria;c__Gammaproteobacteria;o__Enterobacterales;f__Enterobacteriaceae;g__Enterobacter;s__Enterobacter hormaechei_A	GCF_001729745.1	95	d__Bacteria;p__Proteobacteria;c__Gammaproteobacteria;o__Enterobacterales;f__Enterobacteriaceae;g__Enterobacter;s__Enterobacter hormaechei_A	95.88	0.89	GCF_900322725.1	95	d__Bacteria;p__Proteobacteria;c__Gammaproteobacteria;o__Enterobacterales;f__Enterobacteriaceae;g__Enterobacter;s__Enterobacter quasihormaechei	93.63	0.85	d__Bacteria;p__Proteobacteria;c__Gammaproteobacteria;o__Enterobacterales;f__Enterobacteriaceae;g__Enterobacter;s__	ANI	topological placement and ANI have incongruent species assignments	GCF_001875655.1, s__Enterobacter hormaechei, 95.0, 95.2, 0.87; GCF_011078175.1, s__Enterobacter cloacae_Q, 95.0, 95.18, 0.87; GCF_013375935.1, s__Enterobacter cloacae_O, 95.0, 91.48, 0.85; GCF_900324475.1, s__Enterobacter bugandensis, 95.0, 89.06, 0.82; GCF_003594915.1, s__Enterobacter chuandaensis, 95.0, 88.94, 0.81; GCF_011754535.1, s__Enterobacter cloacae_N, 95.0, 88.72, 0.83; GCF_000211415.1,…	96.78	11	N/A	N/A
GCA_001475635.1_ASM147563v1_genomic	d__Bacteria;p__Proteobacteria;c__Gammaproteobacteria;o__Enterobacterales;f__Enterobacteriaceae;g__Enterobacter;s__Enterobacter hormaechei_A	GCF_001729745.1	95	d__Bacteria;p__Proteobacteria;c__Gammaproteobacteria;o__Enterobacterales;f__Enterobacteriaceae;g__Enterobacter;s__Enterobacter hormaechei_A	95.95	0.89	GCF_900322725.1	95	d__Bacteria;p__Proteobacteria;c__Gammaproteobacteria;o__Enterobacterales;f__Enterobacteriaceae;g__Enterobacter;s__Enterobacter quasihormaechei	93.62	0.86	d__Bacteria;p__Proteobacteria;c__Gammaproteobacteria;o__Enterobacterales;f__Enterobacteriaceae;g__Enterobacter;s__	ANI	topological placement and ANI have incongruent species assignments	GCF_011078175.1, s__Enterobacter cloacae_Q, 95.0, 95.24, 0.85; GCF_001875655.1, s__Enterobacter hormaechei, 95.0, 95.2, 0.87; GCF_013375935.1, s__Enterobacter cloacae_O, 95.0, 91.45, 0.86; GCF_900324475.1, s__Enterobacter bugandensis, 95.0, 89.1, 0.83; GCF_003594915.1, s__Enterobacter chuandaensis, 95.0, 88.87, 0.82; GCF_011754535.1, s__Enterobacter cloacae_N, 95.0, 88.69, 0.82; GCF_000211415.1, …	96.78	11	N/A	N/A
GCA_001475645.1_ASM147564v1_genomic	d__Bacteria;p__Proteobacteria;c__Gammaproteobacteria;o__Enterobacterales;f__Enterobacteriaceae;g__Enterobacter;s__Enterobacter hormaechei_A	GCF_001729745.1	95	d__Bacteria;p__Proteobacteria;c__Gammaproteobacteria;o__Enterobacterales;f__Enterobacteriaceae;g__Enterobacter;s__Enterobacter hormaechei_A	95.9	0.89	GCF_900322725.1	95	d__Bacteria;p__Proteobacteria;c__Gammaproteobacteria;o__Enterobacterales;f__Enterobacteriaceae;g__Enterobacter;s__Enterobacter quasihormaechei	93.64	0.85	d__Bacteria;p__Proteobacteria;c__Gammaproteobacteria;o__Enterobacterales;f__Enterobacteriaceae;g__Enterobacter;s__	ANI	topological placement and ANI have incongruent species assignments	GCF_001875655.1, s__Enterobacter hormaechei, 95.0, 95.18, 0.87; GCF_011078175.1, s__Enterobacter cloacae_Q, 95.0, 95.17, 0.87; GCF_013375935.1, s__Enterobacter cloacae_O, 95.0, 91.43, 0.86; GCF_900324475.1, s__Enterobacter bugandensis, 95.0, 89.18, 0.83; GCF_003594915.1, s__Enterobacter chuandaensis, 95.0, 88.88, 0.81; GCF_011754535.1, s__Enterobacter cloacae_N, 95.0, 88.7, 0.82; GCF_000211415.1,…	95.57	11	N/A	N/A
GCA_001475795.1_ASM147579v1_genomic	d__Bacteria;p__Proteobacteria;c__Gammaproteobacteria;o__Enterobacterales;f__Enterobacteriaceae;g__Enterobacter;s__Enterobacter hormaechei_A	GCF_001729745.1	95	d__Bacteria;p__Proteobacteria;c__Gammaproteobacteria;o__Enterobacterales;f__Enterobacteriaceae;g__Enterobacter;s__Enterobacter hormaechei_A	95.89	0.9	GCF_900322725.1	95	d__Bacteria;p__Proteobacteria;c__Gammaproteobacteria;o__Enterobacterales;f__Enterobacteriaceae;g__Enterobacter;s__Enterobacter quasihormaechei	93.63	0.86	d__Bacteria;p__Proteobacteria;c__Gammaproteobacteria;o__Enterobacterales;f__Enterobacteriaceae;g__Enterobacter;s__	ANI	topological placement and ANI have incongruent species assignments	GCF_011078175.1, s__Enterobacter cloacae_Q, 95.0, 95.23, 0.88; GCF_001875655.1, s__Enterobacter hormaechei, 95.0, 95.15, 0.88; GCF_013375935.1, s__Enterobacter cloacae_O, 95.0, 91.45, 0.86; GCF_900324475.1, s__Enterobacter bugandensis, 95.0, 89.14, 0.83; GCF_003594915.1, s__Enterobacter chuandaensis, 95.0, 88.91, 0.81; GCF_011754535.1, s__Enterobacter cloacae_N, 95.0, 88.74, 0.83; GCF_003634515.1…	96.78	11	N/A	N/A
GCA_001475805.1_ASM147580v1_genomic	d__Bacteria;p__Proteobacteria;c__Gammaproteobacteria;o__Enterobacterales;f__Enterobacteriaceae;g__Enterobacter;s__Enterobacter hormaechei_A	GCF_001729745.1	95	d__Bacteria;p__Proteobacteria;c__Gammaproteobacteria;o__Enterobacterales;f__Enterobacteriaceae;g__Enterobacter;s__Enterobacter hormaechei_A	95.93	0.89	GCF_900322725.1	95	d__Bacteria;p__Proteobacteria;c__Gammaproteobacteria;o__Enterobacterales;f__Enterobacteriaceae;g__Enterobacter;s__Enterobacter quasihormaechei	93.66	0.85	d__Bacteria;p__Proteobacteria;c__Gammaproteobacteria;o__Enterobacterales;f__Enterobacteriaceae;g__Enterobacter;s__	ANI	topological placement and ANI have incongruent species assignments	GCF_011078175.1, s__Enterobacter cloacae_Q, 95.0, 95.21, 0.88; GCF_001875655.1, s__Enterobacter hormaechei, 95.0, 95.17, 0.87; GCF_013375935.1, s__Enterobacter cloacae_O, 95.0, 91.47, 0.86; GCF_900324475.1, s__Enterobacter bugandensis, 95.0, 89.09, 0.84; GCF_003594915.1, s__Enterobacter chuandaensis, 95.0, 88.94, 0.82; GCF_011754535.1, s__Enterobacter cloacae_N, 95.0, 88.71, 0.83; GCF_000211415.1…	96.78	11	N/A	N/A
GCA_001475835.1_ASM147583v1_genomic	d__Bacteria;p__Proteobacteria;c__Gammaproteobacteria;o__Enterobacterales;f__Enterobacteriaceae;g__Enterobacter;s__Enterobacter hormaechei_A	GCF_001729745.1	95	d__Bacteria;p__Proteobacteria;c__Gammaproteobacteria;o__Enterobacterales;f__Enterobacteriaceae;g__Enterobacter;s__Enterobacter hormaechei_A	95.88	0.9	GCF_900322725.1	95	d__Bacteria;p__Proteobacteria;c__Gammaproteobacteria;o__Enterobacterales;f__Enterobacteriaceae;g__Enterobacter;s__Enterobacter quasihormaechei	93.61	0.86	d__Bacteria;p__Proteobacteria;c__Gammaproteobacteria;o__Enterobacterales;f__Enterobacteriaceae;g__Enterobacter;s__	ANI	topological placement and ANI have incongruent species assignments	GCF_011078175.1, s__Enterobacter cloacae_Q, 95.0, 95.21, 0.85; GCF_001875655.1, s__Enterobacter hormaechei, 95.0, 95.17, 0.87; GCF_013375935.1, s__Enterobacter cloacae_O, 95.0, 91.43, 0.86; GCF_900324475.1, s__Enterobacter bugandensis, 95.0, 89.13, 0.83; GCF_003594915.1, s__Enterobacter chuandaensis, 95.0, 88.92, 0.81; GCF_011754535.1, s__Enterobacter cloacae_N, 95.0, 88.74, 0.82; GCF_000211415.1…	95.95	11	N/A	N/A
[truncated: 4,442 more rows]
