# Supplementary material for: Pan-genome insights into type VI secretion systems and their functional repertoires in Enterobacter
Source: mSystems. 2026 Apr 16;11(5):e01781-25. doi: 10.1128/msystems.01781-25 (PMC13185608; doi:10.1128/msystems.01781-25)
Supplement: Table S2 — Pairwise associations of T6SS loci in Enterobacter. [file msystems.01781-25-s0003.xlsx]

## Sheet: Sheet1
	With T6SS-Eb2	No T6SS-Eb2	Total		Φ1
With T6SS-Eb1	1912	2549	4461	28.05	0.076
No T6SS-Eb1	99	245	344
Total	2011	2794	4805
	With T6SS-Eb3	No T6SS-Eb3	Total		Φ2
With T6SS-Eb1	61	4400	4461	0.55	0.011
No T6SS-Eb1	3	341	344
Total	64	4741	4805
	With T6SS-Eb3	No T6SS-Eb3	Total		Φ3
With T6SS-Eb2	3	2008	2011	36.92	0.088
No T6SS-Eb2	61	2733	2794
Total	64	4741	4805
