# Supplementary material for: Pan-genome insights into type VI secretion systems and their functional repertoires in Enterobacter
Source: mSystems. 2026 Apr 16;11(5):e01781-25. doi: 10.1128/msystems.01781-25 (PMC13185608; doi:10.1128/msystems.01781-25)
Supplement: Table S3 — BLAST alignment of T6SS-Eb3-containing contigs against the NCBI non-redundant database. [file msystems.01781-25-s0004.xlsx]

## Sheet: Table S1
Description	Scientific Name	Max Score	Total Score	Query Cover	E value	Per. ident	Acc. Len	Accession
Digitaria exilis annotation	Digitaria exilis	7697	29410	0.5	0	87.73	60747861	LR792838.1
Leclercia adecarboxylata strain R25 chromosome, complete genome	Leclercia adecarboxylata	7611	15570	0.25	0	84.65	4741546	CP035382.1
Leclercia sp. G3L chromosome, complete genome	Leclercia sp. G3L	7577	15542	0.25	0	84.56	4828706	CP088265.1
Leclercia sp. 119287 chromosome, complete genome	Leclercia sp. 119287	7576	15813	0.26	0	84.57	4873875	CP046445.1
Lelliottia sp. JS-SCA-14 chromosome, complete genome	Lelliottia sp. JS-SCA-14	6667	20689	0.32	0	84.72	4897841	CP141606.1
Lelliottia nimipressuralis strain SKB.4e chromosome, complete genome	Lelliottia nimipressuralis	6565	14460	0.26	0	84.59	4709180	CP167172.1
Lelliottia sp. WB101 chromosome, complete genome	Lelliottia sp. WB101	6549	14237	0.26	0	84.54	4607442	CP028520.1
Lelliottia sp. AC1 chromosome	Lelliottia sp. AC1	6547	14229	0.27	0	84.54	4411336	CP025699.1
Leclercia adecarboxylata strain Z96-1 chromosome, complete genome	Leclercia adecarboxylata	6431	16287	0.25	0	84.25	5112861	CP040889.1
Leclercia adecarboxylata strain kcgeb_e1 chromosome, complete genome	Leclercia adecarboxylata	6344	15688	0.25	0	84.02	4695432	CP098325.1
Lelliottia amnigena strain FDAARGOS_1445 chromosome	Lelliottia amnigena	6072	12523	0.24	0	83.28	4504790	CP079896.1
Lelliottia amnigena strain P13 chromosome, complete genome	Lelliottia amnigena	6067	12002	0.23	0	83.27	4555627	CP099511.1
Lelliottia amnigena strain JUb66 chromosome	Lelliottia amnigena	6039	12247	0.24	0	83.19	4572887	CP142427.1
Lelliottia amnigena strain FDAARGOS 1444 chromosome, complete genome	Lelliottia amnigena	6039	12250	0.24	0	83.19	4505532	CP077236.1
Lelliottia amni+A43gena strain FDAARGOS_395 chromosome, complete genome	Lelliottia amnigena	6039	12250	0.24	0	83.19	4469608	CP023529.1
Lelliottia amnigena strain NCTC12124 genome assembly, chromosome: 1	Lelliottia amnigena	6034	12245	0.24	0	83.18	4471442	LR134135.1
Lelliottia amnigena strain FDAARGOS 1446 chromosome, complete genome	Lelliottia amnigena	6023	12205	0.24	0	83.15	4591698	CP077331.1
Lelliottia amnigena strain A167 chromosome, complete genome	Lelliottia amnigena	5986	10355	0.2	0	83.05	4520659	CP042361.1
Citrobacter koseri isolate 0 genome assembly, chromosome: main	Citrobacter koseri	4874	7941	0.2	0	80.15	4634954	OW969711.1
Citrobacter koseri strain FDAARGOS_646 chromosome, complete genome	Citrobacter koseri	4868	8027	0.2	0	80.1	4581018	CP044097.1
Citrobacter koseri strain FDAARGOS_530 chromosome, complete genome	Citrobacter koseri	4868	8027	0.2	0	80.13	4581001	CP033780.1
Citrobacter koseri strain HAMBI_1287 chromosome, complete genome	Citrobacter koseri	4863	8022	0.2	0	80.12	4579071	CP139989.1
Citrobacter sp. TBCP-5362 chromosome, complete genome	Citrobacter sp. TBCP-5362	4863	8022	0.2	0	80.12	4569707	CP040234.1
Citrobacter koseri Y2 DNA, complete genome	Citrobacter koseri	4857	10164	0.3	0	80.1	4705687	AP039365.1
Citrobacter koseri strain 44VAs_B2 chromosome, complete genome	Citrobacter koseri	4852	7985	0.2	0	80.09	4709484	CP137208.1
Citrobacter koseri strain L2395 chromosome, complete genome	Citrobacter koseri	4846	8016	0.2	0	80.08	4799336	CP118927.1
Citrobacter koseri strain CRE191 chromosome, complete genome	Citrobacter koseri	4846	8062	0.22	0	80.04	5010122	CP166747.1
Citrobacter koseri strain K2721 chromosome, complete genome	Citrobacter koseri	4841	10131	0.3	0	80.06	4917501	CP136832.1
Citrobacter koseri strain NJ chromosome, complete genome	Citrobacter koseri	4841	7968	0.2	0	80.06	4767913	CP050078.1
Citrobacter koseri strain K2521 chromosome, complete genome	Citrobacter koseri	4841	10131	0.3	0	80.06	4917501	CP136828.1
Citrobacter koseri strain FDAARGOS_287 chromosome, complete genome	Citrobacter koseri	4835	9470	0.29	0	80.04	4925369	CP022073.2
Citrobacter koseri strain AR_0024 chromosome, complete genome	Citrobacter koseri	4835	9470	0.29	0	80.04	4919580	CP026709.1
Citrobacter koseri strain FDAARGOS_393 chromosome, complete genome	Citrobacter koseri	4835	9470	0.29	0	80.04	4875257	CP023527.1
Citrobacter koseri strain Colony389 chromosome	Citrobacter koseri	4835	8212	0.21	0	80.04	4925469	CP075491.1
Citrobacter koseri strain SCAID URN1-2019 chromosome	Citrobacter koseri	4830	8143	0.2	0	80	4650688	CP052059.1
Citrobacter koseri strain FDAARGOS_1029 chromosome, complete genome	Citrobacter koseri	4830	8143	0.21	0	80.03	4721681	CP066089.1
Citrobacter koseri ATCC BAA-895, complete genome	Citrobacter koseri ATCC BAA-895	4830	8143	0.2	0	80	4720462	CP000822.1
Citrobacter koseri strain K820 chromosome, complete genome	Citrobacter koseri	4819	7976	0.2	0	80	4922611	CP136754.1
Citrobacter koseri strain K1721 chromosome, complete genome	Citrobacter koseri	4819	7815	0.2	0	80	4743020	CP136810.1
Citrobacter koseri isolate 0 genome assembly, chromosome: main	Citrobacter koseri	4819	7915	0.2	0	80	4664620	OW969691.1
Citrobacter koseri MPUCK001 DNA, complete genome	Citrobacter koseri	4813	7522	0.17	0	79.99	4925206	AP023452.1
Citrobacter koseri strain AR_0025 chromosome, complete genome	Citrobacter koseri	4813	7527	0.17	0	79.99	4798293	CP026697.1
Citrobacter koseri strain UCICRE-127 chromosome	Citrobacter koseri	4813	7527	0.17	0	79.99	4567869	CP060484.1
Citrobacter koseri strain NCTC11075 genome assembly, chromosome: 1	Citrobacter koseri	4811	8991	0.24	0	79.98	4785757	LR134204.1
Citrobacter koseri genome assembly PRJEB6512_assembly_1, scaffold CONTIG000001	Citrobacter koseri	4807	7784	0.2	0	79.94	4763704	LK931336.1
Citrobacter koseri isolate 0123A_53_520, complete genome	Citrobacter koseri	4791	8358	0.23	0	79.92	4752495	CP017665.1
unidentified bacterial endosymbiont isolate Enterobacter_chilo genome assembly, chromosome: 1	unidentified bacterial endosymbiont	4728	14891	0.26	0	86.88	4762943	OU963893.1
Leclercia sp. LSNIH3 chromosome, complete genome	Leclercia sp. LSNIH3	3308	12240	0.23	0	84.39	4781217	CP026387.1
Leclercia adecarboxylata strain G426 chromosome, complete genome	Leclercia adecarboxylata	3308	12183	0.23	0	84.39	4869227	CP043398.1
Leclercia sp. S52 chromosome, complete genome	Leclercia sp. S52	3306	16165	0.23	0	84.46	4932897	CP152474.1
Leclercia adecarboxylata strain NCTC13032 genome assembly, chromosome: 1	Leclercia adecarboxylata	3301	11665	0.23	0	84.35	5062884	LR590464.1
Leclercia adecarboxylata strain FDAARGOS_1505 chromosome, complete genome	Leclercia adecarboxylata	3301	11702	0.23	0	84.35	5057123	CP083630.1
Leclercia adecarboxylata strain P12375 chromosome, complete genome	Leclercia adecarboxylata	3295	11751	0.23	0	84.33	4925851	CP046251.1
Leclercia adecarboxylata strain 707804 chromosome, complete genome	Leclercia adecarboxylata	3290	10348	0.2	0	84.3	4773926	CP049980.1
Leclercia adecarboxylata strain E1 chromosome, complete genome	Leclercia adecarboxylata	3290	11784	0.23	0	84.3	4772356	CP042505.1
Leclercia adecarboxylata strain 16400 chromosome	Leclercia adecarboxylata	3286	11895	0.23	0	84.27	5299968	CP060824.1
Leclercia adecarboxylata strain L21 chromosome, complete genome	Leclercia adecarboxylata	3284	11693	0.23	0	84.27	4828450	CP043397.1
Leclercia adecarboxylata strain J656 chromosome, complete genome	Leclercia adecarboxylata	3284	13032	0.25	0	84.27	4835321	CP042930.1
Leclercia adecarboxylata strain WWCOL-134 chromosome, complete genome	Leclercia adecarboxylata	3284	10202	0.2	0	84.27	4727961	CP152488.1
Leclercia adecarboxylata strain 17YN198 chromosome, complete genome	Leclercia adecarboxylata	3284	11579	0.23	0	84.27	4725550	CP106959.1
Leclercia adecarboxylata strain 16005813 chromosome, complete genome	Leclercia adecarboxylata	3280	11954	0.23	0	84.24	4815267	CP036199.1
Leclercia adecarboxylata strain E61 chromosome, complete genome	Leclercia adecarboxylata	3280	11915	0.23	0	84.24	5018104	CP042493.1
Leclercia sp. 29361 chromosome, complete genome	Leclercia sp. 29361	3277	14720	0.23	0	84.24	4943774	CP049786.1
Leclercia sp. LSNIH1 chromosome, complete genome	Leclercia sp. LSNIH1	3271	13343	0.21	0	84.22	4832521	CP026167.1
Leclercia sp. Colony189 strain 1106151 chromosome, complete genome	Leclercia sp. Colony189	3265	13643	0.21	0	84.19	4850895	CP046557.1
Leclercia adecarboxylata strain YZ30 chromosome, complete genome	Leclercia adecarboxylata	3265	13643	0.21	0	84.19	4880055	CP068234.1
Leclercia sp. Colony189 chromosome	Leclercia sp. Colony189	3265	13570	0.21	0	84.19	4850895	CP075490.1
Leclercia adecarboxylata strain USDA-ARS-USMARC-60222 chromosome, complete genome	Leclercia adecarboxylata	3262	11908	0.23	0	84.15	4803917	CP013990.1
Leclercia adecarboxylata strain 2022CK-00320 chromosome, complete genome	Leclercia adecarboxylata	3260	13398	0.21	0	84.16	4964578	CP107262.1
Leclercia adecarboxylata strain QDSM01 chromosome, complete genome	Leclercia adecarboxylata	3258	11698	0.23	0	84.12	4853205	CP106665.1
Leclercia adecarboxylata strain LN01 chromosome, complete genome	Leclercia adecarboxylata	3258	11698	0.23	0	84.12	4853068	CP168388.1
Leclercia adecarboxylata strain SH19PE29 chromosome, complete genome	Leclercia adecarboxylata	3256	11857	0.23	0	84.12	4848627	CP087280.1
Leclercia pneumoniae strain 49125 chromosome, complete genome	Leclercia pneumoniae	3247	14863	0.29	0	84.09	4392178	CP071383.1
Leclercia pneumoniae strain 1.2.7 chromosome, complete genome	Leclercia pneumoniae	3247	14741	0.28	0	84.33	4521154	CP134503.1
Leclercia pneumoniae strain 49125 chromosome, complete genome	Leclercia pneumoniae	3247	14863	0.29	0	84.09	4392327	CP076838.1
Leclercia pneumoniae strain 49125 chromosome, complete genome	Leclercia pneumoniae	3214	14889	0.28	0	84.16	4688841	CP149436.1
Leclercia sp. W6 chromosome, complete genome	Leclercia sp. W6	3195	15147	0.25	0	84.77	4945486	CP031104.1
Leclercia sp. J807 chromosome, complete genome	Leclercia sp. J807	3190	15450	0.25	0	84.51	4719331	CP046446.1
Leclercia sp. W17 chromosome, complete genome	Leclercia sp. W17	3188	15414	0.25	0	83.77	4811348	CP031101.1
Leclercia adecarboxylata strain M17 chromosome, complete genome	Leclercia adecarboxylata	3173	14113	0.24	0	84.64	4807210	CP102377.1
Klebsiella pneumoniae strain S-P-C-007.01 chromosome	Klebsiella pneumoniae	2926	9988	0.22	0	86.71	5757953	CP092806.1
Serratia marcescens QC17 DNA, complete genome	Serratia marcescens	2702	8146	0.18	0	83.55	5125610	AP028576.1
Serratia ureilytica strain T6 chromosome, complete genome	Serratia ureilytica	2702	7739	0.16	0	83.57	5102941	CP071320.1
Serratia marcescens QE21 DNA, complete genome	Serratia marcescens	2702	7744	0.16	0	83.57	5160168	AP028586.1
Serratia marcescens strain 4201 chromosome, complete genome	Serratia marcescens	2702	7739	0.16	0	83.57	5331789	CP047679.1
Serratia marcescens strain 1912768R chromosome, complete genome	Serratia marcescens	2702	8151	0.18	0	83.55	5117289	CP040350.1
Serratia marcescens KC056 DNA, complete genome	Serratia marcescens	2697	7670	0.17	0	83.53	5232355	AP028535.1
Serratia sp. B1 chromosome, complete genome	Serratia sp. B1	2695	7588	0.16	0	83.53	5139913	CP123616.1
Serratia marcescens QE31 DNA, complete genome	Serratia marcescens	2691	7588	0.16	0	83.49	4981204	AP028592.1
Serratia marcescens ET_H2 DNA, complete genome	Serratia marcescens	2691	7731	0.16	0	83.5	5216899	AP028520.1
Serratia marcescens 14BL09 DNA, complete genome	Serratia marcescens	2686	7744	0.16	0	83.47	5109671	AP028476.1
Serratia marcescens strain JW-CZ2 chromosome, complete genome	Serratia marcescens	2686	7510	0.16	0	83.47	4925622	CP055161.1
Serratia ureilytica strain FDAARGOS_1089 chromosome, complete genome	Serratia ureilytica	2686	7705	0.16	0	83.47	5200450	CP068214.1
Serratia marcescens QE32 DNA, complete genome	Serratia marcescens	2686	7727	0.16	0	83.47	5211723	AP028594.1
Serratia marcescens E53 DNA, complete genome	Serratia marcescens	2686	7584	0.16	0	83.47	5037031	AP028517.1
Serratia marcescens KC081 DNA, complete genome	Serratia marcescens	2686	7733	0.16	0	83.47	5114266	AP028545.1
Serratia marcescens strain UMH7, complete genome	Serratia marcescens	2686	7733	0.16	0	83.47	5182841	CP018919.1
Serratia ureilytica strain 8927 chromosome, complete genome	Serratia ureilytica	2686	7740	0.16	0	83.47	5287356	CP061078.1
Serratia ureilytica strain T1 chromosome, complete genome	Serratia ureilytica	2680	7722	0.16	0	83.43	5068351	CP084418.1
Serratia marcescens strain 2024CK-01174 chromosome, complete genome	Serratia marcescens	2680	7720	0.16	0	83.43	5389465	CP168445.1
