# Supplementary material for: Pan-genome insights into type VI secretion systems and their functional repertoires in Enterobacter
Source: mSystems. 2026 Apr 16;11(5):e01781-25. doi: 10.1128/msystems.01781-25 (PMC13185608; doi:10.1128/msystems.01781-25)
Supplement: Table S4 — Annotation of T6SS-Eb1-associated and T6SS-Eb2-associated orthologous groups. [file msystems.01781-25-s0005.xlsx]

## Sheet: T6SS-Eb1
Cluster	protein_ID	bastion6	SecReT6	Pfamscan	Log2 P/A Value	p-value	No. T6SS+	No. T6SS-	emapper annotation
Cluster_100143	GCA_000515295.1_01221	No	-	PF16277.9	2.662	0.019	139	0	Domain of unknown function (DUF4926)
Cluster_100181	GCA_000957655.1_02104	No	-	-	3.799	0	337	0	HxlR-like helix-turn-helix
Cluster_100191	GCA_000958265.1_03800	No	-	-	2.721	0.016	146	0	-
Cluster_100213	GCA_001052895.1_00625	No	-	-	2.495	0.029	121	0	GntR family
Cluster_10028	GCA_000286275.1_02435	Yes	-	PF06381.15	2.499	0	564	3	Protein of unknown function (DUF1073)
Cluster_100550	GCA_001524975.1_00289	No	-	-	3.134	0.004	203	0	-
Cluster_10067	GCA_000814225.1_02902	Yes	-	-	2.617	0.021	134	0	asparagine synthase
Cluster_100704	GCA_000770155.1_00552	Yes	-	-	2.599	0.023	132	0	-
Cluster_101216	GCA_000155995.1_03863	No	-	-	3.639	0	624	1	-
Cluster_101259	GCA_000814225.1_01748	No	-	PF07041.15	2.626	0.021	135	0	-
Cluster_101290	GCA_000958885.1_04109	No	-	-	2.989	0.007	181	0	-
Cluster_10149	GCA_000025565.1_03401	No	-	PF00563.24	2.534	0.027	125	0	Putative diguanylate phosphodiesterase
Cluster_101863	GCA_000515295.1_00003	No	-	-	3.153	0.004	206	0	-
Cluster_101874	GCA_000958265.1_03801	Yes	-	PF13986.10	2.67	0.019	140	0	Domain of unknown function (DUF4224)
Cluster_101935	GCA_001472215.1_03256	No	-	PF02517.20	3.429	0.001	255	0	CAAX protease self-immunity
Cluster_101963	GCA_000747015.1_03295	No	-	PF04994.17	3.147	0.004	205	0	TfoX N-terminal domain
Cluster_102415	GCA_000512375.1_00073	No	-	-	2.571	0.024	129	0	-
Cluster_102422	GCA_000515295.1_03057	No	-	-	2.455	0.032	117	0	-
Cluster_102447	GCA_000957085.1_03719	No	-	-	2.524	0.003	274	1	Protein of unknown function (DUF4225)
Cluster_102787	GCA_001011775.1_01250	No	-	-	2.917	0.009	171	0	-
Cluster_102955	GCA_000534215.1_03356	No	-	-	2.755	0.015	150	0	Belongs to the N(4) N(6)-methyltransferase family
Cluster_102972	GCA_000814225.1_00559	No	-	-	2.495	0.029	121	0	HNH endonuclease
Cluster_102984	GCA_000957165.1_03992	No	-	-	2.435	0.034	115	0	-
Cluster_10308	GCA_000807425.4_04463	Yes	-	PF04917.16,PF04917.16	2.688	0.018	142	0	Bacterial shufflon protein, N-terminal constant region
Cluster_10347	GCA_000784035.2_00593	Yes	-	PF06381.15	3.023	0	398	1	Protein of unknown function (DUF1073)
Cluster_103496	GCA_000155995.1_01578	No	-	PF06004.16	2.995	0.007	182	0	(Lipo)protein
Cluster_103862	GCA_000515295.1_02302	No	-	-	3.089	0.005	196	0	-
Cluster_103892	GCA_000492495.1_03614	No	-	-	2.611	0	452	2	-
Cluster_10391	GCA_000492455.1_00750	No	-	PF14264.10	2.913	0	367	1	Glucosyl transferase GtrII
Cluster_103955	GCA_001052895.1_00638	No	-	PF07338.17	2.543	0.026	126	0	Protein of unknown function (DUF1471)
Cluster_103957	GCA_000492495.1_03642	No	-	-	2.746	0.015	149	0	-
Cluster_104095	GCA_001052895.1_00619	No	-	PF05591.16	2.485	0.03	120	0	type VI secretion protein
Cluster_10450	GCA_001052895.1_00624	No	-	PF02321.22,PF02321.22	2.495	0.029	121	0	TIGRFAM RND efflux system, outer membrane lipoprotein, NodT
Cluster_104689	GCA_000155995.1_03439	No	-	-	2.505	0.028	122	0	-
Cluster_10495	GCA_000534275.1_02495	No	-	PF00669.24,PF08884.15,PF21504.1,PF00700.25	2.429	0.004	255	1	Flagellin is the subunit protein which polymerizes to form the filaments of bacterial flagella
Cluster_105309	GCA_000315775.1_01101	No	-	-	2.435	0.034	115	0	-
Cluster_105318	GCA_000492615.1_00606	No	-	-	2.746	0.015	149	0	-
Cluster_105890	GCA_000025565.1_05281	No	-	-	2.626	0.002	296	1	-
Cluster_105906	GCA_000315775.1_03264	No	-	PF13412.10	2.445	0.033	116	0	-
Cluster_105918	GCA_000515295.1_02303	No	-	PF07037.15	3.089	0.005	196	0	Putative transcription regulator (DUF1323)
Cluster_105937	GCA_000784035.2_00287	No	-	-	2.455	0.032	117	0	-
Cluster_105993	GCA_001076375.1_00123	Yes	-	-	3.134	0.004	203	0	-
Cluster_106451	GCA_000981975.1_01835	No	-	-	3.621	0.001	295	0	-
Cluster_106527	GCA_000814125.3_01151	No	-	PF14354.10	2.45	0.004	259	1	-
Cluster_106576	GCA_001030145.1_03748	No	-	PF13132.10	2.895	0.01	168	0	Domain of unknown function (DUF3950)
Cluster_106646	GCA_002416545.1_00005	No	-	-	2.445	0.033	116	0	-
Cluster_107077	GCA_000025565.1_03409	No	-	-	2.617	0.021	134	0	-
Cluster_107120	GCA_000783835.2_04269	Yes	-	-	2.514	0.003	272	1	-
Cluster_107138	GCA_000957165.1_01224	Yes	-	-	2.475	0.031	119	0	-
Cluster_107723	GCA_000958265.1_02669	No	-	PF08546.15	2.425	0.034	114	0	Catalyzes the NADPH-dependent reduction of ketopantoate into pantoic acid
Cluster_107786	GCA_000224675.1_00156	No	-	PF07927.16	2.505	0.028	122	0	HicA toxin of bacterial toxin-antitoxin,
Cluster_108585	GCA_000492615.1_00605	No	-	-	2.771	0.014	152	0	-
Cluster_108887	GCA_001653625.1_03002	Yes	-	-	2.404	0.036	112	0	-
Cluster_108900	GCA_000492675.1_00906	No	-	-	2.581	0.024	130	0	-
Cluster_109294	GCA_000155995.1_04279	No	-	PF11119.12	4.012	0	395	0	Protein of unknown function (DUF2633)
Cluster_109330	GCA_000747015.1_04256	No	-	-	2.603	0.002	291	1	-
Cluster_109373	GCA_001011775.1_01265	No	-	-	2.528	0.002	275	1	-
Cluster_109862	GCA_000784035.2_00577	No	-	-	3.03	0.006	187	0	-
Cluster_110397	GCA_000492715.1_04315	No	-	-	2.637	0	623	3	-
Cluster_110556	GCA_000957065.1_02303	-	-	-	2.485	0.03	120	0	-
Cluster_11092	GCA_001471215.1_03303	No	-	PF05525.17	2.795	0.013	155	0	Component of the transport system for branched-chain amino acids
Cluster_11114	GCA_001023345.1_04291	No	-	PF14264.10	2.644	0.02	137	0	Glucosyl transferase GtrII
Cluster_111320	GCA_000235765.3_04001	No	-	-	2.445	0.033	116	0	-
Cluster_111424	GCA_001653625.1_02678	No	-	-	2.505	0.028	122	0	-
Cluster_11171	GCA_001524975.1_03842	No	-	-	2.857	0.011	163	0	-
Cluster_111837	GCA_001011775.1_01411	No	-	-	3.002	0.007	183	0	-
Cluster_111854	GCA_001052895.1_04065	No	-	-	2.465	0.031	118	0	-
Cluster_112278	GCA_000492715.1_02823	No	-	-	3.016	0	818	3	-
Cluster_112345	GCA_001316815.2_04068	No	-	-	2.414	0.035	113	0	-
Cluster_112459	GCA_001524975.1_04012	No	-	-	3.05	0.006	190	0	-
Cluster_113145	GCA_000534215.1_03351	No	-	-	2.771	0.014	152	0	Belongs to the N(4) N(6)-methyltransferase family
Cluster_113352	GCA_000957135.1_03017	No	-	-	3.278	0.002	227	0	Broad specificity carboxypetidase that releases amino acids sequentially from the C-terminus, including neutral, aromatic, polar and basic residues
Cluster_113550	GCA_000492495.1_01181	No	-	-	2.635	0.02	136	0	EamA-like transporter family
Cluster_113618	GCA_001524975.1_04223	No	-	PF00196.23	3.128	0.004	202	0	-
Cluster_113786	GCA_000467655.2_00417	-	-	PF10617.13	2.465	0.031	118	0	Protein of unknown function (DUF2474)
Cluster_113874	GCA_000958885.1_00590	No	-	-	2.455	0.032	117	0	-
Cluster_113946	GCA_000467655.2_00070	No	-	-	2.548	0.002	279	1	-
Cluster_113953	GCA_000515295.1_01479	No	-	-	3.023	0.006	186	0	-
Cluster_114624	GCA_000467655.2_00429	-	-	-	2.475	0.031	119	0	-
Cluster_115171	GCA_000784035.2_01979	-	-	-	2.403	0.004	250	1	Type VI secretion system effector
Cluster_115578	GCA_000952575.1_03305	-	-	-	2.967	0.008	178	0	-
Cluster_115597	GCA_001022545.1_04613	-	-	-	3.023	0.006	186	0	-
Cluster_115608	GCA_001052895.1_04064	-	-	-	2.465	0.031	118	0	Transposase IS4 family
Cluster_115628	GCA_001524975.1_00206	-	-	-	3.128	0.004	202	0	-
Cluster_116017	GCA_001653625.1_00495	-	-	-	2.425	0.034	114	0	Putative diguanylate phosphodiesterase
Cluster_116081	GCA_009665085.1_00294	-	-	-	2.599	0.023	132	0	-
Cluster_116720	GCA_000814225.1_03945	-	-	-	2.653	0.02	138	0	-
Cluster_116813	GCA_003606205.2_01659	-	-	-	2.713	0.017	145	0	-
Cluster_117434	GCA_000025565.1_05399	-	-	-	2.67	0.001	306	1	-
Cluster_117446	GCA_000467655.2_00438	-	-	-	2.581	0.024	130	0	-
Cluster_117450	GCA_000515295.1_02664	-	-	-	2.763	0.014	151	0	-
Cluster_117564	GCA_001472575.1_01345	-	-	-	2.995	0.007	182	0	-
Cluster_117824	GCA_000965815.1_01252	-	-	PF16966.9	2.455	0.032	117	0	Porin-like glycoporin RafY
Cluster_117840	GCA_001052895.1_00621	-	-	-	2.465	0.031	118	0	type VI secretion protein
Cluster_118716	GCA_000958265.1_03584	-	-	-	2.455	0.032	117	0	-
Cluster_11884	GCA_000328885.1_01910	Yes	-	PF00669.24,PF00700.25	2.42	0	672	4	Flagellin is the subunit protein which polymerizes to form the filaments of bacterial flagella
Cluster_119197	GCA_000328885.1_04036	-	-	-	3.121	0	882	3	-
Cluster_119541	GCA_000957065.1_04171	-	-	-	2.771	0.014	152	0	-
Cluster_119596	GCA_001653625.1_04427	-	-	-	2.455	0.032	117	0	LysR substrate binding domain
Cluster_119877	GCA_000956925.1_03291	-	-	-	2.763	0.014	151	0	-
Cluster_120210	GCA_001524975.1_01078	-	-	-	3.153	0.004	206	0	-
Cluster_120551	GCA_001524975.1_03132	-	-	-	2.803	0.013	156	0	-
Cluster_120635	GCA_016428435.1_04726	-	-	-	2.811	0.013	157	0	-
Cluster_121085	GCA_000515295.1_01162	-	-	-	3.122	0.005	201	0	-
Cluster_121087	GCA_000534215.1_03877	-	-	-	2.787	0.013	154	0	type VI secretion system effector
Cluster_121132	GCA_000492495.1_04016	-	-	-	2.705	0.017	144	0	-
Cluster_121153	GCA_002890715.1_02257	-	-	-	2.475	0.031	119	0	-
Cluster_121367	GCA_000315775.1_02536	-	-	-	3.509	0.001	271	0	-
Cluster_12148	GCA_001187305.1_01461	Yes	-	PF00483.27,PF01050.22	2.746	0.015	149	0	Mannose-6-phosphate isomerase
Cluster_121666	GCA_000515295.1_01573	-	-	-	3.07	0.005	193	0	-
Cluster_121938	GCA_000328885.1_01496	-	-	-	2.643	0	463	2	-
Cluster_12339	GCA_001022515.1_04144	No	-	PF18862.5,PF18739.5	2.982	0.007	180	0	-
Cluster_12537	GCA_000534455.1_03707	No	-	-	2.406	0	527	3	-
Cluster_12546	GCA_001052895.1_04062	Yes	-	PF03573.17	2.435	0.034	115	0	Outer membrane porin
Cluster_12738	GCA_000315775.1_01078	Yes	-	-	2.505	0.028	122	0	N-acetylmuramoyl-L-alanine amidase activity
Cluster_13056	GCA_000958885.1_03630	No	TssA	PF06812.16,PF12486.12	2.705	0.017	144	0	Type VI secretion system, EvfB, or VasL
Cluster_13545	GCA_000515295.1_04051	No	-	PF00589.26	2.96	0.008	177	0	Integrase
Cluster_13631	GCA_000956805.1_03001	No	-	PF20247.2	3.255	0.003	223	0	-
Cluster_1365	GCA_001052895.1_00631	No	REG0241	PF00873.23	2.475	0.031	119	0	Belongs to the resistance-nodulation-cell division (RND) (TC 2.A.6) family
Cluster_13829	GCA_000467655.2_00422	No	-	PF07992.18	2.608	0.022	133	0	Pyridine nucleotide-disulphide oxidoreductase
Cluster_13846	GCA_000515295.1_02506	No	-	PF03432.18	2.953	0.008	176	0	Relaxase/Mobilisation nuclease domain
Cluster_13880	GCA_000534215.1_02357	No	-	PF01943.21,PF14667.10	2.475	0.031	119	0	Membrane protein involved in the export of O-antigen and teichoic acid
Cluster_13961	GCA_001187305.1_01561	No	-	-	2.688	0.018	142	0	-
Cluster_13988	GCA_000213995.1_03461	No	-	PF00005.31,PF08402.14	2.411	0	1362	9	TOBE domain
Cluster_14364	GCA_000492615.1_02646	No	-	PF12167.12,PF00589.26	2.779	0.014	153	0	Belongs to the 'phage' integrase family
Cluster_14365	GCA_000515295.1_02000	No	-	-	2.514	0.028	123	0	-
Cluster_15063	GCA_001472575.1_02785	No	-	PF00078.31	2.873	0.01	165	0	reverse transcriptase
Cluster_15868	GCA_000957085.1_00510	Yes	EFF18627	PF03527.18	3.128	0.004	202	0	RHS protein
Cluster_16223	GCA_000784035.2_01105	Yes	-	PF01420.23,PF01420.23	2.91	0.009	170	0	Type I restriction modification DNA specificity domain
Cluster_16294	GCA_001472215.1_02346	No	-	PF01609.25	3.45	0.001	259	0	Transposase DDE domain
Cluster_16338	GCA_000534215.1_03338	No	-	PF13276.10,PF00665.30,PF03734.18,PF17969.5	2.705	0.017	144	0	L,D-transpeptidase catalytic domain
Cluster_16342	GCA_000814225.1_00898	No	-	-	2.543	0.026	126	0	-
Cluster_16520	GCA_000025565.1_03278	Yes	-	PF00460.24,PF07559.18,PF06429.17	2.97	0	996	4	Flagellar basal body protein FlaE
Cluster_16526	GCA_000814225.1_00897	Yes	-	-	2.514	0.028	123	0	-
Cluster_16535	GCA_000814125.3_03801	No	-	PF16576.9	2.644	0.02	137	0	Belongs to the membrane fusion protein (MFP) (TC 8.A.1) family
Cluster_1660	GCA_000492675.1_00029	Yes	TssI	PF05954.15,PF04717.16,PF13296.10,PF10106.13	2.701	0	483	2	Uncharacterized protein conserved in bacteria (DUF2345)
Cluster_16610	GCA_000213995.1_03460	No	-	PF03747.18	2.407	0	1358	9	ADP-ribosylglycohydrolase
Cluster_16797	GCA_000515295.1_04050	No	-	PF00589.26	2.967	0.008	178	0	integrase family
Cluster_17000	GCA_000784035.2_02095	No	-	-	2.543	0.026	126	0	Psort location Cytoplasmic, score
Cluster_17083	GCA_000515295.1_04400	No	-	-	3.153	0.004	206	0	integral membrane sensor domain
Cluster_17108	GCA_001524975.1_04090	No	-	PF16289.9	3.063	0.006	192	0	-
Cluster_17331	GCA_000512375.1_05250	No	-	PF00108.27,PF02803.22	2.758	0.001	327	1	Belongs to the thiolase family
Cluster_17366	GCA_001472215.1_03247	No	-	PF04221.16	3.419	0.001	253	0	bifunctional antitoxin of the RelE-RelB toxin-antitoxin system transcriptional repressor
Cluster_17552	GCA_000534035.1_04383	Yes	-	-	2.679	0.018	141	0	competence protein COMEC
Cluster_17561	GCA_000814225.1_03943	Yes	-	PF18426.5	2.644	0.02	137	0	Evidence 4 Homologs of previously reported genes of
Cluster_17657	GCA_000814225.1_02903	No	-	-	2.608	0.022	133	0	-
Cluster_17672	GCA_000957445.1_03365	Yes	-	PF13884.10	2.404	0.036	112	0	-
Cluster_1778	GCA_000814225.1_03940	Yes	EFF01467	PF05954.15,PF04717.16,PF13296.10,PF10106.13	2.696	0.017	143	0	Uncharacterized protein conserved in bacteria (DUF2345)
Cluster_1794	GCA_000467655.2_02226	Yes	-	-	2.917	0.009	171	0	domain, Protein
Cluster_17967	GCA_000515295.1_00016	No	-	PF00482.27,PF00482.27	3.153	0.004	206	0	Type II secretory pathway, component PulF
Cluster_17978	GCA_001187305.1_01456	No	-	-	2.738	0.016	148	0	-
Cluster_18082	GCA_001052895.1_00629	No	REG0357	PF00512.29,PF02518.30	2.485	0.03	120	0	signal transduction histidine
Cluster_18164	GCA_000814225.1_00888	No	-	PF00589.26	2.995	0.007	182	0	Phage integrase family
Cluster_18565	GCA_000467655.2_00418	No	-	PF00465.23	2.404	0.036	112	0	Iron-containing alcohol dehydrogenase
Cluster_18706	GCA_003594915.1_01174	No	-	-	2.505	0.028	122	0	-
Cluster_18788	GCA_001187305.1_01455	No	-	PF13440.10	2.721	0.016	146	0	Membrane protein involved in the export of O-antigen and teichoic acid
Cluster_18889	GCA_001187305.1_01457	No	-	PF13692.10	2.696	0.017	143	0	Glycosyl transferase 4-like
Cluster_19097	GCA_000952575.1_03312	Yes	-	PF05488.17	4.063	0	410	0	PAAR repeat-containing protein
Cluster_19112	GCA_000492455.1_02984	No	-	PF12792.11	3.178	0.004	210	0	PFAM EAL domain protein
Cluster_19506	GCA_000224675.1_00500	No	-	PF00266.23	2.435	0.034	115	0	Master enzyme that delivers sulfur to a number of partners involved in Fe-S cluster assembly, tRNA modification or cofactor biosynthesis. Catalyzes the removal of elemental sulfur atoms from cysteine to produce alanine. Functions as a sulfur delivery protein for Fe-S cluster synthesis onto IscU, an Fe-S scaffold assembly protein, as well as other S acceptor proteins
Cluster_19850	GCA_001052895.1_00630	No	-	PF16576.9	2.485	0.03	120	0	Belongs to the membrane fusion protein (MFP) (TC 8.A.1) family
Cluster_20213	GCA_001472295.1_01782	Yes	-	PF00419.24	3.165	0.004	208	0	Fimbrial protein
Cluster_20645	GCA_000747015.1_04117	Yes	-	PF19774.3	2.562	0.002	282	1	-
Cluster_20885	GCA_000213995.1_00338	Yes	-	PF04879.20,PF00384.26	3.016	0.007	185	0	Belongs to the prokaryotic molybdopterin-containing oxidoreductase family
Cluster_20992	GCA_000492715.1_00659	Yes	-	PF05488.17	2.677	0	808	4	PAAR repeat-containing protein
Cluster_21040	GCA_000965815.1_01251	Yes	-	PF16966.9	2.91	0.009	170	0	Porin-like glycoporin RafY
Cluster_21143	GCA_000515295.1_04301	Yes	-	PF00419.24	2.696	0.017	143	0	cell adhesion
Cluster_21153	GCA_001187305.1_01459	No	-	PF00534.24	2.73	0.016	147	0	Pfam Glycosyl transferases group 1
Cluster_21205	GCA_000534055.1_04438	No	-	PF13588.10	2.949	0	780	3	Type I restriction enzyme R protein N terminus (HSDR_N)
Cluster_21397	GCA_001011865.1_01224	No	-	-	2.857	0.011	163	0	acetyltransferase
Cluster_21690	GCA_000784035.2_00578	Yes	-	-	3.328	0.002	236	0	-
Cluster_21764	GCA_000328885.1_04026	Yes	-	PF02120.20	3.14	0	894	3	Flagellar hook-length control protein FliK
Cluster_2196	GCA_000025565.1_01539	No	TssH	PF02861.24,PF00004.33,PF17871.5,PF07724.18,PF10431.13	2.526	0	4483	29	C-terminal, D2-small domain, of ClpB protein
Cluster_22464	GCA_000814225.1_02901	No	-	PF13439.10,PF00534.24	2.679	0.018	141	0	Glycosyl transferases group 1
Cluster_22512	GCA_000534055.1_00389	No	-	PF13391.10	2.64	0	462	2	HNH endonuclease
Cluster_22692	GCA_000025565.1_01538	No	TssG	PF06996.15	2.479	0	4484	30	Type VI secretion, TssG
Cluster_22700	GCA_000515295.1_03271	Yes	-	PF00419.24	3.076	0.005	194	0	Fimbrial protein
Cluster_22722	GCA_001524975.1_03840	No	-	PF04245.17	2.834	0.012	160	0	-
Cluster_22728	GCA_000534215.1_03341	No	-	PF13343.10	2.771	0.014	152	0	Bacterial extracellular solute-binding protein
Cluster_22831	GCA_000952575.1_03309	No	-	PF13391.10	3.102	0.005	198	0	HNH endonuclease
Cluster_22847	GCA_001524975.1_03843	No	-	-	2.85	0.011	162	0	-
Cluster_22971	GCA_001006645.1_04655	No	-	PF00586.28,PF02769.26	3.196	0.003	213	0	hydrogenase expression formation protein HypE
Cluster_23228	GCA_001187305.1_01458	No	-	PF13439.10,PF00534.24	2.705	0.017	144	0	Glycosyl transferases group 1
Cluster_23611	GCA_000958265.1_03802	No	-	PF00589.26	2.713	0.017	145	0	Belongs to the 'phage' integrase family
Cluster_23881	GCA_000025565.1_01526	No	TssA	PF06812.16	2.789	0	4484	24	ImpA, N-terminal, type VI secretion system
Cluster_23898	GCA_000492615.1_02849	Yes	-	-	3.125	0	657	2	PAAR repeat-containing protein
Cluster_24157	GCA_000025565.1_04011	No	-	-	3.22	0.003	217	0	-
Cluster_24406	GCA_000534275.1_02494	No	-	PF12323.12,PF01385.23	2.485	0.003	266	1	TIGRFAM transposase, IS605 OrfB family
Cluster_24455	GCA_000025565.1_01534	Yes	REG0016	-	2.479	0	4482	30	-
Cluster_2469	GCA_000814125.3_03797	No	-	PF00403.30,PF00122.24,PF00702.30	3.196	0.003	213	0	P-type atpase
Cluster_24769	GCA_000784035.2_03669	No	-	PF13276.10,PF13683.10	2.435	0.034	115	0	HTH-like domain
Cluster_25138	GCA_000492455.1_04555	No	-	-	2.753	0	2085	11	PAAR repeat-containing protein
Cluster_25594	GCA_000534275.1_00836	No	-	PF01548.21,PF02371.20	2.534	0.027	125	0	Transposase
Cluster_2560	GCA_000515295.1_03270	Yes	-	PF13954.10,PF00577.24,PF13953.10	3.147	0.004	205	0	usher protein
Cluster_26417	GCA_001022755.1_02736	No	-	PF01368.24,PF02833.18	2.662	0.019	139	0	DHHA2
Cluster_26539	GCA_000155995.1_01579	No	-	PF04055.25,PF13187.10	2.811	0.013	157	0	Catalyzes activation of the choline trimethylamine-lyase CutC under anaerobic conditions by generation of an organic free radical on a glycine residue, via an homolytic cleavage of S- adenosyl-L-methionine (SAM)
Cluster_26555	GCA_000515295.1_01997	No	REG0080	PF08240.16,PF00107.30	3.44	0.001	257	0	COG0604 NADPH quinone reductase and related Zn-dependent oxidoreductases
Cluster_2679	GCA_000492455.1_02974	No	-	PF07669.15,PF17728.5,PF06616.15	2.568	0	438	2	restriction endonuclease
Cluster_2694	GCA_000025565.1_01092	Yes	-	PF13954.10,PF00577.24,PF13953.10	3.738	0	322	0	PFAM Fimbrial biogenesis outer membrane usher protein
Cluster_2695	GCA_000958805.1_00947	Yes	-	PF13954.10,PF00577.24,PF13953.10	2.738	0.016	148	0	papC N-terminal domain protein
Cluster_27200	GCA_000814125.3_03799	No	-	PF03331.17	3.159	0.004	207	0	Catalyzes the hydrolysis of UDP-3-O-myristoyl-N- acetylglucosamine to form UDP-3-O-myristoylglucosamine and acetate, the committed step in lipid A biosynthesis
Cluster_27250	GCA_000467655.2_00439	No	-	-	2.644	0.02	137	0	-
Cluster_27703	GCA_001023195.1_02015	Yes	-	-	2.524	0.027	124	0	-
Cluster_28140	GCA_000025565.1_03543	No	REG0279	PF00126.31,PF03466.24	2.644	0.02	137	0	LysR substrate binding domain
Cluster_28345	GCA_000534155.1_00994	Yes	-	PF00419.24	2.571	0.024	129	0	Fimbrial protein
Cluster_28512	GCA_000534215.1_02360	No	-	PF00535.30	2.435	0.034	115	0	Glycosyl transferase, family 2
Cluster_2876	GCA_000025565.1_01537	No	TssF	PF05947.16	2.476	0	4475	30	Type VI secretion system, TssF
Cluster_28991	GCA_000515295.1_00005	Yes	-	-	2.688	0.018	142	0	metalloendopeptidase activity
Cluster_28992	GCA_000515295.1_04391	No	REG0072	PF00126.31,PF03466.24	3.153	0.004	206	0	transcriptional regulator
Cluster_29065	GCA_001653625.1_04207	Yes	-	-	2.524	0.027	124	0	Protein of unknown function (DUF1073)
Cluster_29182	GCA_001472215.1_04198	No	-	PF00126.31,PF03466.24	3.278	0.002	227	0	Transcriptional regulator, LysR family
Cluster_29183	GCA_001006645.1_04657	No	-	PF00126.31,PF03466.24	3.196	0.003	213	0	transcriptional regulator
Cluster_30256	GCA_000814225.1_00896	Yes	-	PF09008.14	2.543	0.026	126	0	Head binding
Cluster_3034	GCA_000492615.1_00256	Yes	-	PF00082.26	2.662	0.019	139	0	COG1404 Subtilisin-like serine proteases
Cluster_3078	GCA_000155995.1_01580	No	-	PF02901.19,PF01228.25	2.811	0.013	157	0	Glycine radical enzyme that catalyzes the cleavage of a C-N bond in choline, producing trimethylamine (TMA) and acetaldehyde
Cluster_30794	GCA_000534215.1_00783	No	-	-	2.635	0.02	136	0	LysM domain
Cluster_3086	GCA_001006645.1_04654	No	-	PF00708.22,PF07503.16,PF07503.16,PF01300.22,PF17788.5	3.184	0.004	211	0	Along with HypE, it catalyzes the synthesis of the CN ligands of the active site iron of NiFe -hydrogenases using carbamoylphosphate as a substrate. It functions as a carbamoyl transferase using carbamoylphosphate as a substrate and transferring the carboxamido moiety in an ATP-dependent reaction to the thiolate of the C-terminal cysteine of HypE yielding a protein-S-carboxamide
Cluster_30907	GCA_000025565.1_01535	No	TagJ	PF07024.17	2.526	0	4483	29	ImpE protein
Cluster_3104	GCA_001022545.1_03880	No	-	PF14022.10,PF02810.19	2.414	0.035	113	0	Protein of unknown function (DUF4238)
Cluster_3130	GCA_000492615.1_04133	Yes	-	PF12571.12	2.635	0.02	136	0	Phage tail-collar fibre protein
Cluster_31476	GCA_000957445.1_00168	No	-	PF02195.22,PF07506.15	2.746	0.015	149	0	RepB plasmid partitioning protein
Cluster_31484	GCA_000957445.1_00169	No	-	PF02195.22,PF07506.15	2.763	0.014	151	0	RepB plasmid partitioning protein
Cluster_31632	GCA_000534455.1_00573	No	-	-	2.444	0	400	2	-
Cluster_31839	GCA_000515295.1_02514	No	-	PF19924.3	3.115	0.005	200	0	-
Cluster_31992	GCA_000534035.1_01271	Yes	-	-	3.679	0	308	0	-
Cluster_32085	GCA_000492455.1_00602	Yes	-	PF13884.10	2.47	0.003	263	1	Chaperone of endosialidase
Cluster_32403	GCA_001187305.1_01460	No	-	PF00535.30	2.721	0.016	146	0	Glycosyl transferase, family 2
Cluster_32517	GCA_000958885.1_00335	No	-	PF13455.10	2.608	0.022	133	0	T5orf172 domain
Cluster_32667	GCA_001023225.1_02582	Yes	-	-	3.243	0.003	221	0	-
Cluster_3274	GCA_000784035.2_00616	Yes	-	PF12571.12,PF03406.17,PF03406.17,PF21446.1	2.635	0.02	136	0	tail collar domain protein
Cluster_3280	GCA_000956805.1_03801	Yes	EFF01521	PF05638.16,PF09994.13	3.495	0.001	268	0	Type VI secretion system effector, Hcp
Cluster_33085	GCA_000467655.2_00440	No	-	PF13614.10	3.153	0.004	206	0	AAA domain
Cluster_33141	GCA_000213995.1_02656	No	IMU00375	PF12796.11	2.558	0	2893	18	ankyrin repeats
Cluster_3315	GCA_001653625.1_03969	No	TssH	PF17871.5,PF07724.18,PF04717.16,PF13296.10,PF10106.13	2.445	0.033	116	0	Belongs to the ClpA ClpB family
Cluster_33181	GCA_000467655.2_01110	No	-	PF07007.16	2.705	0.017	144	0	Lysozyme inhibitor LprI
Cluster_33370	GCA_001030145.1_03745	No	-	PF19924.3	2.465	0.031	118	0	-
Cluster_33700	GCA_000512375.1_05255	Yes	-	-	2.713	0.001	316	1	-
Cluster_3393	GCA_000965905.1_01037	Yes	-	PF12571.12,PF03406.17,PF03406.17,PF20744.1	3.037	0.006	188	0	tail collar domain protein
Cluster_33997	GCA_001524975.1_04461	No	-	PF00248.25	3.165	0.004	208	0	Aldo/keto reductase family
Cluster_34014	GCA_001524975.1_03138	No	-	-	2.827	0.012	159	0	-
Cluster_34270	GCA_000952575.1_03308	No	-	-	3.03	0.006	187	0	-
Cluster_34290	GCA_001375695.1_02781	No	-	-	2.599	0.023	132	0	-
Cluster_34336	GCA_001022545.1_04615	No	EFF01505	PF18431.5	3.403	0.001	250	0	-
Cluster_34595	GCA_000328885.1_04035	No	-	PF00486.32	3.135	0	891	3	Transcriptional regulatory protein, C terminal
Cluster_34616	GCA_001022595.1_01886	No	-	-	2.562	0.025	128	0	-
Cluster_34625	GCA_001475425.1_00753	No	-	PF01936.22	2.543	0.026	126	0	NYN domain
Cluster_35507	GCA_000155995.1_01583	No	-	PF02567.20	2.995	0.007	182	0	phenazine biosynthesis protein PhzF
Cluster_35687	GCA_000025565.1_01097	No	-	PF00563.24	3.75	0	325	0	Putative diguanylate phosphodiesterase
Cluster_35709	GCA_000814225.1_00892	No	-	-	2.562	0.025	128	0	-
Cluster_35886	GCA_000025565.1_01533	Yes	TagG	PF13672.10	2.48	0	4486	30	Serine/threonine phosphatases, family 2C, catalytic domain
Cluster_36082	GCA_000239975.1_02662	Yes	-	PF08786.15	2.5	0	712	4	DcrB
Cluster_36206	GCA_000492615.1_02830	Yes	-	PF03527.18	2.88	0.01	166	0	RHS protein
Cluster_36403	GCA_000952315.1_02275	Yes	-	-	3.057	0.006	191	0	N-acetylmuramoyl-L-alanine amidase activity
Cluster_36664	GCA_000534215.1_02362	No	-	PF04765.17	2.404	0.036	112	0	Rhamnan synthesis protein F
Cluster_36693	GCA_001052895.1_00627	Yes	-	PF06629.16	2.505	0.028	122	0	MltA-interacting MipA family protein
Cluster_36727	GCA_000235765.3_01610	No	-	PF12869.11	2.45	0.004	259	1	tRNA_anti-like
Cluster_37096	GCA_000534215.1_02359	No	-	-	2.435	0.034	115	0	Glycosyl transferase family 2
Cluster_3715	GCA_000492675.1_05027	No	-	PF00899.25,PF14464.10	2.763	0.014	151	0	Prokaryotic E2 family A
Cluster_37321	GCA_000512375.1_05256	No	-	PF03756.17	2.652	0.001	302	1	A-factor biosynthesis hotdog domain
Cluster_37663	GCA_001524975.1_01758	No	-	PF00482.27	3.037	0.006	188	0	Type II secretion system (T2SS), protein F
Cluster_3768	GCA_001472575.1_03500	No	-	-	3.023	0.006	186	0	-
Cluster_3777	GCA_001187305.1_01560	Yes	-	PF18668.5	2.696	0.017	143	0	lipolytic protein G-D-S-L family
Cluster_38704	GCA_001653625.1_02170	Yes	-	PF00577.24,PF13953.10	2.562	0.025	128	0	PapC N-terminal domain
Cluster_38768	GCA_000492495.1_03137	No	-	PF01755.21	2.476	0	700	4	Glycosyltransferase family 25 (LPS biosynthesis protein)
Cluster_38887	GCA_000025565.1_01549	No	IMU00317	PF03747.18	3.486	0	851	2	ADP-ribosylglycohydrolase
Cluster_38960	GCA_000958805.1_00946	No	-	PF00345.24,PF02753.21	2.738	0.016	148	0	Pili assembly chaperone PapD, C-terminal domain
Cluster_39219	GCA_000515295.1_04401	No	-	PF06750.17,PF01478.22	3.153	0.004	206	0	Cleaves type-4 fimbrial leader sequence and methylates the N-terminal (generally Phe) residue
Cluster_39420	GCA_000025565.1_01093	No	-	PF00345.24,PF02753.21	3.75	0	325	0	Pili assembly chaperone PapD, C-terminal domain
Cluster_39772	GCA_001052895.1_04598	No	-	PF01695.21	2.562	0.025	128	0	IstB-like ATP binding protein
Cluster_39914	GCA_001653625.1_04454	No	-	PF02119.20	2.475	0.031	119	0	Assembles around the rod to form the L-ring and probably protects the motor basal body from shearing forces during rotation
Cluster_39926	GCA_000515295.1_04395	No	REG0004	PF00072.28,PF00196.23	3.153	0.004	206	0	helix_turn_helix, Lux Regulon
Cluster_39927	GCA_000515295.1_04396	No	-	PF00486.32	3.153	0.004	206	0	TRANSCRIPTIONal
Cluster_39933	GCA_000938355.2_00227	No	-	PF01695.21	2.48	0.003	265	1	PFAM IstB domain protein ATP-binding protein
Cluster_39992	GCA_000213995.1_02676	Yes	TagF	PF09867.13	2.79	0	3223	17	Uncharacterized protein conserved in bacteria (DUF2094)
Cluster_40153	GCA_000025565.1_01098	No	-	PF00486.32	3.75	0	325	0	Transcriptional regulator
Cluster_40158	GCA_000025565.1_03403	No	-	PF00486.32	2.975	0.008	179	0	Transcriptional regulatory protein, C terminal
Cluster_40299	GCA_000747015.1_02019	Yes	Het2B	PF11153.12	2.425	0.034	114	0	Protein of unknown function (DUF2931)
Cluster_40631	GCA_000784035.2_00611	No	-	PF12640.11	2.425	0.034	114	0	-
Cluster_40856	GCA_001052895.1_00237	No	-	PF08279.16,PF13280.10	2.505	0.028	122	0	WYL domain
Cluster_41030	GCA_000155995.1_03569	No	-	PF00589.26	3.102	0.005	198	0	Belongs to the 'phage' integrase family
Cluster_41317	GCA_000814225.1_02314	No	-	-	2.495	0.029	121	0	-
Cluster_4143	GCA_000239975.1_04548	Yes	-	PF07057.15	2.873	0.01	165	0	DNA helicase TraI
Cluster_41552	GCA_001525475.1_03887	Yes	-	PF00593.28	2.425	0.034	114	0	TonB-dependent Receptor Plug Domain
Cluster_4164	GCA_000958425.1_02891	No	-	PF10412.13	2.404	0.036	112	0	Type IV secretory system Conjugative DNA transfer
Cluster_41750	GCA_000515295.1_00014	No	-	-	3.153	0.004	206	0	-
Cluster_41993	GCA_000467655.2_04509	No	-	-	2.688	0.018	142	0	-
Cluster_42018	GCA_001006645.1_04653	No	-	PF13419.10	3.165	0.004	208	0	Hydrolase
Cluster_42247	GCA_000328885.1_04046	Yes	-	PF03963.18,PF13861.10	3.137	0	892	3	Basal-body rod modification protein FlgD
Cluster_42313	GCA_001011895.1_00880	No	-	PF02498.21,PF10548.13	2.746	0.015	149	0	BRO family, N-terminal domain
Cluster_42476	GCA_000814225.1_03946	No	-	PF11876.12	2.653	0.02	138	0	Protein of unknown function (DUF3396)
Cluster_42706	GCA_000328885.1_04023	No	-	PF02108.20	3.14	0	894	3	Flagellar assembly protein FliH
Cluster_42898	GCA_001653625.1_03004	No	-	PF09669.14	2.404	0.036	112	0	Phage regulatory protein Rha (Phage_pRha)
Cluster_42921	GCA_001472575.1_01338	No	-	-	2.902	0.01	169	0	Tetratricopeptide repeat
Cluster_43015	GCA_000981975.1_01836	No	-	-	3.361	0.002	242	0	-
Cluster_43059	GCA_000467655.2_00442	No	-	-	2.662	0.019	139	0	-
Cluster_43168	GCA_000957965.1_02009	No	-	PF15977.9	2.552	0.002	280	1	Winged helix-turn-helix DNA binding
Cluster_43220	GCA_000328885.1_04043	No	-	PF13144.10	3.134	0	890	3	Involved in the assembly process of the P-ring formation. It may associate with FlgF on the rod constituting a structure essential for the P-ring assembly or may act as a modulator protein for the P-ring assembly
Cluster_43506	GCA_001052895.1_00628	No	REG0358	PF00072.28,PF00486.32	2.505	0.028	122	0	COG Signal transduction mechanisms
Cluster_43727	GCA_000467655.2_02684	No	REG0226	PF00717.27	2.555	0	434	2	Transcriptional regulator
Cluster_43759	GCA_001022355.1_03715	No	-	PF13455.10	2.924	0.009	172	0	PFAM T5orf172 domain
Cluster_4389	GCA_000492675.1_03784	No	-	PF01526.21	2.797	0	518	2	Transposase
Cluster_44028	GCA_001524975.1_03254	No	-	-	3.03	0.006	187	0	-
Cluster_44119	GCA_000952315.1_02307	Yes	-	PF11153.12	3.594	0.001	289	0	Protein of unknown function (DUF2931)
Cluster_44230	GCA_000515295.1_00984	No	-	PF00563.24	2.917	0.009	171	0	COG2202 FOG PAS PAC domain
Cluster_44232	GCA_000515295.1_04393	No	-	PF00196.23	3.153	0.004	206	0	helix_turn_helix, Lux Regulon
Cluster_44263	GCA_001022755.1_02732	No	-	PF00300.26	2.67	0.019	140	0	Belongs to the phosphoglycerate mutase family. BPG- dependent PGAM subfamily
Cluster_44333	GCA_000783835.2_00020	No	-	PF00817.24	3.128	0.004	202	0	Domain of unknown function (DUF4113)
Cluster_44470	GCA_000515295.1_03269	Yes	-	PF00345.24,PF02753.21	3.147	0.004	205	0	Pili assembly chaperone PapD, C-terminal domain
Cluster_44475	GCA_000534215.1_03339	No	TagT	PF00005.31	2.738	0.016	148	0	ATPases associated with a variety of cellular activities
Cluster_44836	GCA_000025565.1_01100	No	-	-	3.738	0	322	0	EAL domain
Cluster_44961	GCA_000467655.2_00444	No	-	-	2.653	0.02	138	0	-
Cluster_44965	GCA_000515295.1_00979	No	-	PF00345.24,PF02753.21	2.88	0.01	166	0	Pili assembly chaperone PapD, C-terminal domain
Cluster_45602	GCA_000515295.1_02507	No	-	-	3.147	0.004	205	0	-
Cluster_45699	GCA_000155995.1_01584	No	-	PF08348.15,PF13309.10	2.995	0.007	182	0	HTH domain
Cluster_45717	GCA_000814125.3_04805	No	-	-	2.939	0.008	174	0	DNA (cytosine-5-)-methyltransferase activity
Cluster_45752	GCA_001653625.1_04230	No	-	PF00145.21	2.445	0.033	116	0	C-5 cytosine-specific DNA methylase
Cluster_46202	GCA_000515295.1_00977	No	-	PF15977.9	3.306	0.002	232	0	Winged helix-turn-helix DNA binding
Cluster_46668	GCA_000957315.1_03381	No	-	PF00482.27	3.03	0.006	187	0	Type II secretion system (T2SS), protein F
Cluster_4673	GCA_000784035.2_04459	No	-	PF02195.22	2.581	0.024	130	0	ParB-like nuclease domain
Cluster_46897	GCA_000467655.2_00089	No	-	-	3.44	0.001	257	0	-
Cluster_4730	GCA_001052895.1_01758	No	-	PF07057.15	2.696	0.017	143	0	DNA helicase TraI
Cluster_47466	GCA_001524975.1_04281	No	-	-	2.953	0.008	176	0	P63C domain
Cluster_47693	GCA_000534295.1_02638	Yes	EFF01888	-	2.414	0	530	3	Chitinase class I
Cluster_47884	GCA_001653625.1_04040	Yes	-	PF00593.28	2.514	0.028	123	0	TonB dependent receptor
Cluster_47970	GCA_000534155.1_00998	No	-	PF00196.23	2.755	0.015	150	0	helix_turn_helix, Lux Regulon
Cluster_48239	GCA_000957085.1_02123	No	-	PF15977.9	2.485	0.03	120	0	Winged helix-turn-helix DNA binding
Cluster_4823	GCA_000224675.1_03101	Yes	-	PF18668.5	2.425	0.034	114	0	Protein involved in biological_process
Cluster_48392	GCA_000515295.1_00976	No	-	PF15977.9	2.455	0.032	117	0	Winged helix-turn-helix DNA binding
Cluster_48460	GCA_000814225.1_03346	No	-	-	2.435	0.034	115	0	-
Cluster_48470	GCA_000224675.1_01526	No	-	PF20730.1,PF04239.16	2.776	0	510	2	Membrane
Cluster_48626	GCA_000025565.1_03633	Yes	-	PF17457.6	2.599	0.023	132	0	-
Cluster_48756	GCA_000515295.1_04302	Yes	-	PF00419.24	2.705	0.017	144	0	Fimbrial protein
Cluster_48765	GCA_000938355.2_01938	Yes	-	-	2.729	0.001	320	1	-
Cluster_48798	GCA_001472305.1_01857	Yes	-	-	2.514	0.028	123	0	-
Cluster_49365	GCA_000467655.2_00443	No	-	PF08808.15	2.581	0.024	130	0	-
Cluster_49911	GCA_000814225.1_02387	Yes	-	-	2.425	0.034	114	0	-
Cluster_50131	GCA_001524975.1_01752	No	-	PF05134.17	2.865	0.011	164	0	Involved in a type II secretion system (T2SS, formerly general secretion pathway, GSP) for the export of proteins
Cluster_50317	GCA_000235765.3_03836	No	-	PF07690.20	3.594	0.001	289	0	Major Facilitator Superfamily
Cluster_50599	GCA_019797615.1_02027	Yes	-	-	2.475	0.031	119	0	-
Cluster_50718	GCA_000512375.1_05257	No	-	-	2.704	0.001	314	1	-
Cluster_50766	GCA_001525015.1_02586	No	-	PF00797.21	2.571	0.024	129	0	Belongs to the arylamine N-acetyltransferase family
Cluster_50999	GCA_000492615.1_00602	No	-	-	2.771	0.014	152	0	-
Cluster_51302	GCA_000492615.1_00604	No	REG0012	PF00072.28,PF00196.23	2.763	0.014	151	0	PhoQ Sensor
Cluster_5154	GCA_000515295.1_04404	Yes	-	PF00082.26	3.115	0.005	200	0	Subtilase family
Cluster_51815	GCA_000025565.1_01527	No	TssB	PF05591.16	2.679	0	4487	26	Type VI secretion system, VipA, VC_A0107 or Hcp2
Cluster_51942	GCA_001653625.1_03003	Yes	-	PF13957.10	2.404	0.036	112	0	Toxin YafO, type II toxin-antitoxin system
Cluster_52148	GCA_000025565.1_02825	No	-	-	2.827	0.012	159	0	-
Cluster_52164	GCA_000467655.2_00091	No	-	-	3.499	0.001	269	0	-
Cluster_52295	GCA_001472575.1_01463	No	-	-	3.312	0.002	233	0	-
Cluster_53028	GCA_000492495.1_02271	No	-	PF09346.14	2.635	0.02	136	0	-
Cluster_53494	GCA_000515295.1_01197	No	-	-	2.653	0.02	138	0	-
Cluster_53606	GCA_000025565.1_01094	No	-	PF00419.24	3.75	0	325	0	Fimbrial protein
Cluster_53607	GCA_000025565.1_01554	Yes	-	-	3.023	0.006	186	0	-
Cluster_53640	GCA_000814225.1_02388	Yes	-	-	2.404	0.036	112	0	-
Cluster_53646	GCA_000957015.1_04111	Yes	-	PF07463.15,PF13392.10	2.834	0.012	160	0	NUMOD4 motif
Cluster_5381	GCA_000515295.1_04392	Yes	-	PF07715.19,PF00593.28	3.153	0.004	206	0	TonB dependent receptor
Cluster_54144	GCA_000328885.1_04034	Yes	-	-	3.135	0	891	3	-
Cluster_54613	GCA_000025565.1_01536	No	TssE	PF04965.18	2.479	0	4484	30	Gene 25-like lysozyme
Cluster_54830	GCA_000492895.1_00022	No	-	-	3.445	0.001	258	0	-
Cluster_54865	GCA_000512375.1_01037	No	-	PF11726.12	2.834	0.012	160	0	Inovirus Gp2
Cluster_54907	GCA_000958805.1_00948	No	-	PF00196.23	2.779	0.014	153	0	LuxR family transcriptional regulator
Cluster_54920	GCA_001524975.1_02666	No	-	-	2.721	0.016	146	0	-
Cluster_5510	GCA_000692315.1_02482	Yes	EFF01450	PF11678.12	2.719	0	661	3	Alpha beta hydrolase
Cluster_55216	GCA_001052895.1_00617	No	-	PF11726.12	2.495	0.029	121	0	-
Cluster_55289	GCA_009177025.1_04995	Yes	-	-	2.485	0.03	120	0	-
Cluster_55701	GCA_001472295.1_01784	Yes	-	PF00419.24	3.202	0.003	214	0	cell adhesion
Cluster_56101	GCA_000515295.1_03268	Yes	-	PF00419.24	3.147	0.004	205	0	P pilus assembly protein, pilin FimA
Cluster_56413	GCA_000492495.1_00375	Yes	-	PF13988.10	3.708	0	315	0	Protein of unknown function (DUF4225)
Cluster_56425	GCA_000784035.2_02097	Yes	-	-	2.425	0.034	114	0	-
Cluster_56711	GCA_000025565.1_01091	Yes	-	-	3.75	0	325	0	Fimbrial
Cluster_56760	GCA_000818625.1_03590	No	-	-	2.746	0.015	149	0	-
Cluster_57130	GCA_000958805.1_00945	Yes	-	PF16970.9	2.73	0.016	147	0	Fimbrial protein
Cluster_57235	GCA_000515295.1_04399	No	-	PF01292.24	3.153	0.004	206	0	Prokaryotic cytochrome b561
Cluster_57491	GCA_000814225.1_00890	Yes	-	-	2.475	0.031	119	0	-
Cluster_58181	GCA_000328885.1_04027	No	-	PF03748.18	3.138	0	893	3	Controls the rotational direction of flagella during chemotaxis
Cluster_5818	GCA_000515295.1_00010	No	-	PF03958.21,PF00263.25	3.153	0.004	206	0	type II and III secretion system protein
Cluster_58461	GCA_000467655.2_04742	Yes	Tae4	PF14113.10	3.642	0	1929	5	Type VI secretion system (T6SS), amidase effector protein 4
Cluster_58536	GCA_000515295.1_04338	No	-	-	3.037	0.006	188	0	-
Cluster_58554	GCA_000534175.1_00037	Yes	-	PF13392.10,PF00847.24	2.455	0.032	117	0	sequence-specific DNA binding transcription factor activity
Cluster_58823	GCA_001022775.1_03482	No	-	PF04383.17	2.495	0.029	121	0	KilA-N
Cluster_58838	GCA_000025565.1_01553	Yes	-	-	2.938	0	574	2	-
Cluster_58	GCA_000025565.1_04498	Yes	-	PF05860.17,PF13332.10,PF13332.10,PF13332.10,PF13332.10,PF04829.17,PF15526.10	2.465	0.031	118	0	Pre-toxin domain with VENN motif
Cluster_59062	GCA_000784035.2_04375	No	-	-	2.566	0.002	283	1	helix_turn_helix, Lux Regulon
Cluster_59210	GCA_000492455.1_02495	Yes	-	PF10908.12	3.949	0	377	0	Protein of unknown function (DUF2778)
Cluster_59226	GCA_000814225.1_02710	Yes	-	-	2.404	0.036	112	0	-
Cluster_59290	GCA_001524975.1_02161	No	-	PF00563.24	3.165	0.004	208	0	PFAM EAL domain protein
Cluster_59661	GCA_000784035.2_00617	No	-	PF02413.21	2.834	0.012	160	0	Caudovirales tail fibre assembly protein, lambda gpK
Cluster_59736	GCA_000534455.1_00858	No	-	-	2.594	0.002	289	1	-
Cluster_60046	GCA_000957965.1_02342	No	-	-	3.272	0.003	226	0	-
Cluster_6004	GCA_018420175.2_03434	No	-	PF02195.22	2.435	0.034	115	0	ParB-like nuclease domain
Cluster_6008	GCA_001653625.1_04229	Yes	-	PF00145.21	2.455	0.032	117	0	DNA methylase
Cluster_60624	GCA_000515295.1_00012	No	-	-	3.153	0.004	206	0	-
Cluster_60625	GCA_000515295.1_00978	No	-	PF00419.24	2.696	0.017	143	0	Fimbrial protein
Cluster_60631	GCA_000784035.2_02096	No	-	-	2.475	0.031	119	0	-
Cluster_60934	GCA_000025565.1_01090	No	-	PF00419.24	3.75	0	325	0	Fimbrial protein
Cluster_60954	GCA_000515295.1_00013	No	-	-	3.153	0.004	206	0	-
Cluster_61311	GCA_000515295.1_00011	Yes	-	-	3.153	0.004	206	0	-
Cluster_61661	GCA_000515295.1_00983	Yes	-	PF00419.24	2.888	0.01	167	0	Fimbrial protein
Cluster_6173	GCA_000515295.1_03272	Yes	-	PF01839.27	3.14	0.004	204	0	FG-GAP repeat
Cluster_62079	GCA_000814225.1_01897	No	-	PF06996.15	2.787	0.013	154	0	type VI secretion protein
Cluster_62104	GCA_001653625.1_04208	No	-	-	2.404	0.036	112	0	-
Cluster_6213	GCA_000515295.1_00019	Yes	-	PF00704.32,PF02839.18	3.096	0.005	197	0	chitinase
Cluster_62409	GCA_000213995.1_02655	No	-	-	3.049	0	1486	6	-
Cluster_62650	GCA_000515295.1_00007	No	-	-	3.153	0.004	206	0	Type II secretory pathway, pseudopilin
Cluster_62758	GCA_000534295.1_01496	No	-	PF07690.20	3.122	0.005	201	0	Major Facilitator Superfamily
Cluster_63218	GCA_001472685.1_01135	Yes	-	PF11678.12	2.425	0.034	114	0	nuclear chromosome segregation
Cluster_63390	GCA_001524975.1_03102	No	-	PF10721.13	2.857	0.011	163	0	Protein of unknown function (DUF2514)
Cluster_63505	GCA_000802685.1_02417	No	-	-	3.533	0.001	276	0	-
Cluster_63509	GCA_000814225.1_02900	No	-	PF08660.15	2.662	0.019	139	0	Oligosaccharide biosynthesis protein Alg14 like
Cluster_63571	GCA_000534215.1_03349	No	-	PF08021.15	2.787	0.013	154	0	Siderophore-interacting protein
Cluster_63829	GCA_000492495.1_02856	No	-	-	3.382	0.002	246	0	-
Cluster_63975	GCA_000315775.1_03363	No	-	-	2.88	0.01	166	0	-
Cluster_64112	GCA_000224675.1_01527	No	-	PF11694.12	2.644	0.02	137	0	Protein of unknown function (DUF3290)
Cluster_64148	GCA_000492495.1_03643	No	-	PF16695.9	3.933	0	1966	4	Type VI secretion system (T6SS), amidase immunity protein
Cluster_6428	GCA_000025565.1_01532	Yes	FHA	PF00498.30,PF20232.2	2.525	0	4481	29	FHA domain
Cluster_64576	GCA_000025565.1_01099	No	-	-	3.75	0	325	0	FidL-like putative membrane protein
Cluster_64579	GCA_000235765.3_02707	No	-	-	2.425	0.034	114	0	-
Cluster_64802	GCA_000747015.1_00474	No	-	-	2.524	0.027	124	0	-
Cluster_64950	GCA_000025565.1_01529	Yes	EFF00505	PF05638.16	2.528	0	4488	29	Type VI secretion system effector, Hcp
Cluster_65193	GCA_000515295.1_02508	No	-	-	3.171	0.004	209	0	-
Cluster_65362	GCA_000694955.1_04025	No	-	PF18602.5	2.514	0	570	3	-
Cluster_65398	GCA_000515295.1_04397	No	-	-	3.153	0.004	206	0	-
Cluster_65730	GCA_000025565.1_01095	No	-	PF00419.24	3.75	0	325	0	Fimbrial protein
Cluster_65748	GCA_000492615.1_03119	No	-	-	3.403	0.001	250	0	Male sterility protein
Cluster_65751	GCA_000515295.1_00009	Yes	-	PF07963.16	3.153	0.004	206	0	General secretion pathway protein GspG
Cluster_66126	GCA_000025565.1_03402	No	-	-	2.982	0.007	180	0	FidL-like putative membrane protein
Cluster_66562	GCA_000512375.1_01027	Yes	-	-	2.534	0.027	125	0	-
Cluster_66609	GCA_000328885.1_01740	No	-	PF04101.20	3.109	0.005	199	0	Glycosyltransferase family 28 C-terminal domain
Cluster_66940	GCA_000235765.3_03776	No	-	-	2.475	0.003	264	1	-
Cluster_6695	GCA_001524975.1_04631	No	-	PF01420.23,PF01420.23	3.178	0.004	210	0	Type I restriction modification DNA specificity domain
Cluster_67055	GCA_000814125.3_03796	No	-	PF13411.10	3.243	0.003	221	0	MerR HTH family regulatory protein
Cluster_67312	GCA_000239975.1_02236	No	-	PF12961.11	2.857	0.011	163	0	Domain of Unknown Function with PDB structure (DUF3850)
Cluster_67322	GCA_000515295.1_00017	No	-	PF01464.24	3.153	0.004	206	0	invasion protein IagB
Cluster_67337	GCA_000814125.3_03795	No	REG0063	PF00376.27,PF09278.15	3.208	0.003	215	0	MerR, DNA binding
Cluster_67379	GCA_001524975.1_02658	No	-	-	2.811	0.013	157	0	-
Cluster_67644	GCA_000952575.1_03313	Yes	-	-	4.153	0	438	0	PAAR repeat-containing protein
Cluster_67960	GCA_000534215.1_02356	No	-	PF00132.28	2.475	0.031	119	0	Bacterial transferase hexapeptide (six repeats)
Cluster_67970	GCA_000814225.1_02899	No	-	PF04101.20	2.73	0.016	147	0	Glycosyltransferase family 28 C-terminal domain
Cluster_67976	GCA_000956805.1_01216	No	-	-	2.857	0.011	163	0	-
Cluster_68108	GCA_000492615.1_02737	Yes	-	-	2.827	0.012	159	0	-
Cluster_6817	GCA_000515295.1_04402	Yes	-	PF03067.19	3.147	0.004	205	0	protein conserved in bacteria
Cluster_68625	GCA_000492715.1_03119	No	-	-	2.438	0	681	4	Protein of unknown function (DUF3828)
Cluster_68670	GCA_001052895.1_00620	Yes	-	PF00872.22	2.495	0.029	121	0	silverDB
Cluster_69955	GCA_000025565.1_01335	No	-	-	2.595	0	447	2	-
Cluster_69962	GCA_000515295.1_04057	No	-	-	2.953	0.008	176	0	-
Cluster_7000	GCA_001471215.1_01636	No	-	PF01420.23,PF01420.23	3.009	0.007	184	0	PFAM restriction modification system DNA specificity
Cluster_70070	GCA_001524975.1_04222	No	-	-	3.134	0.004	203	0	-
Cluster_70082	GCA_000155995.1_01587	No	-	PF09391.14	2.819	0.012	158	0	Protein of unknown function (DUF2000)
Cluster_70146	GCA_001524975.1_01751	No	-	PF12693.11	2.827	0.012	159	0	Involved in a type II secretion system (T2SS, formerly general secretion pathway, GSP) for the export of proteins
Cluster_70330	GCA_000515295.1_04403	No	-	PF18416.5	3.147	0.004	205	0	Lytic polysaccharide mono-oxygenase, cellulose-degrading
Cluster_703	GCA_000025565.1_01524	Yes	TssM	PF14331.10,PF06761.16,PF06744.16	3.11	0	4478	19	Type VI secretion system
Cluster_7040	GCA_000286275.1_03458	Yes	-	PF12571.12	2.644	0.02	137	0	Phage tail-collar fibre protein
Cluster_70427	GCA_000492615.1_04132	Yes	-	PF02413.21	3.096	0.005	197	0	Caudovirales tail fibre assembly protein, lambda gpK
Cluster_70459	GCA_000025565.1_00178	No	-	PF15919.9	2.511	0	1759	11	HicB_like antitoxin of bacterial toxin-antitoxin system
Cluster_70562	GCA_001524975.1_04242	No	REG0107	PF04993.17	3.14	0.004	204	0	Regulator of competence-specific genes
Cluster_70710	GCA_000952375.1_00085	Yes	-	-	2.644	0.02	137	0	-
Cluster_70740	GCA_001052895.1_04060	No	-	PF00376.27,PF09278.15	2.404	0.036	112	0	helix_turn_helix, mercury resistance
Cluster_70975	GCA_001022515.1_04146	No	-	-	3.03	0.006	187	0	Phage late control gene D protein (GPD)
Cluster_71071	GCA_000467655.2_00420	No	-	PF04343.17	2.599	0.023	132	0	Protein of unknown function, DUF488
Cluster_71072	GCA_000467655.2_04743	Yes	-	PF18602.5	4.164	0	1377	2	-
Cluster_71185	GCA_003606205.2_01660	No	-	-	2.721	0.016	146	0	-
Cluster_71481	GCA_000515295.1_00004	No	-	-	3.128	0.004	202	0	-
Cluster_71497	GCA_000747015.1_04116	No	-	-	2.571	0.002	284	1	-
Cluster_71524	GCA_001022755.1_02735	No	-	PF00582.30	2.653	0.02	138	0	Universal stress protein
Cluster_71634	GCA_000957065.1_03807	No	-	-	3.261	0.003	224	0	-
Cluster_72118	GCA_001524975.1_04462	Yes	-	PF00248.25	3.165	0.004	208	0	Aldo/keto reductase family
Cluster_72226	GCA_000315775.1_00978	No	-	-	2.997	0	2474	11	-
Cluster_72412	GCA_001052895.1_00615	Yes	-	PF11682.12	2.505	0.028	122	0	Probable zinc-ribbon
Cluster_72628	GCA_000328885.1_04013	No	-	PF06366.17	2.691	0	985	5	Flagellar protein FlhE
Cluster_72634	GCA_000515295.1_00018	Yes	-	PF07963.16,PF08334.15	3.165	0.004	208	0	general secretion pathway protein
Cluster_72902	GCA_000534455.1_04703	No	-	PF20457.2	2.924	0.009	172	0	-
Cluster_73090	GCA_000814225.1_00558	No	-	PF13391.10	2.608	0.022	133	0	HNH endonuclease
Cluster_73345	GCA_000958265.1_03852	No	-	-	2.514	0.028	123	0	-
Cluster_73719	GCA_001524975.1_01079	No	-	-	3.19	0.004	212	0	-
Cluster_73938	GCA_001653625.1_04210	No	-	PF13935.10	2.425	0.034	114	0	Ead/Ea22-like protein
Cluster_74373	GCA_000534275.1_00603	No	-	PF02413.21	2.409	0.004	251	1	tail assembly chaperone gp38
Cluster_7489	GCA_000025565.1_03541	No	-	PF00732.23,PF05199.17	2.644	0.02	137	0	GMC oxidoreductase
Cluster_74908	GCA_000957065.1_01481	No	-	PF10713.13	2.755	0.015	150	0	Protein of unknown function (DUF2509)
Cluster_7498	GCA_001472575.1_03501	Yes	-	-	2.895	0.01	168	0	-
Cluster_75079	GCA_000515295.1_04053	No	-	-	2.989	0.007	181	0	-
Cluster_7520	GCA_000534215.1_03340	No	-	PF00528.26,PF00528.26	2.746	0.015	149	0	Binding-protein-dependent transport system inner membrane component
Cluster_75477	GCA_000328885.1_04030	No	-	PF04347.17	3.137	0	892	3	flagellar
Cluster_7601	GCA_000515295.1_04337	No	-	-	3.016	0.007	185	0	permease
Cluster_76276	GCA_000534455.1_00574	No	-	-	3.153	0.004	206	0	-
Cluster_76666	GCA_000155995.1_03848	No	-	-	2.485	0.03	120	0	-
Cluster_77472	GCA_000315775.1_00961	No	IMU00381	PF18660.5	2.825	0	1453	7	-
Cluster_77522	GCA_001057375.1_04337	No	-	-	2.895	0.01	168	0	-
Cluster_7759	GCA_001524975.1_03841	No	-	-	2.85	0.011	162	0	Psort location CytoplasmicMembrane, score
Cluster_77826	GCA_000467655.2_01204	No	-	-	2.425	0.034	114	0	-
Cluster_78247	GCA_001052895.1_00633	No	-	PF02537.19	2.608	0.022	133	0	Important for reducing fluoride concentration in the cell, thus reducing its toxicity
Cluster_78426	GCA_001472995.1_02277	Yes	-	-	2.924	0.009	172	0	-
Cluster_78559	GCA_000692315.1_01283	No	-	PF05106.16	2.721	0	490	2	phage holin, lambda family
Cluster_7859	GCA_000224675.1_00499	No	-	PF01507.23	2.435	0.034	115	0	Phosphoadenosine phosphosulfate reductase family
Cluster_78643	GCA_002947755.1_04516	Yes	-	-	2.435	0.034	115	0	-
Cluster_78646	GCA_001011865.1_01223	No	-	PF04266.18	2.902	0.01	169	0	ASCH
Cluster_79004	GCA_000492495.1_03153	No	-	PF02586.18	3.328	0.002	236	0	SOS response associated peptidase (SRAP)
Cluster_79452	GCA_001524975.1_03664	No	-	-	3.102	0.005	198	0	-
Cluster_79469	GCA_001524975.1_02270	No	-	-	3.165	0.004	208	0	-
Cluster_79742	GCA_000515295.1_00008	No	-	PF07963.16	3.153	0.004	206	0	Type II secretion system protein G
Cluster_79795	GCA_000814125.3_03792	No	-	PF01022.24	3.22	0.003	217	0	PFAM regulatory protein, ArsR
Cluster_79899	GCA_000492615.1_00607	Yes	-	PF13698.10	2.705	0.017	144	0	Domain of unknown function (DUF4156)
Cluster_80158	GCA_000814225.1_00895	Yes	-	-	2.534	0.027	125	0	-
Cluster_80187	GCA_001023195.1_02014	No	-	-	2.524	0.027	124	0	-
Cluster_80370	GCA_001472575.1_00009	No	-	-	3.109	0.005	199	0	zinc ion binding
Cluster_80588	GCA_000958805.1_00942	No	-	-	2.842	0.011	161	0	-
Cluster_80610	GCA_001052895.1_04063	Yes	-	PF14706.10	2.475	0.031	119	0	Transposase IS4 family
Cluster_80628	GCA_001473135.1_02314	No	-	PF13700.10	2.755	0.015	150	0	COG4644 Transposase and inactivated derivatives, TnpA family
Cluster_8084	GCA_000328885.1_04053	Yes	-	PF21158.1,PF06429.17	2.933	0	771	3	Flagellar basal body rod FlgEFG protein C-terminal
Cluster_8092	GCA_000515295.1_04052	Yes	-	-	2.975	0.008	179	0	protein conserved in bacteria
Cluster_80991	GCA_000534215.1_03332	No	-	PF02288.19	3.096	0.005	197	0	Dehydratase medium subunit
Cluster_81698	GCA_000534215.1_00776	Yes	-	-	3.648	0	301	0	Uncharacterized protein conserved in bacteria (DUF2345)
Cluster_81831	GCA_000534175.1_00012	No	-	PF04448.16	2.59	0.023	131	0	response to oxidative stress
Cluster_82057	GCA_019797615.1_04595	Yes	-	-	2.485	0.03	120	0	-
Cluster_82107	GCA_000938355.2_02617	No	-	PF09907.13	2.58	0	598	3	regulation of mRNA catabolic process
Cluster_82291	GCA_000328885.1_02453	No	-	PF11086.12	3.398	0.001	249	0	Protein of unknown function (DUF2878)
Cluster_82374	GCA_001729765.1_03121	No	-	-	2.635	0.02	136	0	-
Cluster_82931	GCA_000492495.1_00374	No	-	-	3.356	0.002	241	0	Protein of unknown function (DUF4225)
Cluster_83059	GCA_000155995.1_01582	No	-	PF00893.23	2.787	0.013	154	0	Small Multidrug Resistance protein
Cluster_8323	GCA_000515295.1_00015	No	-	PF05157.19,PF00437.24	3.153	0.004	206	0	pathway protein
Cluster_83365	GCA_000534275.1_01235	No	-	-	2.495	0.029	121	0	-
Cluster_83479	GCA_000492675.1_00918	No	-	-	2.662	0.019	139	0	-
Cluster_83917	GCA_000492455.1_00643	No	-	-	2.417	0	392	2	-
Cluster_841	GCA_000492615.1_00603	No	-	PF00497.24,PF00497.24,PF00512.29,PF02518.30,PF00072.28,PF01627.27	2.514	0.028	123	0	Component of the Rcs signaling system, which controls transcription of numerous genes. RcsC functions as a membrane- associated protein kinase that phosphorylates RcsD in response to environmental signals. The phosphoryl group is then transferred to the response regulator RcsB
Cluster_84437	GCA_000784865.1_04619	No	-	-	2.783	0.001	333	1	-
Cluster_84479	GCA_001475615.1_02811	No	-	PF12961.11	2.59	0.023	131	0	-
Cluster_84723	GCA_000492895.1_03945	No	-	-	3.159	0.004	207	0	-
Cluster_8476	GCA_000957445.1_00167	No	-	PF19614.3	3.295	0.002	230	0	-
Cluster_84805	GCA_001524975.1_02663	No	-	-	2.771	0.014	152	0	-
Cluster_85216	GCA_000958805.1_00938	No	-	PF00893.23	2.425	0.034	114	0	Multidrug Resistance protein
Cluster_85253	GCA_001471915.1_03111	No	-	PF14072.10	3.403	0.001	250	0	DNA-sulfur modification-associated
Cluster_85322	GCA_000534215.1_00781	No	TssJ	PF12790.11	2.688	0.018	142	0	Type VI secretion lipoprotein, VasD, EvfM, TssJ, VC_A0113
Cluster_8554	GCA_000515295.1_04398	Yes	-	PF00704.32,PF02839.18	3.153	0.004	206	0	Belongs to the glycosyl hydrolase 18 family
Cluster_85672	GCA_000783835.2_00369	No	-	-	2.47	0.003	263	1	-
Cluster_857	GCA_000784865.1_04613	Yes	-	PF18821.5	3.171	0.004	209	0	DNA integration
Cluster_86115	GCA_000534215.1_03348	No	-	PF04954.17	2.779	0.014	153	0	Siderophore-interacting protein
Cluster_86148	GCA_000965905.1_00993	No	-	PF07385.16	2.857	0.011	163	0	Pfam:DUF1498
Cluster_86405	GCA_000957085.1_02771	No	-	-	2.414	0.035	113	0	-
Cluster_87066	GCA_000492495.1_02270	No	-	-	2.819	0.012	158	0	-
Cluster_87093	GCA_001471215.1_01638	No	-	-	4.006	0	393	0	-
Cluster_87299	GCA_000784035.2_01978	Yes	-	PF05638.16	2.403	0.004	250	1	Type VI secretion system effector, Hcp
Cluster_87477	GCA_000328885.1_04040	No	-	PF05400.17	3.134	0	890	3	-
Cluster_87488	GCA_000534275.1_00835	No	-	-	2.465	0.031	118	0	cog cog2963
Cluster_87489	GCA_000534275.1_02540	No	-	-	3.317	0.002	234	0	-
Cluster_886	GCA_000814125.3_03800	Yes	-	PF04879.20,PF00384.26,PF01568.25,PF00970.28,PF00175.25,PF00111.31	3.115	0.005	200	0	Belongs to the prokaryotic molybdopterin-containing oxidoreductase family
Cluster_88980	GCA_001524975.1_02665	No	-	-	2.779	0.014	153	0	Ead/Ea22-like protein
Cluster_8919	GCA_000515295.1_02502	No	-	PF13289.10	3.002	0.007	183	0	SIR2-like domain
Cluster_8938	GCA_000747015.1_02021	Yes	EFF01521	PF09994.13	2.445	0.033	116	0	Uncharacterized alpha/beta hydrolase domain (DUF2235)
Cluster_89562	GCA_000492615.1_02196	No	-	-	2.548	0.002	279	1	-
Cluster_89833	GCA_001472295.1_00261	No	-	-	2.73	0.016	147	0	-
Cluster_89903	GCA_000515295.1_03058	No	-	-	2.465	0.031	118	0	Sh3 type 3 domain protein
Cluster_90410	GCA_000328885.1_04042	No	-	PF04316.17	3.134	0	890	3	bacterial-type flagellum organization
Cluster_90476	GCA_000807425.4_03799	No	-	-	2.67	0.019	140	0	-
Cluster_90801	GCA_000467655.2_00441	No	-	-	3.159	0.004	207	0	-
Cluster_91010	GCA_001653625.1_02446	No	-	-	2.599	0.023	132	0	-
Cluster_9135	GCA_000025565.1_03542	No	-	PF00732.23,PF05199.17	2.644	0.02	137	0	GMC oxidoreductase
Cluster_91432	GCA_000534215.1_03350	No	-	-	3.184	0.004	211	0	-
Cluster_91438	GCA_000784035.2_02098	No	-	-	2.404	0.036	112	0	-
Cluster_91448	GCA_000814225.1_01749	No	-	-	2.67	0.019	140	0	-
Cluster_91473	GCA_000958805.1_00944	No	-	-	2.771	0.014	152	0	Transcriptional regulatory protein, C terminal
Cluster_91523	GCA_001524975.1_00973	No	-	PF10106.13	3.115	0.005	200	0	protein conserved in bacteria
Cluster_91696	GCA_001524975.1_02664	No	-	-	2.924	0.009	172	0	-
Cluster_91792	GCA_000492455.1_02496	No	-	-	3.034	0	615	2	-
Cluster_92035	GCA_001524975.1_04054	No	-	-	2.73	0.016	147	0	Bacteriophage HK97-gp10, putative tail-component
Cluster_9217	GCA_000515295.1_01161	No	REG0321	PF05227.17,PF00672.29,PF00015.25	3.237	0.003	220	0	to Cronobacter turicensis, methyl-accepting chemotaxis protein II (NCBI YP_003210818.1)
Cluster_9222	GCA_001475615.1_00146	Yes	-	PF07715.19,PF00593.28	2.626	0.021	135	0	TonB dependent receptor
Cluster_92448	GCA_000784035.2_00291	No	-	-	3.023	0.006	186	0	-
Cluster_92453	GCA_000814125.3_02136	No	-	-	3.249	0.003	222	0	-
Cluster_92499	GCA_001052895.1_00626	No	-	-	2.445	0.033	116	0	-
Cluster_92868	GCA_000807425.4_04560	No	-	PF00196.23	2.721	0.016	146	0	Two component transcriptional regulator, LuxR family
Cluster_9292	GCA_000328885.1_04037	No	-	PF00669.24,PF00700.25	3.135	0	891	3	Flagellin is the subunit protein which polymerizes to form the filaments of bacterial flagella
Cluster_93184	GCA_001471215.1_01641	No	-	-	3.208	0.003	215	0	-
Cluster_93261	GCA_000512375.1_00074	Yes	-	PF06006.16	2.455	0.032	117	0	Belongs to the UPF0401 family
Cluster_93543	GCA_000515295.1_01714	Yes	-	PF16966.9	2.414	0.035	113	0	Porin-like glycoporin RafY
Cluster_9376	GCA_000957445.1_00170	No	-	PF00239.25,PF07508.17	2.746	0.015	149	0	Recombinase
Cluster_94022	GCA_000958265.1_03757	No	-	-	2.524	0.027	124	0	-
Cluster_94037	GCA_001022365.1_04111	No	-	-	2.455	0.032	117	0	-
Cluster_94490	GCA_000492715.1_00646	No	-	-	2.763	0.014	151	0	-
Cluster_94705	GCA_000534155.1_02371	No	PAAR	PF05488.17	2.85	0.011	162	0	PAAR repeat-containing protein
Cluster_95029	GCA_000315775.1_01100	Yes	-	PF08980.14	2.404	0.036	112	0	Domain of unknown function (DUF1883)
Cluster_95063	GCA_000814125.3_03798	No	-	-	3.202	0.003	214	0	Metal-sensitive transcriptional repressor
Cluster_95154	GCA_001524975.1_01080	No	-	-	3.214	0.003	216	0	-
Cluster_95610	GCA_000818595.1_00034	No	-	-	2.696	0.017	143	0	-
Cluster_95643	GCA_000958345.1_02949	No	-	-	3.076	0.005	194	0	-
Cluster_95672	GCA_001052895.1_00632	No	-	PF00690.30	2.514	0.028	123	0	ATPase (P-type)
Cluster_9580	GCA_000938355.2_00226	No	-	-	2.465	0.003	262	1	COG4584 Transposase and inactivated derivatives
Cluster_95883	GCA_001653625.1_04627	No	-	PF00367.24	2.581	0.024	130	0	phosphotransferase system, EIIB
Cluster_96198	GCA_000224675.1_01975	No	PAAR	PF05488.17	2.505	0.028	122	0	PAAR motif
Cluster_96442	GCA_000694955.1_04058	No	-	-	2.698	0	482	2	-
Cluster_96832	GCA_000239975.1_02298	No	-	-	2.778	0	511	2	-
Cluster_97267	GCA_000467655.2_04242	No	-	-	2.787	0.001	334	1	Protein involved in biological_process
Cluster_97848	GCA_000467655.2_03310	No	-	PF06806.16	3.898	0	363	0	Putative excisionase (DUF1233)
Cluster_97882	GCA_000724505.1_04023	No	-	PF10809.12	2.85	0.011	162	0	Protein of unknown function (DUF2732)
Cluster_98952	GCA_000534215.1_02731	No	-	-	2.967	0.008	178	0	-
Cluster_98995	GCA_000286275.1_03492	No	-	-	2.763	0.014	151	0	-
Cluster_9902	GCA_000328885.1_04038	Yes	-	PF02465.22,PF07195.16	3.134	0	890	3	Required for morphogenesis and for the elongation of the flagellar filament by facilitating polymerization of the flagellin monomers at the tip of growing filament. Forms a capping structure, which prevents flagellin subunits (transported through the central channel of the flagellum) from leaking out without polymerization at the distal end
Cluster_99119	GCA_001524975.1_02496	Yes	-	-	2.763	0.014	151	0	-
Cluster_991	GCA_000515295.1_04394	No	-	PF00497.24,PF00512.29,PF02518.30,PF00072.28	3.153	0.004	206	0	His Kinase A (phosphoacceptor) domain
Cluster_99365	GCA_001524975.1_04332	No	-	-	3.14	0.004	204	0	Bacterial extracellular solute-binding proteins, family 5 Middle
Cluster_9949	GCA_000025565.1_01528	Yes	TssC	PF05943.16,PF18945.4	2.679	0	4487	26	Type VI secretion protein, EvpB/VC_A0108, tail sheath
Cluster_99503	GCA_000315775.1_03358	No	-	-	2.465	0.031	118	0	-

## Sheet: T6SS-Eb2
Cluster	protein_ID	bastion6	SecReT6	Pfamscan	Log2 P/A Value	p-value	No. T6SS+	No. T6SS-	emapper annotation
Cluster_997	GCA_000692315.1_00372	No	-	-	6.89	0	134	0	-
Cluster_10012	GCA_000692315.1_04590	No	-	PF00501.32	6.835	0	129	0	AMP-binding enzyme
Cluster_12144	GCA_000692315.1_04591	No	-	PF01276.24	6.835	0	129	0	decarboxylase
Cluster_26257	GCA_000692315.1_04589	No	-	PF00892.24	6.835	0	129	0	EamA-like transporter family
Cluster_21385	GCA_000692315.1_00370	No	-	-	6.824	0	128	0	carboxylic ester hydrolase activity
Cluster_31129	GCA_000692315.1_04588	No	-	PF00126.31	6.824	0	128	0	LysR substrate binding domain
Cluster_74004	GCA_000692315.1_03408	No	-	PF06226.17	6.79	0	125	0	Protein of unknown function (DUF1007)
Cluster_93373	GCA_000692315.1_03407	No	-	PF06226.17	6.79	0	125	0	Protein of unknown function (DUF1007)
Cluster_29671	GCA_000692315.1_02750	No	-	PF19580.3	6.779	0	124	0	Endonuclease exonuclease phosphatase family
Cluster_45714	GCA_000692315.1_03495	No	-	-	6.767	0	123	0	replication
Cluster_64222	GCA_000692315.1_02749	No	-	-	6.767	0	123	0	-
Cluster_80994	GCA_000692315.1_03491	No	-	PF03237.19	6.767	0	123	0	Termi-se R-seH-like domain
Cluster_85186	GCA_000692315.1_01692	No	-	-	6.767	0	123	0	-
Cluster_110378	GCA_000692315.1_03492	No	-	PF01527.24	6.767	0	123	0	transposase
Cluster_25788	GCA_000692315.1_03470	No	-	-	6.755	0	122	0	-
Cluster_4363	GCA_000692315.1_02223	No	-	PF00171.26	6.744	0	121	0	MaoC like domain
Cluster_9063	GCA_000692315.1_03493	No	-	-	6.744	0	121	0	PFAM Archaeal ATPase
Cluster_56090	GCA_000692315.1_01701	No	-	-	6.744	0	121	0	-
Cluster_60295	GCA_000692315.1_02737	Yes	-	-	6.744	0	121	0	-
Cluster_22453	GCA_000492495.1_03314	No	-	PF08240.16	6.737	0	242	1	Alanine dehydroge-se/PNT, C-termi-l domain
Cluster_12013	GCA_000692315.1_00686	No	-	PF01420.23	6.72	0	119	0	Type I restriction modification D- specificity domain
Cluster_67326	GCA_000692315.1_00371	No	-	-	6.457	0	99	0	Response regulator receiver domain
Cluster_104745	GCA_000956925.1_04144	No	-	-	6.336	0	183	1	-
Cluster_9714	GCA_000692315.1_03594	No	-	-	6.273	0	87	0	Psort location CytoplasmicMembrane, score 10.00
Cluster_45731	GCA_001011775.1_03426	Yes	-	-	6.206	0	83	0	-
Cluster_115568	GCA_000692315.1_03793	No	-	PF01389.21	6.099	0	77	0	outer membrane protein a
Cluster_107687	GCA_000694955.1_04052	No	-	-	6.085	0	231	2	Tetratricopeptide repeat
Cluster_100153	GCA_000694955.1_01092	No	-	-	6.073	0	229	2	-
Cluster_61666	GCA_000694955.1_03799	No	-	PF00689.25	6.066	0	228	2	ATPase, P-type (transporting), HAD superfamily, subfamily IC
Cluster_33358	GCA_000694955.1_04306	No	-	-	6.06	0	227	2	Belongs to the 'phage' integrase family
Cluster_58539	GCA_000694955.1_01525	No	-	PF01738.22	6.06	0	227	2	dienelactone hydrolase
Cluster_71856	GCA_000694955.1_00068	No	-	PF02378.22	6.06	0	227	2	The phosphoenolpyruvate-dependent sugar phosphotransferase system (PTS), a major carbohydrate active - transport system, catalyzes the phosphorylation of incoming sugar substrates concomitant with their translocation across the cell membrane
Cluster_77487	GCA_000694955.1_01524	Yes	-	PF01738.22	6.06	0	227	2	dienelactone hydrolase
Cluster_116715	GCA_000694955.1_01153	No	-	-	6.06	0	227	2	Protein involved in biological_process
Cluster_119206	GCA_000694955.1_02620	No	-	-	6.054	0	226	2	-
Cluster_19901	GCA_000692315.1_01274	No	-	-	5.943	0	69	0	-
Cluster_121373	GCA_000694955.1_04307	No	-	-	5.928	0	207	2	-
Cluster_5655	GCA_000694955.1_01507	No	-	-	5.878	0	200	2	-
Cluster_57816	GCA_000692315.1_01172	No	-	PF06616.15	5.824	0	128	1	restriction endonuclease
Cluster_38652	GCA_001011775.1_03535	No	-	-	5.792	0	62	0	replication
Cluster_41289	GCA_000692315.1_03471	No	-	-	5.755	0	122	1	-
Cluster_120506	GCA_000956925.1_03936	No	-	PF01695.21	5.751	0	183	2	-
Cluster_68630	GCA_000694955.1_01506	No	-	-	5.701	0	236	3	-
Cluster_43738	GCA_000694955.1_04398	No	-	PF03009.21	5.658	0	229	3	glycerophosphoryl diester phosphodiesterase
Cluster_7424	GCA_000694955.1_01508	No	-	-	5.645	0	227	3	-
Cluster_48841	GCA_000492495.1_03313	No	-	PF06719.17	5.645	0	227	3	AraC-type transcriptio-l regulator N-terminus
Cluster_36106	GCA_000694955.1_03025	Yes	-	-	5.639	0	226	3	Autotransporter beta-domain
Cluster_83734	GCA_000957105.1_01572	No	-	-	5.622	0	55	0	-
Cluster_84729	GCA_000694955.1_03478	No	-	PF06154.15	5.47	0	201	3	CbeA_antitoxin, type IV, cytoskeleton bundling-enhancing factor A
Cluster_119877	GCA_000956925.1_03291	No	-	-	5.466	0	150	2	-
Cluster_109894	GCA_001011775.1_01255	No	-	-	5.459	0	49	0	-
Cluster_44417	GCA_000694955.1_03257	No	-	PF04447.16	5.447	0	148	2	Protein of unknown function (DUF550)
Cluster_33998	GCA_001011725.1_04468	Yes	-	PF13935.10	5.43	0	48	0	-
Cluster_100149	GCA_000692315.1_01296	No	-	-	5.398	0	95	1	-
Cluster_78960	GCA_000956925.1_03931	No	-	-	5.39	0	190	3	-
Cluster_14519	GCA_000956925.1_03937	Yes	-	PF18144.5	5.382	0	189	3	-
Cluster_20756	GCA_000956925.1_03939	No	-	PF18303.5	5.367	0	187	3	-
Cluster_11229	GCA_000956925.1_03933	No	-	PF13245.10	5.351	0	185	3	D- helicase
Cluster_40547	GCA_001011775.1_01259	No	-	-	5.339	0	45	0	-
Cluster_7136	GCA_000956925.1_03934	No	-	PF13304.10	5.336	0	183	3	AAA ATPase domain
Cluster_119205	GCA_000694955.1_01057	No	-	-	5.329	0	228	4	-
Cluster_57120	GCA_000956925.1_03940	No	-	PF00929.28	5.328	0	182	3	Exonuclease
Cluster_118539	GCA_000694955.1_01056	No	-	-	5.317	0	226	4	-
Cluster_106587	GCA_001075365.1_02446	No	-	-	5.273	0	87	1	-
Cluster_2231	GCA_000692315.1_02502	No	-	PF01261.28	5.261	0	130	2	Glycosyl hydrolase family 65, C-termi-l domain
Cluster_47419	GCA_000692315.1_02734	Yes	-	-	5.239	0	128	2	-
Cluster_77515	GCA_001011725.1_01648	No	-	PF16931.9	5.206	0	83	1	Putative phage holin
Cluster_91481	GCA_001011725.1_01649	No	-	PF05449.15	5.206	0	83	1	Putative 3TM holin, Phage_holin_3
Cluster_102379	GCA_001011725.1_01652	No	-	-	5.206	0	83	1	-
Cluster_57517	GCA_001011725.1_01651	No	-	-	5.189	0	82	1	-
Cluster_21245	GCA_000956655.1_01359	No	-	-	5.118	0	78	1	-
Cluster_93708	GCA_000694955.1_00362	No	-	-	5.073	0	229	5	Protein of unknown function (DUF2778)
Cluster_11942	GCA_000956925.1_04038	No	-	-	5.06	0	151	3	Histidine ki-se-, D- gyrase B-, and HSP90-like ATPase
Cluster_43550	GCA_000694955.1_03466	Yes	-	PF13455.10	5.06	0	189	4	regulation of transcription, D--dependent
Cluster_12949	GCA_001011775.1_03365	Yes	-	PF13304.10	5.004	0	72	1	AAA ATPase domain
Cluster_103586	GCA_001053635.1_02725	Yes	-	PF09926.13	5.004	0	72	1	Uncharacterized small protein (DUF2158)
Cluster_84372	GCA_000694955.1_03782	No	-	-	4.988	0	252	6	Major facilitator superfamily
Cluster_117481	GCA_001011775.1_03285	No	-	-	4.964	0	70	1	-
Cluster_38977	GCA_000213995.1_01349	No	-	PF05175.18	4.932	0	138	3	site-specific D--methyltransferase (adenine-specific) activity
Cluster_10613	GCA_000956925.1_04037	Yes	-	-	4.921	0	137	3	Histidine ki-se-, D- gyrase B-, and HSP90-like ATPase
Cluster_109869	GCA_000956655.1_00842	No	-	-	4.917	0	171	4	domain, Protein
Cluster_107686	GCA_000694955.1_03467	No	-	-	4.9	0	203	5	-
Cluster_34272	GCA_000956655.1_00811	No	-	-	4.891	0	168	4	-
Cluster_60637	GCA_000956655.1_00817	Yes	-	-	4.891	0	168	4	-
Cluster_788	GCA_000956655.1_00857	Yes	-	PF21446.1	4.883	0	167	4	peptidoglycan catabolic process
Cluster_19675	GCA_001011775.1_03420	Yes	-	PF01476.24	4.859	0	65	1	Peptidoglycan-binding domain 1 protein
Cluster_82791	GCA_001011775.1_02647	No	-	-	4.859	0	65	1	-
Cluster_105947	GCA_000956925.1_02004	No	-	-	4.857	0	197	5	-
Cluster_67992	GCA_001011775.1_03210	No	-	-	4.837	0	64	1	Dicarboxylate transport
Cluster_59591	GCA_000956925.1_03938	Yes	-	-	4.812	0	191	5	-
Cluster_64131	GCA_000694955.1_04140	No	-	-	4.785	0	313	9	Membrane
Cluster_74003	GCA_000692315.1_02738	No	-	-	4.779	0	124	3	Hypothetical protein (DUF2513)
Cluster_101205	GCA_000692315.1_01689	No	-	-	4.755	0	122	3	-
Cluster_101893	GCA_001011775.1_03417	No	-	-	4.752	0	91	2	-
Cluster_88902	GCA_000694955.1_04142	No	-	-	4.728	0	301	9	integrase family
Cluster_74729	GCA_000692315.1_01273	No	-	-	4.721	0	59	1	-
Cluster_26118	GCA_000956655.1_00756	No	-	PF00809.26	4.719	0	149	4	Transposase Tn3 family protein
Cluster_62762	GCA_000694955.1_04141	No	-	-	4.709	0	297	9	-
Cluster_66179	GCA_001011775.1_03427	No	-	-	4.704	0	88	2	-
Cluster_58542	GCA_000784155.2_04316	Yes	-	PF21721.1	4.679	0	174	5	Phage tail fibre adhesin Gp38
Cluster_99559	GCA_000692315.1_03794	Yes	-	-	4.672	0	86	2	OmpA-like transmembrane domain
Cluster_82979	GCA_000692315.1_02946	No	-	PF17151.8	4.651	0	142	4	TIGRFAM Diguanylate cyclase
Cluster_85658	GCA_000692315.1_02757	Yes	-	-	4.641	0	198	6	-
Cluster_47697	GCA_000784155.2_04226	No	-	-	4.628	0	168	5	-
Cluster_59249	GCA_000692315.1_00487	No	-	PF00583.29	4.589	0	136	4	N-acetyltransferase
Cluster_12215	GCA_001011775.1_02497	No	-	PF01420.23	4.569	0	80	2	restriction modification system D- specificity
Cluster_62209	GCA_018420435.1_01052	No	-	-	4.569	0	80	2	-
Cluster_3104	GCA_001022545.1_03880	No	-	PF14022.10	4.568	0	107	3	Protein of unknown function (DUF4238)
Cluster_70264	GCA_000492675.1_01799	No	-	PF01724.20	4.557	0	133	4	Domain of unknown function DUF29
Cluster_29855	GCA_000692315.1_00488	No	REG0072	PF00126.31	4.546	0	132	4	transcriptio-l regulator
Cluster_41996	GCA_000492675.1_01794	No	-	PF08900.15	4.546	0	132	4	Integrating conjugative element protein
Cluster_46420	GCA_000492675.1_01821	No	-	-	4.546	0	132	4	-
Cluster_69967	GCA_000692315.1_00489	No	-	PF00717.27	4.546	0	132	4	Belongs to the peptidase S24 family
Cluster_88897	GCA_000692315.1_00478	No	-	PF03713.17	4.546	0	132	4	Domain of unknown function (DUF305)
Cluster_120488	GCA_000492675.1_01793	No	-	-	4.546	0	132	4	-
Cluster_15929	GCA_000692315.1_00486	No	-	PF07690.20	4.535	0	131	4	Major facilitator superfamily
Cluster_43280	GCA_003314365.1_00210	Yes	-	-	4.514	0	77	2	Ead/Ea22-like protein
Cluster_55416	GCA_000315775.1_03410	No	REG0161	PF00990.25	4.502	0	128	4	Periplasmic sensor domain
Cluster_72983	GCA_000692315.1_03498	No	-	-	4.502	0	128	4	Peptidase S24-like
Cluster_22332	GCA_000692315.1_00032	Yes	-	PF00419.24	4.48	0	126	4	Fimbrial protein
Cluster_51330	GCA_001011775.1_03416	Yes	-	PF10908.12	4.471	0	100	3	Protein of unknown function (DUF2778)
Cluster_51014	GCA_000784155.2_04318	Yes	-	-	4.464	0	175	6	-
Cluster_96742	GCA_000784155.2_04317	Yes	-	-	4.456	0	174	6	-
Cluster_100706	GCA_000784155.2_04319	No	-	PF08139.16	4.448	0	173	6	-
Cluster_75216	GCA_003314365.1_00211	No	-	-	4.399	0	71	2	Ead/Ea22-like protein
Cluster_27985	GCA_000224675.1_00497	No	-	-	4.383	0	94	3	endonuclease activity
Cluster_37967	GCA_001011775.1_03656	No	-	PF00248.25	4.37	0	46	1	Aldo/keto reductase family
Cluster_7263	GCA_000224675.1_00496	No	-	-	4.368	0	93	3	-
Cluster_37188	GCA_000783855.2_01936	No	IMU00347	PF03466.24	4.353	0	92	3	LysR substrate binding domain
Cluster_49069	GCA_001011775.1_01785	Yes	-	PF00182.23	4.339	0	45	1	chiti-se activity
Cluster_116738	GCA_001011775.1_03534	No	-	-	4.337	0	91	3	Replication protein B
Cluster_25378	GCA_000692315.1_00476	No	-	PF02899.21	4.326	0	136	5	Belongs to the 'phage' integrase family
Cluster_77483	GCA_000692315.1_02721	No	-	-	4.326	0	136	5	-
Cluster_66228	GCA_001631235.1_01347	No	-	PF10106.13	4.321	0	90	3	Rhs Element Vgr Protein
Cluster_81030	GCA_001011775.1_03533	No	-	-	4.321	0	90	3	Four helix bundle sensory module for sig-l transduction
Cluster_21887	GCA_001011775.1_02675	Yes	-	PF00419.24	4.305	0	89	3	Fimbrial protein
Cluster_2147	GCA_000692315.1_00479	No	-	PF00122.24	4.305	0	134	5	P-type ATPase
Cluster_67963	GCA_000692315.1_00480	No	REG0200	PF13411.10	4.305	0	134	5	helix_turn_helix, mercury resistance
Cluster_1851	GCA_000694955.1_03474	No	-	-	4.3	0	201	8	Catalyzes the hydrolytic deami-tion of adenine to hypoxanthine. Plays an important role in the purine salvage pathway and in nitrogen catabolism
Cluster_2073	GCA_000694955.1_03475	No	-	-	4.3	0	201	8	(ABC) transporter
Cluster_24578	GCA_000492675.1_01870	No	-	PF13495.10	4.294	0	133	5	Belongs to the 'phage' integrase family
Cluster_109834	GCA_000224675.1_03144	No	-	-	4.291	0	155	6	-
Cluster_5174	GCA_000224675.1_00498	No	-	PF13476.10	4.289	0	88	3	D- sulfur modification protein DndD
Cluster_8044	GCA_000492675.1_01869	Yes	-	PF07514.15	4.283	0	132	5	relaxase
Cluster_92962	GCA_000492675.1_01860	No	-	-	4.283	0	132	5	-
Cluster_105913	GCA_000492675.1_01827	No	-	-	4.283	0	132	5	-
Cluster_30295	GCA_001011775.1_03725	No	-	PF06067.15	4.274	0	65	2	Domain of unknown function (DUF932)
Cluster_119895	GCA_001011775.1_02649	No	-	-	4.273	0	87	3	-
Cluster_9030	GCA_000692315.1_00367	No	-	-	4.253	0	151	6	Integrase
Cluster_25560	GCA_000692315.1_03490	No	-	PF20247.2	4.25	0	129	5	-
Cluster_32945	GCA_001011775.1_03425	Yes	-	-	4.229	0	63	2	Peptidoglycan-binding domain 1 protein
Cluster_111802	GCA_000692315.1_03509	Yes	-	-	4.217	0	126	5	-
Cluster_68729	GCA_000492495.1_03613	No	-	-	4.189	0	82	3	RHS protein
Cluster_86130	GCA_000956925.1_03530	No	-	-	4.189	0	82	3	-
Cluster_18570	GCA_000692315.1_03503	Yes	-	PF13020.10	4.159	0	121	5	restriction endodeoxyribonuclease activity
Cluster_44237	GCA_000694955.1_03473	No	-	-	4.156	0	202	9	-
Cluster_57496	GCA_000956805.1_03276	No	-	PF10926.12	4.141	0	220	10	Protein of unknown function (DUF2800)
Cluster_18449	GCA_000534055.1_03023	No	-	-	4.136	0	59	2	-
Cluster_22833	GCA_000956655.1_01360	No	-	-	4.136	0	79	3	-
Cluster_37720	GCA_001471915.1_00257	Yes	-	PF15633.10	4.136	0	79	3	RHS protein
Cluster_82062	GCA_020923035.1_00382	No	-	PF13935.10	4.136	0	79	3	Ead/Ea22-like protein
Cluster_92439	GCA_000632395.1_00677	Yes	-	PF05488.17	4.118	0	78	3	PAAR motif
Cluster_2853	GCA_000692315.1_00368	No	-	-	4.114	0	137	6	protein conserved in bacteria
Cluster_87508	GCA_000956925.1_01880	No	-	-	4.112	0	196	9	-
Cluster_95959	GCA_020923035.1_03567	No	-	-	4.112	0	58	2	-
Cluster_43494	GCA_001011775.1_02409	Yes	-	PF06551.16	4.098	0	116	5	Protein of unknown function (DUF1120)
Cluster_43223	GCA_000492675.1_01830	Yes	-	-	4.073	0	114	5	-
Cluster_89413	GCA_000957105.1_01762	No	-	-	4.046	0	93	4	-
Cluster_95596	GCA_000692315.1_00369	No	-	-	4.039	0	130	6	-
Cluster_22161	GCA_016428015.1_03333	No	-	-	4.031	0	92	4	-
Cluster_98889	GCA_001011775.1_02886	No	-	-	4.015	0	91	4	Alpha beta hydrolase
Cluster_112330	GCA_001011775.1_04242	No	-	-	4.009	0	109	5	-
Cluster_70565	GCA_000694955.1_03476	No	-	PF03230.17	4.009	0	219	11	Antirestriction protein
Cluster_10866	GCA_001011775.1_03768	No	-	PF13289.10	4.004	0	72	3	-D-dependent protein
Cluster_66989	GCA_001011775.1_03767	Yes	-	PF08937.15	4.004	0	72	3	MTH538 TIR-like domain (DUF1863)
Cluster_58002	GCA_018420435.1_02821	No	-	PF04471.16	3.999	0	90	4	restriction endonuclease
Cluster_87983	GCA_001011775.1_02887	No	-	PF00561.24	3.999	0	90	4	Alpha beta hydrolase
Cluster_6665	GCA_000814225.1_00523	No	-	-	3.985	0	53	2	Eco57I restriction-modification methylase
Cluster_15061	GCA_000956655.1_00943	No	-	PF00589.26	3.973	0	160	8	Phage integrase family protein
Cluster_80639	GCA_000694955.1_04622	Yes	-	-	3.958	0	176	9	Protein involved in biological_process
Cluster_37968	GCA_001011775.1_03842	No	-	PF00873.23	3.951	0	87	4	Belongs to the resistance-nodulation-cell division (RND) (TC 2.A.6) family
Cluster_83963	GCA_000966045.1_04555	No	-	-	3.935	0	86	4	ATPase that binds to both the 70S ribosome and the 50S ribosomal subunit in a nucleotide-independent manner
Cluster_50533	GCA_000235765.3_01612	No	-	-	3.914	0	205	11	-
Cluster_117069	GCA_000692315.1_02742	No	-	-	3.911	0	136	7	-
Cluster_75498	GCA_000784155.2_04279	No	-	-	3.907	0	187	10	-
Cluster_47968	GCA_000492895.1_00644	No	EFF01506	-	3.901	0	84	4	-
Cluster_7859	GCA_000224675.1_00499	No	-	PF01507.23	3.901	0	101	5	Phosphoadenosine phosphosulfate reductase family
Cluster_19506	GCA_000224675.1_00500	No	-	PF00266.23	3.901	0	101	5	Master enzyme that delivers sulfur to a number of partners involved in Fe-S cluster assembly, tR- modification or cofactor biosynthesis. Catalyzes the removal of elemental sulfur atoms from cysteine to produce alanine. Functions as a sulfur delivery protein for Fe-S cluster synthesis onto IscU, an Fe-S scaffold assembly protein, as well as other S acceptor proteins
Cluster_80402	GCA_000692315.1_02720	No	-	-	3.886	0	100	5	-
Cluster_58935	GCA_000694955.1_03465	No	-	-	3.885	0	201	11	-
Cluster_105700	GCA_001471915.1_04522	No	-	-	3.845	0	48	2	-
Cluster_42468	GCA_000694955.1_00765	No	-	-	3.84	0	211	12	-
Cluster_53171	GCA_018420435.1_01038	No	-	-	3.837	0	64	3	-
Cluster_100150	GCA_000692315.1_03494	No	-	-	3.83	0	161	9	-
Cluster_62576	GCA_016615455.1_00126	Yes	-	-	3.813	0	95	5	Rhodanese Homology Domain
Cluster_91167	GCA_000957105.1_01761	No	-	PF07927.16	3.798	0	94	5	mR- binding
Cluster_57518	GCA_001011725.1_03916	Yes	-	-	3.796	0	78	4	-
Cluster_91482	GCA_001011775.1_01489	Yes	-	-	3.785	0	46	2	-
Cluster_44100	GCA_015701245.1_01342	No	-	-	3.783	0	93	5	-
Cluster_62188	GCA_015701245.1_01341	No	-	-	3.783	0	93	5	-
Cluster_42495	GCA_000492495.1_04188	No	-	PF02674.20	3.759	0	323	20	colicin V production
Cluster_55620	GCA_001011775.1_01107	No	-	PF05425.17	3.754	0	45	2	Copper resistance protein D
Cluster_98162	GCA_000958805.1_00539	No	-	PF03180.18	3.754	0	45	2	nlpA lipoprotein
Cluster_24323	GCA_001011775.1_03525	No	-	PF12146.12	3.752	0	91	5	Serine aminopeptidase, S33
Cluster_61374	GCA_001011775.1_02888	No	-	-	3.752	0	91	5	Alpha beta hydrolase
Cluster_4641	GCA_000492675.1_00017	No	-	PF06812.16	3.73	0	135	8	Type VI secretion, EvfE, EvfF, ImpA, BimE, VC_A0119, VasJ
Cluster_9101	GCA_001011775.1_02952	No	-	-	3.721	0	59	3	-
Cluster_26263	GCA_000956925.1_01998	No	-	PF00656.26	3.711	0	178	11	Caspase domain
Cluster_104460	GCA_020923035.1_03865	No	-	-	3.697	0	58	3	restriction endonuclease
Cluster_3707	GCA_000814225.1_02381	Yes	-	-	3.688	0	87	5	domain, Protein
Cluster_7461	GCA_000956925.1_04151	Yes	-	PF03906.18	3.684	0	204	13	Belongs to the glycosyl hydrolase 28 family
Cluster_41287	GCA_000512375.1_04229	No	-	-	3.682	0	72	4	-
Cluster_118721	GCA_020923035.1_02326	No	-	-	3.673	0	57	3	-
Cluster_54236	GCA_000952375.1_04148	No	-	-	3.671	0	115	7	-
Cluster_109931	GCA_001472645.1_02464	No	-	-	3.648	0	56	3	-
Cluster_36468	GCA_000956925.1_01999	No	-	-	3.643	0	184	12	-
Cluster_61316	GCA_000694955.1_01048	No	-	-	3.625	0	252	17	TIGRFAM YD repeat protein
Cluster_2780	GCA_000286275.1_03221	No	EFF00145	PF09994.13	3.621	0	83	5	Uncharacterized alpha/beta hydrolase domain (DUF2235)
Cluster_73013	GCA_000534155.1_01466	No	-	-	3.621	0	97	6	Serine aminopeptidase, S33
Cluster_19296	GCA_000694955.1_00313	Yes	-	PF00419.24	3.619	0	307	21	Fimbrial protein
Cluster_56176	GCA_000956925.1_02000	No	-	-	3.611	0	166	11	-
Cluster_66726	GCA_016427695.1_03629	No	-	-	3.607	0	110	7	acetyltransferase
Cluster_27680	GCA_000814225.1_00546	No	-	PF01764.29	3.596	0	54	3	Lipase domain protein. Source PGD
Cluster_75245	GCA_001022875.1_02741	No	-	-	3.596	0	54	3	-
Cluster_77488	GCA_000694955.1_03479	Yes	-	PF06755.16	3.593	0	219	15	CbtA_toxin of type IV toxin-antitoxin system
Cluster_61827	GCA_000694955.1_00315	No	-	PF04463.16	3.573	0	338	24	Protein of unknown function (DUF523)
Cluster_97300	GCA_000956925.1_01996	No	-	-	3.567	0	161	11	-
Cluster_17270	GCA_001482465.1_03959	No	-	-	3.561	0	93	6	-
Cluster_74873	GCA_001022835.1_04263	Yes	-	PF10106.13	3.543	0	52	3	protein conserved in bacteria
Cluster_76842	GCA_001054435.1_00013	Yes	-	PF05939.17	3.543	0	52	3	minor tail family protein
Cluster_99288	GCA_018420435.1_01040	Yes	-	-	3.537	0	65	4	-
Cluster_77484	GCA_000692315.1_02755	No	-	PF00717.27	3.533	0	78	5	phage repressor
Cluster_72243	GCA_000956925.1_01997	No	-	-	3.522	0	156	11	-
Cluster_50745	GCA_001054435.1_00010	No	-	-	3.515	0	64	4	-
Cluster_40758	GCA_001011955.1_02846	No	-	-	3.514	0	77	5	-
Cluster_35379	GCA_000315775.1_01703	No	-	PF17152.8	3.513	0	129	9	Periplasmic sensor domain
Cluster_66952	GCA_000694955.1_03477	No	-	PF04002.19	3.513	0	220	16	RadC-like JAB domain
Cluster_10606	GCA_000956925.1_04152	No	-	-	3.504	0	167	12	-
Cluster_99078	GCA_001023235.1_02838	No	-	-	3.504	0	154	11	-
Cluster_117564	GCA_001472575.1_01345	No	-	-	3.492	0	63	4	-
Cluster_42232	GCA_000694955.1_01648	No	-	-	3.46	0	325	25	-
Cluster_58675	GCA_016427695.1_03632	No	-	PF13207.10	3.45	0	111	8	AAA domain
Cluster_77619	GCA_016427695.1_03633	No	-	PF04266.18	3.45	0	111	8	ASCH domain
Cluster_53774	GCA_016427695.1_03630	Yes	-	-	3.438	0	110	8	acetyltransferase
Cluster_23094	GCA_001011725.1_04258	No	-	-	3.43	0	48	3	-
Cluster_47418	GCA_000534055.1_03026	Yes	-	PF11153.12	3.43	0	48	3	Protein of unknown function (DUF2931)
Cluster_87096	GCA_001472085.1_02482	No	-	-	3.43	0	48	3	-
Cluster_118194	GCA_000957015.1_01597	No	-	-	3.43	0	48	3	-
Cluster_34028	GCA_011764465.2_00345	Yes	-	PF00581.24	3.428	0	97	7	Rhodanese Homology Domain
Cluster_37422	GCA_016428015.1_00876	No	-	PF16872.9	3.424	0	109	8	Putative phage abortive infection protein
Cluster_5349	GCA_001472575.1_02786	No	-	PF00078.31	3.423	0	60	4	Reverse transcriptase (R--dependent D- polymerase)
Cluster_115250	GCA_000492495.1_02266	No	-	-	3.401	0	312	25	-
Cluster_47026	GCA_003056785.1_00981	Yes	-	PF13006.11	3.4	0	47	3	Transposase DDE domain
Cluster_62966	GCA_000492495.1_03212	No	-	PF01596.21	3.388	0	321	26	O-Methyltransferase
Cluster_64115	GCA_001011775.1_03322	No	-	PF02567.20	3.37	0	46	3	Phe-zine biosynthesis-like protein
Cluster_81308	GCA_000958805.1_03360	No	-	PF00005.31	3.37	0	46	3	ABC transporter ATP-binding protein
Cluster_50437	GCA_000492495.1_02267	No	-	-	3.353	0	255	21	-
Cluster_53085	GCA_001011785.1_02000	No	-	-	3.353	0	92	7	-
Cluster_33953	GCA_000965805.1_04032	Yes	-	-	3.346	0	80	6	-
Cluster_94086	GCA_000814225.1_02379	No	-	PF05947.16	3.344	0	103	8	Type VI secretion system, TssF
Cluster_50212	GCA_000814225.1_02380	No	-	-	3.337	0	91	7	-
Cluster_101843	GCA_000694955.1_03480	No	-	PF19419.3	3.332	0	217	18	-
Cluster_1449	GCA_000286275.1_00547	No	-	PF00078.31	3.326	0	56	4	reverse transcriptase
Cluster_58270	GCA_000286275.1_00548	No	-	-	3.326	0	56	4	-
Cluster_83744	GCA_000694955.1_01647	No	-	-	3.292	0	345	30	-
Cluster_78723	GCA_016427695.1_03631	No	-	PF04266.18	3.286	0	110	9	ASCH
Cluster_68824	GCA_018420435.1_01036	No	-	PF13935.10	3.274	0	65	5	-
Cluster_115970	GCA_000958805.1_00780	No	-	-	3.274	0	65	5	-
Cluster_13081	GCA_000692315.1_00916	Yes	-	-	3.261	0	130	11	domain, Protein
Cluster_71073	GCA_000492495.1_02269	No	-	PF14568.10	3.26	0	250	22	SMI1-KNR4 cell-wall
Cluster_55724	GCA_000286275.1_03222	No	IMU17297	PF11745.12	3.256	0	86	7	Protein of unknown function (DUF3304)
Cluster_68559	GCA_001011775.1_03200	No	-	PF02586.18	3.256	0	86	7	SOS response associated peptidase (SRAP)
Cluster_27545	GCA_000694955.1_03711	No	-	PF14863.10	3.253	0	238	21	Alkyl sulfatase dimerisation
Cluster_53640	GCA_000814225.1_02388	Yes	-	-	3.243	0	96	8	-
Cluster_15293	GCA_000422225.1_00872	No	-	PF03527.18	3.229	0	63	5	COG3209 Rhs family protein
Cluster_63218	GCA_001472685.1_01135	Yes	-	PF11678.12	3.228	0	95	8	nuclear chromosome segregation
Cluster_106646	GCA_002416545.1_00005	No	-	-	3.228	0	95	8	-
Cluster_36873	GCA_000286275.1_03227	No	-	PF13503.10	3.223	0	84	7	Domain of unknown function (DUF4123)
Cluster_92454	GCA_000492895.1_00643	No	-	-	3.198	0	93	8	-
Cluster_115578	GCA_000952575.1_03305	No	-	-	3.184	0	61	5	-
Cluster_112285	GCA_000694955.1_04030	No	-	-	3.174	0	256	24	-
Cluster_17001	GCA_000956925.1_01994	No	-	PF01420.23	3.166	0	183	17	PFAM Type I restriction modification D- specificity domain
Cluster_10424	GCA_000155995.1_03729	No	-	PF01966.26	3.16	0	172	16	dGTPase preferentially hydrolyzes dGTP over the other canonical NTPs
Cluster_57541	GCA_000492495.1_01069	No	-	PF00419.24	3.156	0	324	31	Type-1 fimbrial protein, A
Cluster_47373	GCA_001022995.1_01295	No	-	-	3.137	0	49	4	-
Cluster_110483	GCA_002968455.1_00042	No	-	-	3.136	0	79	7	-
Cluster_3227	GCA_000492715.1_04605	No	-	PF14890.10	3.134	0	169	16	Can catalyze the hydrolysis of ATP in the presence of single-stranded D-, the ATP-dependent uptake of single-stranded D- by duplex D-, and the ATP-dependent hybridization of homologous single-stranded D-s. It interacts with LexA causing its activation and leading to its autocatalytic cleavage
Cluster_112345	GCA_001316815.2_04068	No	-	-	3.119	0	88	8	-
Cluster_93552	GCA_001472455.1_01723	No	-	-	3.118	0	78	7	-
Cluster_49911	GCA_000814225.1_02387	Yes	-	-	3.106	0	97	9	-
Cluster_38973	GCA_000155995.1_03730	No	-	-	3.094	0	174	17	tR- 3'-termi-l CCA addition
Cluster_30660	GCA_000692315.1_00494	No	-	PF20469.2	3.082	0	134	13	AAA ATPase domain
Cluster_8201	GCA_000534055.1_03029	Yes	-	PF09994.13	3.078	0	47	4	Uncharacterized alpha/beta hydrolase domain (DUF2235)
Cluster_15063	GCA_001472575.1_02785	No	-	PF00078.31	3.078	0	47	4	reverse transcriptase
Cluster_65783	GCA_001011775.1_01235	Yes	-	-	3.078	0	47	4	-
Cluster_24312	GCA_000814225.1_02375	Yes	-	-	3.076	0	95	9	-
Cluster_85675	GCA_000956925.1_04148	Yes	-	-	3.074	0	210	21	-
Cluster_72237	GCA_000784155.2_04323	No	-	-	3.064	0	180	18	-
Cluster_13738	GCA_000957065.1_04284	Yes	-	-	3.062	0	75	7	peptidoglycan catabolic process
Cluster_47405	GCA_000155995.1_02111	No	-	PF03180.18	3.048	0	46	4	nlpA lipoprotein
Cluster_39222	GCA_000784155.2_04324	No	-	-	3.04	0	177	18	-
Cluster_67672	GCA_001472575.1_02468	No	-	PF00577.24	3.037	0	55	5	PFAM Fimbrial biogenesis outer membrane usher protein
Cluster_96198	GCA_000224675.1_01975	No	PAAR	PF05488.17	3.035	0	111	11	PAAR motif
Cluster_43471	GCA_000492715.1_04597	No	-	PF07463.15	3.027	0	194	20	NUMOD4 domain protein
Cluster_19148	GCA_000957765.1_00155	Yes	-	-	3.017	0	45	4	-
Cluster_26043	GCA_000750275.1_04495	Yes	-	PF05309.15	3.017	0	45	4	TraE protein
Cluster_101289	GCA_000957015.1_01658	No	-	-	3.017	0	45	4	Cytochrome C biogenesis protein transmembrane region
Cluster_92285	GCA_000328885.1_03687	No	-	-	3.007	0	63	6	DoxX
Cluster_115597	GCA_001022545.1_04613	No	-	-	3.007	0	63	6	-
Cluster_33522	GCA_000515295.1_01775	Yes	-	-	2.988	0	225	24	-
Cluster_13712	GCA_000492495.1_01065	No	-	PF00419.24	2.986	0	324	35	Fimbrial protein
Cluster_78957	GCA_000938355.2_00018	No	-	-	2.985	0	53	5	-
Cluster_109506	GCA_001472575.1_00922	No	-	PF00126.31	2.984	0	62	6	LysR substrate binding domain
Cluster_94037	GCA_001022365.1_04111	No	-	-	2.983	0	98	10	-
Cluster_86563	GCA_000694955.1_04305	No	-	-	2.982	0	242	26	-
Cluster_2530	GCA_000492495.1_01066	No	-	PF13954.10	2.977	0	322	35	PapC N-termi-l domain
Cluster_29850	GCA_000492495.1_03315	No	-	PF00126.31	2.971	0	258	28	Transcriptio-l regulator
Cluster_42711	GCA_000492495.1_01064	No	-	PF00345.24	2.968	0	311	34	chaperone
Cluster_52201	GCA_001472455.1_03681	No	-	PF13935.10	2.967	0	88	9	Ead/Ea22-like protein
Cluster_2981	GCA_000750275.1_00897	Yes	-	PF03906.18	2.958	0	52	5	Belongs to the glycosyl hydrolase 28 family
Cluster_34882	GCA_000492495.1_01068	No	-	PF00345.24	2.949	0	307	34	Pili assembly chaperone PapD, C-termi-l domain
Cluster_23629	GCA_000492495.1_03317	No	-	PF01738.22	2.944	0	262	29	Dienelactone hydrolase family
Cluster_29851	GCA_000492495.1_03316	No	-	PF00126.31	2.944	0	262	29	Transcriptio-l regulator
Cluster_63508	GCA_000814225.1_02374	No	-	-	2.939	0	95	10	-
Cluster_38126	GCA_000492495.1_03318	No	-	PF13561.10	2.939	0	261	29	oxidoreductase activity
Cluster_42921	GCA_001472575.1_01338	No	-	-	2.931	0	51	5	Tetratricopeptide repeat
Cluster_53038	GCA_000694955.1_00309	No	-	-	2.929	0	346	39	-
Cluster_36079	GCA_000224675.1_01852	No	-	PF00877.23	2.924	0	241	27	NlpC/P60 family
Cluster_57108	GCA_000694955.1_00310	No	-	PF16970.9	2.923	0	362	41	Type-1 fimbrial protein, A
Cluster_38556	GCA_000784155.2_04327	No	-	PF11185.12	2.923	0	189	21	Protein of unknown function (DUF2971)
Cluster_41508	GCA_000694955.1_00311	No	-	PF00345.24	2.915	0	360	41	Pili assembly chaperone PapD, C-termi-l domain
Cluster_21728	GCA_000315775.1_04509	No	-	-	2.915	0	506	58	transposition, D--mediated
Cluster_72843	GCA_000025565.1_00468	No	-	PF01022.24	2.905	0	144	16	helix_turn_helix, Arsenical Resistance Operon Repressor
Cluster_100181	GCA_000957655.1_02104	No	-	-	2.9	0	169	19	HxlR-like helix-turn-helix
Cluster_15583	GCA_000492495.1_04034	No	-	PF01391.22	2.899	0	288	33	YadA-like membrane anchor domain
Cluster_1750	GCA_000315775.1_04508	No	EFF00142	PF20249.2	2.891	0	506	59	Prephe-te dehydroge-se
Cluster_37099	GCA_000694955.1_00308	No	-	PF00563.24	2.887	0	353	41	Rtn protein
Cluster_14256	GCA_000957135.1_00768	No	-	-	2.88	0	66	7	-
Cluster_32349	GCA_000694955.1_00307	No	-	PF00486.32	2.879	0	351	41	CadC family transcriptio-l regulator
Cluster_103218	GCA_000952605.1_02538	No	-	-	2.876	0	116	13	-
Cluster_20029	GCA_000750275.1_01130	Yes	-	PF05593.18	2.874	0	49	5	COG3209 Rhs family protein
Cluster_42733	GCA_001011775.1_01234	No	-	PF02498.21	2.874	0	49	5	BRO family, N-termi-l domain
Cluster_2286	GCA_000694955.1_00312	Yes	-	PF13954.10	2.869	0	332	39	Outer membrane usher protein
Cluster_42981	GCA_000692315.1_01690	No	-	-	2.868	0	132	15	Protein involved in biological_process
Cluster_18267	GCA_000952375.1_04145	No	-	-	2.865	0	140	16	-
Cluster_14782	GCA_000286275.1_02859	No	-	PF00669.24	2.863	0	231	27	Flagellin is the subunit protein which polymerizes to form the filaments of bacterial flagella
Cluster_54457	GCA_000694955.1_00306	No	-	-	2.857	0	354	42	-
Cluster_17966	GCA_000492715.1_04598	No	-	PF14579.10	2.855	0	205	24	Bacterial D- polymerase III alpha subunit
Cluster_66162	GCA_000814225.1_02372	Yes	-	-	2.853	0	73	8	-
Cluster_61394	GCA_002303275.1_02836	No	-	-	2.849	0	81	9	-
Cluster_46383	GCA_000025565.1_03496	No	-	-	2.845	0	220	26	-
Cluster_54585	GCA_000965815.1_01460	No	-	-	2.842	0	146	17	-
Cluster_105862	GCA_000694955.1_00314	No	-	PF05321.15	2.84	0	358	43	non-specific D--binding protein which affects the production of multiple proteins
Cluster_7143	GCA_000492675.1_00035	No	TagL	PF00691.24	2.819	0	208	25	Belongs to the ompA family
Cluster_106523	GCA_000783855.2_01818	No	-	-	2.815	0	47	5	-
Cluster_97281	GCA_000694955.1_04046	No	-	-	2.813	0	103	12	-
Cluster_12339	GCA_001022515.1_04144	No	-	PF18862.5	2.813	0	151	18	-
Cluster_94481	GCA_000315775.1_04507	No	-	PF05488.17	2.806	0	517	64	PAAR motif
Cluster_121367	GCA_000315775.1_02536	No	-	-	2.801	0	126	15	-
Cluster_53646	GCA_000957015.1_04111	Yes	-	PF07463.15	2.792	0	141	17	NUMOD4 motif
Cluster_49232	GCA_002204935.1_02187	Yes	-	PF04448.16	2.78	0	85	10	-
Cluster_67327	GCA_000692315.1_01299	Yes	-	PF13392.10	2.78	0	85	10	HNH endonuclease
Cluster_39702	GCA_000692315.1_03515	No	-	-	2.779	0	124	15	Cleaves both 3' and 5' ssD- extremities of branched D- structures
Cluster_14971	GCA_000422225.1_03676	No	-	-	2.776	0	194	24	-
Cluster_1794	GCA_000467655.2_02226	No	-	-	2.764	0	115	14	domain, Protein
Cluster_65065	GCA_001631555.1_01561	Yes	-	-	2.762	0	53	6	-
Cluster_100225	GCA_001472085.1_01530	No	-	-	2.759	0	76	9	-
Cluster_29720	GCA_000239975.1_03427	No	-	-	2.756	0	199	25	-
Cluster_23488	GCA_000239975.1_03425	No	-	PF08808.15	2.748	0	198	25	RES
Cluster_51910	GCA_001006645.1_04656	No	-	PF00857.24	2.729	0	82	10	Isochorismatase family
Cluster_48823	GCA_001011775.1_00543	No	-	PF12883.11	2.729	0	150	19	Protein of unknown function (DUF3828)
Cluster_2275	GCA_001055365.1_03768	No	-	PF20249.2	2.721	0	59	7	Band 7 protein
Cluster_102507	GCA_000692315.1_02824	No	-	-	2.72	0	134	17	-
Cluster_27989	GCA_000239975.1_03426	No	-	-	2.719	0	194	25	-
Cluster_38347	GCA_000492615.1_01043	No	-	PF10137.13	2.719	0	239	31	Predicted nucleotide-binding protein containing TIR-like domain
Cluster_13377	GCA_001022595.1_02546	Yes	-	PF00419.24	2.712	0	81	10	Fimbrial protein
Cluster_58568	GCA_001022595.1_02549	No	-	PF00419.24	2.712	0	81	10	Fimbrial protein
Cluster_73333	GCA_000956655.1_01976	Yes	-	PF01389.21	2.712	0	81	10	OmpA-like transmembrane domain
Cluster_79766	GCA_000958405.1_00190	No	-	-	2.71	0	66	8	-
Cluster_119558	GCA_001022595.1_02354	No	-	-	2.71	0	66	8	Porin-like glycoporin RafY
Cluster_3142	GCA_000492715.1_04596	No	-	PF02811.23	2.705	0	207	27	Bacterial D- polymerase III alpha subunit
Cluster_29489	GCA_000315775.1_04510	No	-	-	2.705	0	467	62	-
Cluster_74707	GCA_000692315.1_02733	No	-	PF18602.5	2.704	0	140	18	-
Cluster_2355	GCA_001022595.1_02547	Yes	-	PF13954.10	2.694	0	80	10	PFAM Type VII secretion system (T7SS), usher protein
Cluster_33908	GCA_001022595.1_02550	No	-	PF00486.32	2.694	0	80	10	CadC family transcriptio-l regulator
Cluster_38374	GCA_001022595.1_02548	Yes	-	PF00345.24	2.694	0	80	10	chaperone
Cluster_53063	GCA_000235765.3_01182	No	-	-	2.681	0	284	38	-
Cluster_7498	GCA_001472575.1_03501	Yes	-	-	2.68	0	50	6	-
Cluster_675	GCA_000286275.1_00551	No	-	-	2.673	0	57	7	D- recombi-tion
Cluster_5069	GCA_000286275.1_00549	No	-	PF20473.2	2.673	0	57	7	COG1002 Type II restriction enzyme, methylase subunits
Cluster_6869	GCA_000286275.1_00550	No	-	PF03235.18	2.673	0	57	7	Protein of unknown function DUF262
Cluster_33812	GCA_000286275.1_00553	No	-	PF08849.15	2.673	0	57	7	Putative inner membrane protein (DUF1819)
Cluster_50432	GCA_000286275.1_00552	No	-	PF08747.15	2.673	0	57	7	Domain of unknown function (DUF1788)
Cluster_102173	GCA_000958345.1_00992	No	-	-	2.673	0	57	7	exonuclease activity
Cluster_45	GCA_000492895.1_04195	No	-	PF17936.5	2.669	0	238	32	von willebrand factor, type A
Cluster_114440	GCA_000492455.1_01196	No	-	-	2.665	0	129	17	Tn3 transposase DDE domain
Cluster_83491	GCA_000747015.1_04495	No	-	-	2.658	0	78	10	-
Cluster_32195	GCA_001055365.1_03767	No	-	PF13503.10	2.644	0	63	8	Domain of unknown function (DUF4123)
Cluster_70975	GCA_001022515.1_04146	No	-	-	2.638	0	155	21	Phage late control gene D protein (GPD)
Cluster_44544	GCA_000692295.1_04320	Yes	-	-	2.637	0	91	12	Outer membrane porin
Cluster_17742	GCA_000315775.1_04511	No	-	-	2.632	0	437	61	-
Cluster_16570	GCA_001055365.1_02643	No	-	-	2.622	0	62	8	-
Cluster_86754	GCA_001055365.1_02644	No	PAAR	PF05488.17	2.622	0	62	8	PAAR motif
Cluster_111227	GCA_000957655.1_04336	No	-	-	2.621	0	90	12	-
Cluster_41030	GCA_000155995.1_03569	No	-	PF00589.26	2.611	0	166	23	Belongs to the 'phage' integrase family
Cluster_106488	GCA_000213995.1_04563	No	-	-	2.606	0	207	29	Phage protein (N4 Gp49/phage Sf6 gene 66) family
Cluster_41064	GCA_001022595.1_02545	No	-	PF00345.24	2.602	0	75	10	chaperone
Cluster_42025	GCA_001022595.1_02551	No	-	PF00563.24	2.602	0	75	10	Putative diguanylate phosphodiesterase
Cluster_19702	GCA_000315775.1_02535	No	-	PF01391.22	2.592	0	150	21	YadA-like membrane anchor domain
Cluster_94115	GCA_002785645.1_01925	No	-	-	2.58	0	67	9	EamA-like transporter family
Cluster_6845	GCA_001472375.1_03369	No	-	-	2.576	0	94	13	-
Cluster_96442	GCA_000694955.1_04058	No	-	-	2.57	0	405	59	-
Cluster_87056	GCA_000958345.1_00990	No	-	PF05973.18	2.57	0	53	7	Phage derived protein Gp49-like (DUF891)
Cluster_46900	GCA_000492675.1_00036	No	TssL	PF09850.13	2.565	0	208	30	Type VI secretion system protein DotU
Cluster_22831	GCA_000952575.1_03309	No	-	PF13391.10	2.564	0	73	10	HNH endonuclease
Cluster_119878	GCA_000956985.1_03845	No	-	-	2.563	0	46	6	-
Cluster_83365	GCA_000534275.1_01235	No	-	-	2.555	0	106	15	-
Cluster_90960	GCA_000958345.1_00991	No	-	PF01381.26	2.552	0	59	8	sequence-specific D- binding
Cluster_64265	GCA_000492675.1_00012	No	-	-	2.54	0	390	58	-
Cluster_46425	GCA_000534155.1_00990	No	-	PF15977.9	2.532	0	45	6	Winged helix-turn-helix D- binding
Cluster_47969	GCA_000534155.1_00989	No	-	PF15977.9	2.532	0	45	6	Winged helix-turn-helix D- binding
Cluster_2223	GCA_000286275.1_00545	No	-	PF08665.16	2.527	0	58	8	PglZ domain
Cluster_2351	GCA_000692315.1_00680	No	-	PF13589.10	2.526	0	117	17	Histidine ki-se-, D- gyrase B-, and HSP90-like ATPase
Cluster_19102	GCA_000958805.1_00949	Yes	-	-	2.525	0	71	10	Fimbrial protein
Cluster_22971	GCA_001006645.1_04655	No	-	PF00586.28	2.505	0	83	12	hydroge-se expression formation protein HypE
Cluster_29183	GCA_001006645.1_04657	No	-	PF00126.31	2.505	0	83	12	transcriptio-l regulator
Cluster_514	GCA_000958345.1_01001	No	-	-	2.503	0	57	8	exonuclease activity
Cluster_114751	GCA_000952375.1_01980	No	-	-	2.503	0	57	8	alpha-ribazole phosphatase activity
Cluster_34625	GCA_001475425.1_00753	No	-	PF01936.22	2.5	0	102	15	NYN domain
Cluster_111459	GCA_002968455.1_00914	Yes	-	-	2.496	0	76	11	-
Cluster_81509	GCA_002453715.1_01526	No	-	-	2.488	0	50	7	-
Cluster_19299	GCA_000807425.4_02248	No	-	PF00145.21	2.487	0	280	43	C-5 cytosine-specific D- methylase
Cluster_47970	GCA_000534155.1_00998	No	-	PF00196.23	2.48	0	126	19	helix_turn_helix, Lux Regulon
Cluster_104151	GCA_000814225.1_02369	No	-	-	2.477	0	75	11	-
Cluster_5272	GCA_000783855.2_01813	Yes	-	-	2.475	0	170	26	nuclear chromosome segregation
Cluster_3086	GCA_001006645.1_04654	No	-	PF00708.22	2.471	0	81	12	Along with HypE, it catalyzes the synthesis of the CN ligands of the active site iron of NiFe -hydroge-ses using carbamoylphosphate as a substrate. It functions as a carbamoyl transferase using carbamoylphosphate as a substrate and transferring the carboxamido moiety in an ATP-dependent reaction to the thiolate of the C-termi-l cysteine of HypE yielding a protein-S-carboxamide
Cluster_54270	GCA_001472295.1_01785	Yes	-	PF00419.24	2.467	0	106	16	Fimbrial protein
Cluster_108819	GCA_001022545.1_04614	No	-	PF03288.20	2.463	0	68	10	D5 N termi-l like
Cluster_852	GCA_000025565.1_01806	Yes	TssM	PF06761.16	2.46	0	1498	238	Intracellular multiplication and human macrophage-killing
Cluster_14508	GCA_000213995.1_02484	No	-	PF05488.17	2.459	0	49	7	to Yersinia kristensenii ATCC 33638
Cluster_15361	GCA_000422225.1_01573	No	-	PF02719.19	2.459	0	49	7	Polysaccharide biosynthesis protein
Cluster_18676	GCA_000422225.1_01574	No	-	PF01041.21	2.459	0	49	7	DegT/DnrJ/EryC1/StrS aminotransferase family
Cluster_74942	GCA_000814225.1_02355	No	-	-	2.459	0	49	7	-
Cluster_10176	GCA_000694955.1_01053	Yes	EFF18627	PF05593.18	2.454	0	205	32	COG3209 Rhs family protein
Cluster_19848	GCA_001023305.1_03003	Yes	-	PF13472.10	2.452	0	55	8	COG3119 Arylsulfatase A and related enzymes
Cluster_25453	GCA_001055515.1_03309	No	-	PF20455.2	2.452	0	55	8	-
Cluster_6548	GCA_000025565.1_01797	No	TagL	-	2.45	0	1494	239	Belongs to the ompA family
Cluster_32667	GCA_001023225.1_02582	Yes	-	-	2.449	0	86	13	-
Cluster_80370	GCA_001472575.1_00009	No	-	-	2.442	0	67	10	zinc ion binding
Cluster_113736	GCA_017151395.1_01602	No	-	PF00881.28	2.442	0	67	10	Nitroreductase family
Cluster_20750	GCA_000692315.1_00683	No	-	PF14082.10	2.439	0	141	22	Domain of unknown function (DUF4263)
Cluster_24599	GCA_000534175.1_04247	No	-	-	2.438	0	178	28	-
Cluster_1758	GCA_000025565.1_01800	Yes	TssI	PF05954.15	2.434	0	1274	206	Uncharacterized protein conserved in bacteria (DUF2345)
Cluster_100429	GCA_000534295.1_04598	No	-	PF18312.5	2.43	0	48	7	DSBA-like thioredoxin domain
Cluster_82931	GCA_000492495.1_00374	No	-	-	2.424	0	109	17	Protein of unknown function (DUF4225)
Cluster_3539	GCA_000492675.1_02075	No	-	PF12161.12	2.421	0	66	10	hsdM type I restriction-modification system, M subunit
Cluster_42018	GCA_001006645.1_04653	No	-	PF13419.10	2.417	0	78	12	Hydrolase
Cluster_88421	GCA_000515295.1_01776	No	-	-	2.412	0	290	47	-
Cluster_13056	GCA_000958885.1_03630	No	TssA	PF06812.16	2.409	0	126	20	Type VI secretion system, EvfB, or VasL
Cluster_20893	GCA_000422225.1_03671	No	TssG	PF06996.15	2.404	0	216	35	Type VI secretion
Cluster_111355	GCA_000956655.1_00823	No	-	-	2.39	0	190	31	-
Cluster_28345	GCA_000534155.1_00994	Yes	-	PF00419.24	2.385	0	106	17	Fimbrial protein
Cluster_41284	GCA_000492895.1_00884	No	-	-	2.379	0	70	11	-
Cluster_29383	GCA_000956765.1_00465	No	-	PF00535.30	2.377	0	64	10	Glycosyltransferase like family 2
Cluster_39453	GCA_000958345.1_00999	No	-	PF06323.15	2.375	0	58	9	Phage antitermi-tion protein Q
Cluster_51034	GCA_000958345.1_01000	No	-	PF01381.26	2.375	0	58	9	sequence-specific D- binding
Cluster_79569	GCA_000958345.1_00993	No	-	-	2.375	0	58	9	-
Cluster_83181	GCA_000958345.1_00983	No	-	PF14359.10	2.375	0	58	9	Domain of unknown function (DUF4406)
Cluster_91153	GCA_000958345.1_00989	No	-	-	2.375	0	58	9	-
Cluster_103088	GCA_000958345.1_01002	No	-	-	2.373	0	52	8	-
Cluster_4463	GCA_000025565.1_01807	No	TssA	PF06812.16	2.373	0	1563	264	Type VI secretion, EvfE, EvfF, ImpA, BimE, VC_A0119, VasJ
Cluster_92742	GCA_001641445.1_01739	No	-	-	2.37	0	46	7	-
Cluster_103539	GCA_000818595.1_00028	No	-	-	2.37	0	46	7	-
Cluster_24824	GCA_000807425.4_02247	No	-	PF01844.27	2.369	0	252	42	HNH nucleases
Cluster_60840	GCA_000957065.1_04614	No	-	-	2.361	0	75	12	-
Cluster_84788	GCA_001469415.1_00388	No	-	-	2.358	0	69	11	Major Facilitator Superfamily
Cluster_11114	GCA_001023345.1_04291	No	-	PF14264.10	2.355	0	98	16	Glucosyl transferase GtrII
Cluster_5576	GCA_000958345.1_01010	Yes	-	PF20849.1	2.351	0	57	9	Pfam:Telomere_res
Cluster_20900	GCA_000958345.1_00987	No	-	PF01555.22	2.351	0	57	9	helicase activity
Cluster_101282	GCA_000958345.1_01008	No	-	-	2.351	0	57	9	-
Cluster_113167	GCA_000958345.1_01007	No	-	-	2.351	0	57	9	exonuclease activity
Cluster_2923	GCA_000814225.1_02647	Yes	-	PF18668.5	2.346	0	80	13	-
Cluster_29237	GCA_000534055.1_03138	No	-	-	2.346	0	51	8	-
Cluster_87065	GCA_000981975.1_02063	Yes	-	-	2.346	0	51	8	Phage integrase family
Cluster_71091	GCA_000957015.1_04112	No	-	PF05772.16	2.334	0	154	26	bubble D- binding
Cluster_100623	GCA_000938355.2_00017	Yes	-	PF06004.16	2.332	0	62	10	Bacterial protein of unknown function (DUF903)
Cluster_7910	GCA_000492895.1_02414	No	-	PF20172.2	2.326	0	56	9	Phage integrase family
Cluster_48246	GCA_000966135.1_02223	No	-	-	2.323	0	73	12	Type I restriction modification D- specificity domain
Cluster_74752	GCA_000966135.1_02222	No	-	-	2.323	0	73	12	-
Cluster_101259	GCA_000814225.1_01748	No	-	PF07041.15	2.316	0	101	17	-
Cluster_31048	GCA_000814225.1_00539	No	-	PF00583.29	2.31	0	78	13	GCN5-related N-acetyltransferase
Cluster_17463	GCA_000958805.1_03298	No	-	PF13356.10	2.309	0	61	10	Belongs to the 'phage' integrase family
Cluster_34270	GCA_000952575.1_03308	No	-	-	2.309	0	61	10	-
Cluster_104175	GCA_000958805.1_03297	Yes	-	-	2.309	0	61	10	Transcriptio-l regulator
Cluster_5491	GCA_000692315.1_02479	Yes	EFF01450	PF11678.12	2.305	0	365	64	nuclear chromosome segregation
Cluster_10785	GCA_000692315.1_02477	No	-	-	2.304	0	421	74	-
Cluster_11887	GCA_001022775.1_00306	No	-	PF06527.15	2.303	0	72	12	Tn7-like transposition protein D
Cluster_5261	GCA_000952605.1_03536	No	-	PF00239.25	2.29	0	272	48	Recombi-se zinc beta ribbon domain
Cluster_70858	GCA_000770155.1_02523	No	-	PF14000.10	2.289	0	49	8	D- packaging protein FI
Cluster_83164	GCA_000958805.1_03438	Yes	-	PF01389.21	2.289	0	49	8	OmpA-like transmembrane domain
Cluster_75893	GCA_000957195.1_04901	No	-	PF03994.18	2.284	0	171	30	Domain of Unknown Function (DUF350)
Cluster_98995	GCA_000286275.1_03492	No	-	-	2.284	0	121	21	-
Cluster_3884	GCA_001022775.1_00308	No	-	-	2.283	0	71	12	Integrase core domain
Cluster_10758	GCA_001022775.1_00307	No	-	PF13401.10	2.283	0	71	12	Bacterial TniB protein
Cluster_93520	GCA_001022365.1_00725	Yes	-	-	2.282	0	82	14	-
Cluster_16224	GCA_000956765.1_00463	No	-	PF01943.21	2.274	0	65	11	Mediates the transbilayer movement of Und-PP-Glc-c- Man-cA-Fuc4-c (lipid III) from the inner to the outer leaflet of the cytoplasmic membrane during the assembly of enterobacterial common antigen (ECA)
Cluster_20325	GCA_000956765.1_00462	No	-	PF01041.21	2.274	0	65	11	Catalyzes the conversion of UDP-4-keto-arabinose (UDP- Ara4O) to UDP-4-amino-4-deoxy-L-arabinose (UDP-L-Ara4N). The modified arabinose is attached to lipid A and is required for resistance to polymyxin and cationic antimicrobial peptides
Cluster_14083	GCA_000956765.1_00464	No	-	-	2.262	0	59	10	-
Cluster_79107	GCA_000492675.1_01510	No	-	PF05973.18	2.26	0	190	34	protein conserved in bacteria
Cluster_28480	GCA_000492675.1_02070	No	-	PF18899.4	2.26	0	48	8	Cleaves both 3' and 5' ssD- extremities of branched D- structures
Cluster_71279	GCA_000958325.1_04903	No	-	-	2.26	0	48	8	-
Cluster_80986	GCA_000492575.1_03176	No	-	-	2.252	0	64	11	-
Cluster_99503	GCA_000315775.1_03358	No	-	-	2.249	0	91	16	-
Cluster_53037	GCA_000692315.1_02756	No	-	-	2.241	0	182	33	-
Cluster_52053	GCA_000956765.1_04173	Yes	-	PF02413.21	2.24	0	85	15	Caudovirales tail fibre assembly protein, lambda gpK
Cluster_16749	GCA_000799205.1_01232	No	-	PF01757.26	2.238	0	58	10	Exopolysaccharide production protein
Cluster_3908	GCA_001190105.1_02694	Yes	-	-	2.23	0	47	8	heme binding
Cluster_29669	GCA_000467655.2_03952	No	-	PF03573.17	2.228	0	95	17	Outer membrane porin
Cluster_62581	GCA_000632395.1_04292	Yes	-	-	2.221	0	52	9	-
Cluster_81835	GCA_000632395.1_04293	No	-	-	2.221	0	52	9	SmpA / OmlA family
Cluster_41552	GCA_001525475.1_03887	Yes	-	PF00593.28	2.218	0	89	16	TonB-dependent Receptor Plug Domain
Cluster_110411	GCA_001022545.1_01575	No	-	-	2.218	0	89	16	-
Cluster_113184	GCA_001022545.1_01574	No	-	-	2.218	0	89	16	-
Cluster_1073	GCA_000966135.1_02228	No	-	PF04313.18	2.216	0	73	13	Subunit R is required for both nuclease and ATPase activities, but not for modification
Cluster_12272	GCA_000966135.1_02226	No	-	PF13304.10	2.216	0	73	13	ATP-binding protein involved in virulence
Cluster_37337	GCA_000966135.1_02229	No	-	PF01863.21	2.216	0	73	13	Protein of unknown function DUF45
Cluster_48500	GCA_000966135.1_02227	No	-	-	2.216	0	73	13	HNH endonuclease
Cluster_8836	GCA_000492455.1_01197	No	-	PF13700.10	2.213	0	205	38	Transposase
Cluster_7000	GCA_001471215.1_01636	No	-	PF01420.23	2.213	0	57	10	PFAM restriction modification system D- specificity
Cluster_14784	GCA_000814225.1_00537	No	-	PF07690.20	2.211	0	78	14	Sugar (and other) transporter
Cluster_6403	GCA_000025565.1_01810	No	TssF	PF05947.16	2.209	0	1506	285	Type VI secretion
Cluster_12319	GCA_000025565.1_01811	Yes	TssG	PF06996.15	2.203	0	1484	282	Type VI secretion, TssG
Cluster_73685	GCA_000958805.1_01396	No	-	-	2.2	0	46	8	-
Cluster_83745	GCA_001011775.1_03321	No	-	PF02567.20	2.2	0	46	8	Phe-zine biosynthesis-like protein
Cluster_5696	GCA_000952375.1_04147	Yes	-	PF01476.24	2.196	0	72	13	Peptidoglycan-binding domain 1 protein
Cluster_15332	GCA_000966135.1_02230	No	-	-	2.196	0	72	13	-
Cluster_119541	GCA_000957065.1_04171	No	-	-	2.194	0	124	23	-
Cluster_117707	GCA_000958345.1_00536	No	-	-	2.189	0	82	15	Transposase
Cluster_6616	GCA_000956765.1_01387	Yes	-	PF12571.12	2.188	0	56	10	tail collar domain protein
Cluster_61738	GCA_002007805.1_02640	No	-	PF00419.24	2.185	0	87	16	Fimbrial protein
Cluster_30049	GCA_000956765.1_00466	No	-	PF00535.30	2.184	0	61	11	Pfam Glycosyl transferase family 2
Cluster_117	GCA_001023305.1_01412	Yes	-	PF11924.12	2.183	0	92	17	Evidence 3 Function proposed based on presence of conserved amino acid motif, structural feature or limited homology
Cluster_56346	GCA_000286275.1_00558	No	-	PF00903.29	2.183	0	92	17	glyoxalase bleomycin resistance protein dioxyge-se
Cluster_906	GCA_000492675.1_00018	No	TssM	PF06761.16	2.18	0	314	60	protein KP1_2413 (NCBI YP_002919161.1)
Cluster_17357	GCA_000966135.1_02225	No	-	PF01420.23	2.177	0	71	13	COG0732 Restriction endonuclease S subunits
Cluster_34286	GCA_000966135.1_02591	No	-	PF08722.15	2.177	0	71	13	TnsA endonuclease N termi-l
Cluster_96720	GCA_000239975.1_00524	No	-	PF14110.10	2.174	0	256	49	Domain of unknown function (DUF4282)
Cluster_115977	GCA_001011775.1_00291	No	-	-	2.172	0	153	29	-
Cluster_90360	GCA_900075005.1_00494	Yes	-	-	2.169	0	45	8	-
Cluster_722	GCA_000515295.1_00055	No	-	PF13086.10	2.167	0	265	51	AAA domain
Cluster_57928	GCA_000492495.1_01704	No	-	-	2.166	0	362	70	-
Cluster_11938	GCA_000692315.1_00689	No	-	PF12102.12	2.163	0	152	29	also binds to GTP. Isoform 33 kDa is less active than isoform 51 kDa and may play a role in regulating the activity of isoform 51 kDa by competing with it in D- and protein binding abilities
Cluster_27350	GCA_000492575.1_03175	No	-	-	2.156	0	70	13	-
Cluster_20213	GCA_001472295.1_01782	Yes	-	PF00419.24	2.155	0	75	14	Fimbrial protein
Cluster_60285	GCA_000422225.1_02093	No	-	PF02413.21	2.154	0	80	15	Caudovirales tail fibre assembly protein, lambda gpK
Cluster_102972	GCA_000814225.1_00559	No	-	-	2.15	0	95	18	HNH endonuclease
Cluster_57096	GCA_000492455.1_02847	No	-	PF10991.12	2.139	0	280	55	Protein of unknown function (DUF2815)
Cluster_99068	GCA_001022545.1_03879	No	-	PF05069.17	2.137	0	49	9	Phage virion morphogenesis family
Cluster_6496	GCA_000492575.1_03177	No	-	-	2.136	0	69	13	Integrase core domain
Cluster_9532	GCA_001472215.1_02465	No	-	PF06527.15	2.136	0	74	14	Tn7-like transposition protein D
Cluster_81451	GCA_001011725.1_04471	No	-	-	2.136	0	79	15	-
Cluster_97262	GCA_000286275.1_00559	No	-	PF12674.11	2.135	0	99	19	Putative zinc ribbon domain
Cluster_107786	GCA_000224675.1_00156	No	-	PF07927.16	2.121	0	103	20	HicA toxin of bacterial toxin-antitoxin,
Cluster_78574	GCA_000958345.1_05056	No	-	-	2.118	0	83	16	-
Cluster_54556	GCA_000492575.1_03172	No	-	-	2.115	0	68	13	-
Cluster_22582	GCA_000692315.1_00688	No	-	PF10117.13	2.115	0	147	29	D- restriction-modification system
Cluster_44965	GCA_000515295.1_00979	No	-	PF00345.24	2.113	0	132	26	Pili assembly chaperone PapD, C-termi-l domain
Cluster_19979	GCA_001472055.1_01516	No	-	PF01609.25	2.11	0	53	10	transposase
Cluster_116372	GCA_001472055.1_01515	No	-	-	2.11	0	53	10	-
Cluster_46677	GCA_000957195.1_04900	No	-	PF10679.13	2.109	0	171	34	Protein of unknown function (DUF2491)
Cluster_91448	GCA_000814225.1_01749	No	-	-	2.107	0	102	20	-
Cluster_4061	GCA_000692315.1_03510	Yes	-	PF07728.18	2.103	0	136	27	AAA domain (dynein-related subfamily)
Cluster_92453	GCA_000814125.3_02136	No	-	-	2.099	0	77	15	-
Cluster_12823	GCA_000692315.1_03511	No	-	PF10117.13	2.093	0	135	27	McrBC 5-methylcytosine restriction system component
Cluster_26856	GCA_000692315.1_02817	Yes	-	-	2.093	0	135	27	Portal protein
Cluster_1822	GCA_000025565.1_01798	No	TssH	PF00004.33	2.091	0	2126	437	C-termi-l, D2-small domain, of ClpB protein
Cluster_83515	GCA_000956765.1_00072	No	-	-	2.088	0	57	11	-
Cluster_99629	GCA_000957065.1_02825	No	-	-	2.083	0	52	10	-
Cluster_70707	GCA_000814225.1_00540	Yes	-	PF00903.29	2.081	0	76	15	Glyoxalase/Bleomycin resistance protein/Dioxyge-se superfamily
Cluster_115176	GCA_000814225.1_00541	No	-	-	2.081	0	76	15	-
Cluster_3126	GCA_000814225.1_02373	Yes	-	PF05954.15	2.079	0	100	20	Uncharacterized protein conserved in bacteria (DUF2345)
Cluster_23425	GCA_000958345.1_01012	No	-	PF02195.22	2.078	0	47	9	helicase activity
Cluster_53254	GCA_000239975.1_02649	No	-	-	2.072	0	363	75	-
Cluster_35904	GCA_000814225.1_02904	No	-	PF06899.15	2.07	0	85	17	Probably involved in the polymerization of enterobacterial common antigen (ECA) trisaccharide repeat units
Cluster_63124	GCA_000958345.1_05057	Yes	-	-	2.07	0	85	17	-
Cluster_118904	GCA_000965835.1_04377	No	-	-	2.068	0	61	12	-
Cluster_104290	GCA_003964245.1_01709	No	-	-	2.065	0	161	33	-
Cluster_44230	GCA_000515295.1_00984	No	-	PF00563.24	2.063	0	137	28	COG2202 FOG PAS PAC domain
Cluster_77891	GCA_001472215.1_02468	Yes	-	-	2.062	0	75	15	-
Cluster_81087	GCA_000492675.1_03459	No	-	-	2.062	0	75	15	-
Cluster_67643	GCA_000814225.1_00893	No	-	PF02592.19	2.056	0	51	10	Putative vitamin uptake transporter
Cluster_9756	GCA_000315775.1_01875	No	-	-	2.049	0	197	41	-
Cluster_55701	GCA_001472295.1_01784	Yes	-	PF00419.24	2.048	0	79	16	cell adhesion
Cluster_62084	GCA_001475475.1_01051	No	-	PF07471.16	2.048	0	46	9	D- packaging
Cluster_4432	GCA_000534215.1_02903	No	-	PF06048.15	2.047	0	159	33	Domain of unknown function (DUF927)
Cluster_8356	GCA_001472215.1_02466	Yes	-	PF18623.5	2.043	0	74	15	-
Cluster_94655	GCA_000747015.1_02517	No	-	-	2.043	0	74	15	-
Cluster_62022	GCA_000213995.1_04440	No	-	-	2.036	0	97	20	-
Cluster_61661	GCA_000515295.1_00983	Yes	-	PF00419.24	2.032	0	134	28	Fimbrial protein
Cluster_7643	GCA_000422225.1_03686	No	-	PF00691.24	2.031	0	92	19	OmpA family
